# Supplementary material for: Combined analysis of DNA methylome and transcriptome reveal novel candidate genes with susceptibility to bovine Staphylococcus aureus subclinical mastitis
Source: Sci Rep. 2016 Jul 14;6:29390. doi: 10.1038/srep29390 (PMC4944166; doi:10.1038/srep29390)
Supplement: Supplementary Table S1 [file srep29390-s2.xls]

## Sheet: Sheet1
Supplementary Table S1 DHI data of six samples
ID	Marker	CalveD	DIM/day	L#	HTM/kg	SCC×1000/ml	Measure Date	Bacteriological Identification
105213	S1	2010-03-05	157	3	28.5	1249	2010-08-09
105213	S1	2010-03-05	185	3	15	1790	2010-09-06
105213	S1	2010-03-05	220	3	24	1755	2010-10-07	S. aureus
108074	S2	2010-03-27	107	1	36	2824	2010-07-12
108074	S2	2010-03-27	163	1	29	1018	2010-09-06
108074	S2	2010-03-27	198	1	33	807	2010-10-07	S. aureus
108076	S3	2010-03-25	75	1	33	2210	2010-06-08
108076	S3	2010-03-25	137	1	32.5	1201	2010-08-09
108076	S3	2010-03-25	200	1	40	800	2010-10-07	S. aureus
106117	C1	2010-07-17	23	3	42	51	2010-08-09
106117	C1	2010-07-17	51	3	45	47	2010-09-06
106117	C1	2010-07-17	86	3	41	46	2010-10-11	healthy
108157	C2	2010-08-19	18	1	24	65	2010-09-06
108157	C2	2010-08-19	53	1	30	45	2010-10-11
108157	C2	2010-08-19	81	1	34	25	2010-11-08	healthy
108208	C3	2010-09-06	35	1	43	37	2010-10-11
108208	C3	2010-09-06	63	1	44	29	2010-11-08
108208	C3	2010-09-06	102	1	43.5	104	2010-12-03	healthy
Note: S. aureus subclinical mastitis cows: S1,S2,S3; Healthy cows: C1, C2, C3
CalveD indicates calving date; DIM indicates days in milk; L# indicates parity; HTM indicates herd test milk; SCC indicates somatic cell counts per ml milk sample
