# Supplementary material for: Combined analysis of DNA methylome and transcriptome reveal novel candidate genes with susceptibility to bovine Staphylococcus aureus subclinical mastitis
Source: Sci Rep. 2016 Jul 14;6:29390. doi: 10.1038/srep29390 (PMC4944166; doi:10.1038/srep29390)
Supplement: Supplementary Table S2 [file srep29390-s3.xls]

## Sheet: Sheet1
Supplementary Table S2 Peak distribution in different components of the cow genome
Sample	Total peak	Promoter			CGIs
	number	HCP	ICP	LCP	Promoter	Intragenic	Intergenic
SA	29344	1169	879	487	4732	4882	17195
		0.04	0.03	0.017	0.161	0.166	0.586
CK	28854	1201	916	517	4748	4738	16734
		0.042	0.032	0.018	0.164	0.164	0.58
Note: SA: S. aureus subclinical mastitis cows; CK: Healthy cows.
HCP: high CpG density promoter; ICP: intermediate CpG density promoter; LCP: low CpG density promoter
CGIs: CpG islands
