# Supplementary material for: Combined analysis of DNA methylome and transcriptome reveal novel candidate genes with susceptibility to bovine Staphylococcus aureus subclinical mastitis
Source: Sci Rep. 2016 Jul 14;6:29390. doi: 10.1038/srep29390 (PMC4944166; doi:10.1038/srep29390)
Supplement: Supplementary Table S3 [file srep29390-s4.xls]

## Sheet: SA-versus-CK_MeDIP
Supplementary Table S3 Summary of differentially methylated genes
chr	peakstart	peakend	"-LOG10(pvalue)	Up (1) / Down (-1)	chr(region)	start(region)	end(region)	geneid	strand	symbol	Description	Pathway	GO Component	GO Function	GO Process
chr18	38585359	38585939	5.39	-1	chr18	38530599	38588983	ENSBTAG00000002214	+	ATTY_BOVIN	Tyrosine aminotransferase (TAT)(EC 2.6.1.5)(L-tyrosine:2-oxoglutarate aminotransferase) [Source:UniProtKB/Swiss-Prot;Acc:Q58CZ9]	ko01100//Metabolic pathways;ko00350//Tyrosine metabolism;ko00270//Cysteine and methionine metabolism;ko00360//Phenylalanine metabolism;ko00130//Ubiquinone and other terpenoid-quinone biosynthesis;ko00400//Phenylalanine, tyrosine and tryptophan biosynthesi	GO:0005737//cytoplasm;GO:0005623//cell;GO:0005622//intracellular;GO:0005575//cellular_component	GO:0016829//lyase activity;GO:0005488//binding;GO:0016740//transferase activity;GO:0003674//molecular_function;GO:0003824//catalytic activity;GO:0016829//lyase activity;GO:0005488//binding;GO:0016740//transferase activity;GO:0003674//molecular_function;GO	GO:0009058//biosynthetic process;GO:0009056//catabolic process;GO:0008152//metabolic process;GO:0009987//cellular process;GO:0008150//biological_process;GO:0009058//biosynthetic process;GO:0009056//catabolic process;GO:0008152//metabolic process;GO:000998
chr6	88375220	88375806	5.35	1	chr6	88374217	88376216	ENSBTAG00000024683	+	STAT_BOVIN	Statherin Precursor [Source:UniProtKB/Swiss-Prot;Acc:Q8HY86]	ko04970//Salivary secretion	GO:0005576//extracellular region;GO:0005575//cellular_component	-	GO:0007275//multicellular organismal development;GO:0032501//multicellular organismal process;GO:0008150//biological_process
chr7	3082060	3082724	5.09	1	chr7	3078494	3082616	ENSBTAG00000020267	+	WNT9A		ko05200//Pathways in cancer;ko04310//Wnt signaling pathway;ko04916//Melanogenesis;ko05217//Basal cell carcinoma;ko04340//Hedgehog signaling pathway	GO:0005576//extracellular region;GO:0005575//cellular_component	GO:0004871//signal transducer activity;GO:0003674//molecular_function	GO:0007275//multicellular organismal development;GO:0032501//multicellular organismal process;GO:0008150//biological_process
chr5	106129281	106129849	4.98	-1	chr5	106129540	106130469	ENSBTAG00000030461	+	Q2ABC0_BOVIN	bitter taste receptor Bota-T2R10C [Source:RefSeq peptide;Acc:NP_001040096]	ko04742//Taste transduction	GO:0016020//membrane;GO:0005623//cell;GO:0005575//cellular_component	GO:0004872//receptor activity;GO:0004871//signal transducer activity;GO:0003674//molecular_function	GO:0032501//multicellular organismal process;GO:0050789//regulation of biological process;GO:0050896//response to stimulus;GO:0008150//biological_process
chrX	10235298	10236320	4.88	-1	chrX	10235316	10237315	ENSBTAG00000017850	-	ARHGEF6		ko04810//Regulation of actin cytoskeleton;ko05212//Pancreatic cancer	GO:0005623//cell;GO:0005622//intracellular;GO:0005575//cellular_component	GO:0030234//enzyme regulator activity;GO:0003674//molecular_function	GO:0050789//regulation of biological process;GO:0008150//biological_process
chr4	119105645	119106309	4.88	1	chr4	119105710	119108477	ENSBTAG00000014871	+	LOC618575		-	-	GO:0005515//protein binding;GO:0005488//binding;GO:0003674//molecular_function;GO:0005515//protein binding;GO:0005488//binding;GO:0003674//molecular_function	GO:0043170;GO:0008152//metabolic process;GO:0009987//cellular process;GO:0008150//biological_process;GO:0043170;GO:0008152//metabolic process;GO:0009987//cellular process;GO:0008150//biological_process
chr19	38491095	38491764	4.84	1	chr19	38489513	38491512	ENSBTAG00000001919	+	ZNF652		-	GO:0005623//cell;GO:0005622//intracellular;GO:0005575//cellular_component	GO:0003676//nucleic acid binding;GO:0005488//binding;GO:0003674//molecular_function	-
chr15	27697112	27697765	4.84	1	chr15	27696575	27744049	ENSBTAG00000016197	+	A7E395_BOVIN	PHLDB1 protein Fragment [Source:UniProtKB/TrEMBL;Acc:A7E395]	-	-	-	-
chr29	39887438	39888704	4.78	-1	chr29	39887663	39889662	ENSBTAG00000022507	-	Q9TTV9_BOVIN	pregnancy-associated glycoprotein 15 [Source:RefSeq peptide;Acc:NP_788797]	-	-	GO:0016787//hydrolase activity;GO:0003674//molecular_function;GO:0003824//catalytic activity	GO:0043170;GO:0008152//metabolic process;GO:0008150//biological_process
chr29	39887438	39888704	4.78	-1	chr29	39527490	40021970	ENSBTAG00000036277	-	Q9TTV6_BOVIN	pregnancy-associated glycoprotein 18 [Source:RefSeq peptide;Acc:NP_788799]	-	-	GO:0016787//hydrolase activity;GO:0003674//molecular_function;GO:0003824//catalytic activity;GO:0016787//hydrolase activity;GO:0003674//molecular_function;GO:0003824//catalytic activity;GO:0016787//hydrolase activity;GO:0003674//molecular_function;GO:0003	GO:0043170;GO:0008152//metabolic process;GO:0008150//biological_process;GO:0043170;GO:0008152//metabolic process;GO:0008150//biological_process;GO:0043170;GO:0008152//metabolic process;GO:0008150//biological_process
chr20	38859773	38861390	4.78	-1	chr20	38858995	38860994	ENSBTAG00000039961	+	-	-	-	-	-
chr13	19922718	19923589	4.74	1	chr13	19921703	19923702	ENSBTAG00000037969	+	A5PJC2_BOVIN	hypothetical protein LOC783682 [Source:RefSeq peptide;Acc:NP_001092660]	-	GO:0016020//membrane;GO:0005623//cell;GO:0005575//cellular_component	-	-
chr1	1586106	1586670	4.66	-1	chr1	1585154	1587153	ENSBTAG00000037547	-	OLIG1		-	GO:0005634//nucleus;GO:0005623//cell;GO:0005622//intracellular;GO:0005575//cellular_component	GO:0003674//molecular_function	GO:0050789//regulation of biological process;GO:0008150//biological_process
chr24	13254663	13255325	4.62	1	chr24	13253652	13255651	ENSBTAG00000001801	+	A5D7F2_BOVIN	synaptotagmin IV [Source:RefSeq peptide;Acc:NP_001091577]	-	GO:0016020//membrane;GO:0005737//cytoplasm;GO:0005623//cell;GO:0005622//intracellular;GO:0005575//cellular_component	GO:0005488//binding;GO:0005215//transporter activity;GO:0003674//molecular_function	GO:0046903//secretion;GO:0032501//multicellular organismal process;GO:0007154//cell communication;GO:0006810//transport;GO:0009987//cellular process;GO:0008150//biological_process
chr10	25163631	25164105	4.62	-1	chr10	25163089	25165088	ENSBTAG00000020422	+	CHD8		ko04310//Wnt signaling pathway	GO:0005694//chromosome;GO:0005634//nucleus;GO:0005623//cell;GO:0005622//intracellular;GO:0005575//cellular_component	GO:0004386//helicase activity;GO:0003676//nucleic acid binding;GO:0005488//binding;GO:0016787//hydrolase activity;GO:0003674//molecular_function;GO:0003824//catalytic activity	GO:0009987//cellular process;GO:0008150//biological_process
chr10	25163631	25164105	4.62	-1	chr10	25162617	25164616	ENSBTAG00000020421	+	SUPT16H		-	-	-	GO:0009987//cellular process;GO:0008150//biological_process
chr11	109528448	109530002	4.61	1	chr11	109526927	109530487	ENSBTAG00000030317	-	LOC618652		-	-	-	-
chr6	106576197	106577168	4.6	-1	chr6	106575164	106577163	ENSBTAG00000019132	+	DMP1_BOVIN	Dentin matrix acidic phosphoprotein 1 Precursor (Dentin matrix protein 1)(DMP-1) [Source:UniProtKB/Swiss-Prot;Acc:Q95120]	-	GO:0005576//extracellular region;GO:0005578//proteinaceous extracellular matrix;GO:0005634//nucleus;GO:0005737//cytoplasm;GO:0005623//cell;GO:0005622//intracellular;GO:0005575//cellular_component	GO:0005488//binding;GO:0003674//molecular_function	GO:0043062//extracellular structure organization;GO:0007275//multicellular organismal development;GO:0032501//multicellular organismal process;GO:0050789//regulation of biological process;GO:0009987//cellular process;GO:0008150//biological_process
chr3	16738352	16738761	4.59	-1	chr3	16737321	16739320	ENSBTAG00000017056	+	Q1JPG7_BOVIN	pyruvate kinase, liver and RBC [Source:RefSeq peptide;Acc:NP_001069644]	ko01100//Metabolic pathways;ko00230//Purine metabolism;ko04910//Insulin signaling pathway;ko00010//Glycolysis / Gluconeogenesis;ko04930//Type II diabetes mellitus;ko00620//Pyruvate metabolism;ko04950//Maturity onset diabetes of the young	-	GO:0016301//kinase activity;GO:0005488//binding;GO:0016740//transferase activity;GO:0003674//molecular_function;GO:0003824//catalytic activity	GO:0051704;GO:0009056//catabolic process;GO:0050896//response to stimulus;GO:0008152//metabolic process;GO:0009987//cellular process;GO:0008150//biological_process
chr19	43464619	43465358	4.56	-1	chr19	43463017	43465016	ENSBTAG00000013698	+	A5PK42_BOVIN	tetratricopeptide repeat domain 25 [Source:RefSeq peptide;Acc:NP_001096778]	-	GO:0005737//cytoplasm;GO:0005623//cell;GO:0005622//intracellular;GO:0005575//cellular_component	GO:0005515//protein binding;GO:0005488//binding;GO:0003674//molecular_function	-
chr11	56768438	56770069	4.56	-1	chr11	56353939	57614549	ENSBTAG00000031669	-	A6QPC5_BOVIN	catenin, alpha 2 [Source:RefSeq peptide;Acc:NP_001095580]	-	GO:0016020//membrane;GO:0005737//cytoplasm;GO:0005623//cell;GO:0005622//intracellular;GO:0005575//cellular_component	GO:0005198//structural molecule activity;GO:0005515//protein binding;GO:0005488//binding;GO:0003674//molecular_function	GO:0006928//cellular component movement;GO:0030154//cell differentiation;GO:0007275//multicellular organismal development;GO:0032501//multicellular organismal process;GO:0050789//regulation of biological process;GO:0007154//cell communication;GO:0050896//
chr11	56768438	56770069	4.56	-1	chr11	56768008	56770645	ENSBTAG00000002967	+	LRRT1_BOVIN	Leucine-rich repeat transmembrane neuronal protein 1 Precursor [Source:UniProtKB/Swiss-Prot;Acc:A1A4H9]	-	GO:0016020//membrane;GO:0005737//cytoplasm;GO:0005623//cell;GO:0005622//intracellular;GO:0005575//cellular_component	GO:0005515//protein binding;GO:0005488//binding;GO:0003674//molecular_function	-
chrX	49841198	49842524	4.48	1	chrX	49841508	49843507	ENSBTAG00000012863	-	Q3SZL1_BOVIN	Glycerophosphodiester phosphodiesterase domain containing 2 [Source:UniProtKB/TrEMBL;Acc:Q3SZL1]	-	-	GO:0016787//hydrolase activity;GO:0003674//molecular_function;GO:0003824//catalytic activity	GO:0008152//metabolic process;GO:0009987//cellular process;GO:0008150//biological_process
chr15	77476689	77477258	4.48	-1	chr15	77476276	77478275	ENSBTAG00000021002	-	PPAL_BOVIN	Lysosomal acid phosphatase Precursor (LAP)(EC 3.1.3.2) [Source:UniProtKB/Swiss-Prot;Acc:Q0P5F0]	ko04142//Lysosome;ko00740//Riboflavin metabolism	GO:0016020//membrane;GO:0005737//cytoplasm;GO:0005623//cell;GO:0005622//intracellular;GO:0005575//cellular_component	GO:0016787//hydrolase activity;GO:0003674//molecular_function;GO:0003824//catalytic activity	GO:0007275//multicellular organismal development;GO:0032501//multicellular organismal process;GO:0009987//cellular process;GO:0008150//biological_process
chr29	44324580	44325054	4.47	1	chr29	44319911	44326912	ENSBTAG00000016560	+	VEGFB_BOVIN	Vascular endothelial growth factor B Precursor (VEGF-B)(VEGF-related factor)(VRF) [Source:UniProtKB/Swiss-Prot;Acc:Q9XS49]	-	GO:0016020//membrane;GO:0005623//cell;GO:0005575//cellular_component;GO:0005576//extracellular region;GO:0016020//membrane;GO:0005623//cell;GO:0005622//intracellular;GO:0005575//cellular_component	GO:0005515//protein binding;GO:0005488//binding;GO:0003674//molecular_function;GO:0005515//protein binding;GO:0005488//binding;GO:0003674//molecular_function	GO:0007275//multicellular organismal development;GO:0032501//multicellular organismal process;GO:0050789//regulation of biological process;GO:0009058//biosynthetic process;GO:0043170;GO:0008152//metabolic process;GO:0009987//cellular process;GO:0008150//b
chr2	73118173	73118922	4.47	1	chr2	73118534	73138857	ENSBTAG00000002112	+	INSIG2		-	-	-	-
chr26	20628568	20629134	4.44	-1	chr26	20622631	20631886	ENSBTAG00000012702	-	ZDH16_BOVIN	Probable palmitoyltransferase ZDHHC16 (EC 2.3.1.-)(Zinc finger DHHC domain-containing protein 16)(DHHC-16) [Source:UniProtKB/Swiss-Prot;Acc:Q58CU4]	-	GO:0016020//membrane;GO:0005737//cytoplasm;GO:0005623//cell;GO:0005622//intracellular;GO:0005575//cellular_component	GO:0005488//binding;GO:0016740//transferase activity;GO:0003674//molecular_function;GO:0003824//catalytic activity;GO:0005488//binding;GO:0003674//molecular_function	GO:0008219//cell death;GO:0009987//cellular process;GO:0008150//biological_process
chr5	35320243	35321262	4.43	1	chr5	35318797	35320796	ENSBTAG00000000289	+	ASB8_BOVIN	Ankyrin repeat and SOCS box protein 8 (ASB-8) [Source:UniProtKB/Swiss-Prot;Acc:Q08E43]	-	GO:0005634//nucleus;GO:0005737//cytoplasm;GO:0005623//cell;GO:0005622//intracellular;GO:0005575//cellular_component	-	GO:0008150//biological_process
chr19	12266337	12267106	4.4	1	chr19	12266171	12268170	ENSBTAG00000010297	+	DHR11_BOVIN	Dehydrogenase/reductase SDR family member 11 Precursor (EC 1.-.-.-) [Source:UniProtKB/Swiss-Prot;Acc:Q3ZBV9]	-	GO:0005576//extracellular region;GO:0005575//cellular_component	GO:0016491//oxidoreductase activity;GO:0005488//binding;GO:0003674//molecular_function;GO:0003824//catalytic activity	GO:0008152//metabolic process;GO:0009987//cellular process;GO:0008150//biological_process
chr3	101936461	101937044	4.39	1	chr3	101936717	101938716	ENSBTAG00000009674	-	CA185_BOVIN	Uncharacterized protein C1orf185 homolog [Source:UniProtKB/Swiss-Prot;Acc:Q2M2T8]	-	GO:0016020//membrane;GO:0005623//cell;GO:0005575//cellular_component	-	-
chr6	86792151	86792735	4.37	1	chr6	86791136	86793135	ENSBTAG00000015572	+	Q29RQ7_BOVIN	splicing factor YT521-B [Source:RefSeq peptide;Acc:NP_001039985]	-	-	-	-
chr29	44640444	44641293	4.36	-1	chr29	44640148	44739674	ENSBTAG00000000244	-	NRXN2		ko04514//Cell adhesion molecules (CAMs)	-	GO:0005488//binding;GO:0003674//molecular_function	-
chr28	28583907	28584572	4.35	1	chr28	28584223	28600903	ENSBTAG00000000313	+	Q1RMI9_BOVIN	nudix-type motif 13 [Source:RefSeq peptide;Acc:NP_001039370]	-	GO:0005737//cytoplasm;GO:0005623//cell;GO:0005622//intracellular;GO:0005575//cellular_component	GO:0005488//binding;GO:0016787//hydrolase activity;GO:0003674//molecular_function;GO:0003824//catalytic activity	-
chr1	51152466	51153475	4.33	-1	chr1	51151472	51153471	ENSBTAG00000005414	+	TYB4_BOVIN	Thymosin beta-4 (T beta-4) [Contains Hematopoietic system regulatory peptide(Seraspenide)] [Source:UniProtKB/Swiss-Prot;Acc:P62326]	ko04810//Regulation of actin cytoskeleton	GO:0005634//nucleus;GO:0005737//cytoplasm;GO:0005623//cell;GO:0005622//intracellular;GO:0005575//cellular_component;GO:0005634//nucleus;GO:0005737//cytoplasm;GO:0005623//cell;GO:0005622//intracellular;GO:0005575//cellular_component;GO:0005634//nucleus;GO:	GO:0005515//protein binding;GO:0005488//binding;GO:0003674//molecular_function;GO:0005515//protein binding;GO:0005488//binding;GO:0003674//molecular_function;GO:0005515//protein binding;GO:0005488//binding;GO:0003674//molecular_function;GO:0005515//protei	GO:0050789//regulation of biological process;GO:0009987//cellular process;GO:0008150//biological_process;GO:0050789//regulation of biological process;GO:0009987//cellular process;GO:0008150//biological_process;GO:0050789//regulation of biological process;
chr25	19789220	19790085	4.32	-1	chr25	19787560	19789559	ENSBTAG00000018559	+	LYRM1		-	-	-	-
chr25	19789220	19790085	4.32	-1	chr25	19789061	19791060	ENSBTAG00000032260	-	DCNL3_BOVIN	DCN1-like protein 3 (Defective in cullin neddylation protein 1-like protein 3)(DCUN1 domain-containing protein 3) [Source:UniProtKB/Swiss-Prot;Acc:Q5E9V1]	-	GO:0005737//cytoplasm;GO:0005623//cell;GO:0005622//intracellular;GO:0005575//cellular_component;GO:0005737//cytoplasm;GO:0005623//cell;GO:0005622//intracellular;GO:0005575//cellular_component	GO:0003674//molecular_function;GO:0003674//molecular_function	GO:0050789//regulation of biological process;GO:0050896//response to stimulus;GO:0008150//biological_process;GO:0050789//regulation of biological process;GO:0050896//response to stimulus;GO:0008150//biological_process
chr19	57539252	57539828	4.3	-1	chr19	57538832	57540831	ENSBTAG00000016287	-	A1A4K6_BOVIN	zinc finger CCCH-type domain containing 5 [Source:RefSeq peptide;Acc:NP_001073722]	-	-	GO:0005515//protein binding;GO:0003676//nucleic acid binding;GO:0005488//binding;GO:0003674//molecular_function	-
chr18	48061411	48062359	4.3	1	chr18	48060966	48062965	ENSBTAG00000016313	-	Q3T172_BOVIN	ECH1 protein Fragment [Source:UniProtKB/TrEMBL;Acc:Q3T172]	-	GO:0005737//cytoplasm;GO:0005623//cell;GO:0005622//intracellular;GO:0005575//cellular_component	GO:0005515//protein binding;GO:0005488//binding;GO:0003674//molecular_function;GO:0003824//catalytic activity	GO:0008152//metabolic process;GO:0008150//biological_process
chr6	67999859	68000338	4.28	1	chr6	67999077	68559117	ENSBTAG00000017837	+	GBRB1_BOVIN	Gamma-aminobutyric acid receptor subunit beta-1 Precursor (GABA(A) receptor subunit beta-1) [Source:UniProtKB/Swiss-Prot;Acc:P08220]	ko04080//Neuroactive ligand-receptor interaction	GO:0016020//membrane;GO:0005623//cell;GO:0005575//cellular_component	GO:0015267//channel activity;GO:0015075//ion transmembrane transporter activity;GO:0004872//receptor activity;GO:0004871//signal transducer activity;GO:0005215//transporter activity;GO:0003674//molecular_function	GO:0006810//transport;GO:0008150//biological_process
chr11	15229017	15229632	4.26	1	chr11	15229306	15231305	ENSBTAG00000007734	-	MEMO1	mediator of cell motility 1 pseudogene 2 [Source:HGNC Symbol;Acc:38502]	-	-	-	-
chr1	81427294	81427791	4.26	1	chr1	81426283	81428282	ENSBTAG00000017312	+	SMS_BOVIN	Somatostatin Precursor [Contains Somatostatin-28;Somatostatin-14] [Source:UniProtKB/Swiss-Prot;Acc:P26917]	ko04971//Gastric acid secretion	GO:0005576//extracellular region;GO:0005575//cellular_component	GO:0005515//protein binding;GO:0005488//binding;GO:0003674//molecular_function	GO:0050789//regulation of biological process;GO:0008150//biological_process
chr18	64914705	64915279	4.25	1	chr18	64909108	64925245	ENSBTAG00000040548	-	-	-	GO:0005623//cell;GO:0005622//intracellular;GO:0005575//cellular_component	GO:0003676//nucleic acid binding;GO:0005488//binding;GO:0003674//molecular_function	GO:0050789//regulation of biological process;GO:0008150//biological_process
chr4	117054475	117054969	4.24	1	chr4	117053628	117055627	ENSBTAG00000004215	-	RARR2_BOVIN	Retinoic acid receptor responder protein 2 Precursor [Source:UniProtKB/Swiss-Prot;Acc:Q29RS5]	-	GO:0005576//extracellular region;GO:0005575//cellular_component	-	GO:0030154//cell differentiation;GO:0009987//cellular process;GO:0008150//biological_process
chr4	117054475	117054969	4.24	1	chr4	117054456	117055100	ENSBTAG00000031059	+	LRC61_BOVIN	Leucine-rich repeat-containing protein 61 [Source:UniProtKB/Swiss-Prot;Acc:Q2T9T5]	-	-	GO:0005515//protein binding;GO:0005488//binding;GO:0003674//molecular_function	-
chr5	66524760	66525720	4.23	-1	chr5	66523406	66525405	ENSBTAG00000029917	+	-	-	-	-	-
chr6	37489790	37490454	4.21	1	chr6	37431967	37490645	ENSBTAG00000020031	-	PKD2_BOVIN	Polycystin-2 (Polycystic kidney disease 2 protein homolog) [Source:UniProtKB/Swiss-Prot;Acc:Q4GZT3]	-	GO:0016020//membrane;GO:0005737//cytoplasm;GO:0005623//cell;GO:0005622//intracellular;GO:0005575//cellular_component	GO:0015267//channel activity;GO:0015075//ion transmembrane transporter activity;GO:0005515//protein binding;GO:0005488//binding;GO:0005215//transporter activity;GO:0003674//molecular_function	GO:0007275//multicellular organismal development;GO:0032501//multicellular organismal process;GO:0050789//regulation of biological process;GO:0006810//transport;GO:0050896//response to stimulus;GO:0009987//cellular process;GO:0008150//biological_process
chr1	124554118	124554977	4.2	-1	chr1	124554522	124596568	ENSBTAG00000011986	+	A2VE63_BOVIN	phospholipid scramblase 4 [Source:RefSeq peptide;Acc:NP_001075201]	-	-	GO:0005515//protein binding;GO:0005488//binding;GO:0003674//molecular_function	-
chr9	90287968	90288512	4.19	1	chr9	90288135	90298708	ENSBTAG00000039290	+	LOC785375		-	GO:0016020//membrane;GO:0005623//cell;GO:0005575//cellular_component	-	GO:0050896//response to stimulus;GO:0008150//biological_process
chr29	25776121	25777040	4.19	-1	chr29	25775828	25776865	ENSBTAG00000008684	-	LOC518027		-	-	GO:0005515//protein binding;GO:0003676//nucleic acid binding;GO:0005488//binding;GO:0003674//molecular_function	-
chr18	47669031	47669697	4.19	-1	chr18	47663827	47670555	ENSBTAG00000017678	+	LOC613633	PREDICTED: Bos taurus misc_RNA (LOC613633), miscRNA. [Source:RefSeq DNA;Acc:XR_028134]	ko04630//Jak-STAT signaling pathway	GO:0016020//membrane;GO:0005623//cell;GO:0005575//cellular_component	-	GO:0007275//multicellular organismal development;GO:0032501//multicellular organismal process;GO:0050789//regulation of biological process;GO:0008150//biological_process
chr10	87541267	87541847	4.19	-1	chr10	87539870	87541869	ENSBTAG00000015930	+	DNAL1_BOVIN	Dynein light chain 1, axonemal [Source:UniProtKB/Swiss-Prot;Acc:Q2KID4]	ko05016//Huntington's disease	-	GO:0005515//protein binding;GO:0005488//binding;GO:0003674//molecular_function	-
chr1	65220815	65221285	4.19	-1	chr1	65219796	65221795	ENSBTAG00000008562	+	KTEL1_BOVIN	KTEL motif-containing protein 1 Precursor (CAP10-like 46 kDa protein) [Source:UniProtKB/Swiss-Prot;Acc:Q5E9Q1]	ko00514//Other types of O-glycan biosynthesis	GO:0005737//cytoplasm;GO:0005623//cell;GO:0005622//intracellular;GO:0005575//cellular_component	-	-
chr13	17058099	17059055	4.16	-1	chr13	17058511	17060510	ENSBTAG00000017278	-	ACBD5_BOVIN	Acyl-CoA-binding domain-containing protein 5 (Endozepine-related protein)(Membrane-associated diazepam-binding inhibitor)(MA-DBI) [Source:UniProtKB/Swiss-Prot;Acc:P07106]	-	GO:0016020//membrane;GO:0005623//cell;GO:0005575//cellular_component	GO:0005488//binding;GO:0003674//molecular_function;GO:0005488//binding;GO:0003674//molecular_function	GO:0006810//transport;GO:0008150//biological_process
chr12	20265763	20266777	4.14	-1	chr12	20264444	20266443	ENSBTAG00000005284	+	SERP3_BOVIN	Serpin E3 Precursor [Source:UniProtKB/Swiss-Prot;Acc:A6QQ92]	-	GO:0005576//extracellular region;GO:0005575//cellular_component	GO:0030234//enzyme regulator activity;GO:0003674//molecular_function	-
chr12	64664985	64665649	4.13	1	chr12	64663384	64665383	ENSBTAG00000029764	+	-	-	-	-	-
chr12	64664985	64665649	4.13	1	chr12	64663244	64665243	ENSBTAG00000029847	+	-	-	-	-	-
chr12	64664985	64665649	4.13	1	chr12	64663553	64665552	ENSBTAG00000029860	+	-	-	-	-	-
chr12	64664985	64665649	4.13	1	chr12	64663102	64665101	ENSBTAG00000029951	+	-	-	-	-	-
chr12	64664985	64665649	4.13	1	chr12	64663681	64665680	ENSBTAG00000029948	+	-	-	-	-	-
chr12	64664985	64665649	4.13	1	chr12	64663803	64665802	ENSBTAG00000029802	+	-	-	-	-	-
chr18	33818610	33819364	4.12	1	chr18	33818939	33823687	ENSBTAG00000003514	+	HSF4		-	GO:0005634//nucleus;GO:0005623//cell;GO:0005622//intracellular;GO:0005575//cellular_component	GO:0003676//nucleic acid binding;GO:0005488//binding;GO:0003674//molecular_function	GO:0050789//regulation of biological process;GO:0008150//biological_process
chr10	21149800	21150834	4.09	-1	chr10	21150537	21159491	ENSBTAG00000010234	+	Q2KIS4_BOVIN	dehydrogenase/reductase (SDR family) member 1 [Source:RefSeq peptide;Acc:NP_001039759]	-	GO:0016020//membrane;GO:0005634//nucleus;GO:0005737//cytoplasm;GO:0005623//cell;GO:0005622//intracellular;GO:0005575//cellular_component	GO:0016491//oxidoreductase activity;GO:0005488//binding;GO:0003674//molecular_function;GO:0003824//catalytic activity	GO:0008152//metabolic process;GO:0008150//biological_process
chr10	21149800	21150834	4.09	-1	chr10	21144422	21150372	ENSBTAG00000010235	-	A5D7H7_BOVIN	hypothetical protein LOC528833 [Source:RefSeq peptide;Acc:NP_001096735]	-	-	GO:0003676//nucleic acid binding;GO:0005488//binding;GO:0003674//molecular_function	-
chr8	9901818	9902382	4.09	-1	chr8	9902085	10028902	ENSBTAG00000008845	+	INT9_BOVIN	Integrator complex subunit 9 (Int9) [Source:UniProtKB/Swiss-Prot;Acc:Q2KJA6]	-	GO:0005634//nucleus;GO:0005623//cell;GO:0005622//intracellular;GO:0005575//cellular_component	GO:0005515//protein binding;GO:0005488//binding;GO:0003674//molecular_function	GO:0043170;GO:0008152//metabolic process;GO:0006139//nucleobase-containing compound metabolic process;GO:0009987//cellular process;GO:0008150//biological_process
chr21	792489	793083	4.09	-1	chr21	690737	916388	ENSBTAG00000027081	-	LOC510723	PREDICTED: Bos taurus misc_RNA (LOC510723), miscRNA. [Source:RefSeq DNA;Acc:XR_028800]	-	GO:0016020//membrane;GO:0005623//cell;GO:0005575//cellular_component	GO:0015075//ion transmembrane transporter activity;GO:0005488//binding;GO:0005215//transporter activity;GO:0016787//hydrolase activity;GO:0003674//molecular_function;GO:0003824//catalytic activity	GO:0009058//biosynthetic process;GO:0006810//transport;GO:0008152//metabolic process;GO:0006139//nucleobase-containing compound metabolic process;GO:0009987//cellular process;GO:0008150//biological_process
chr3	16807780	16808164	4.08	1	chr3	16807896	16811996	ENSBTAG00000017104	+	MUC1_BOVIN	Mucin-1 Precursor (MUC-1)(CD227 antigen) [Contains Mucin-1 subunit alpha(MUC1-alpha)(MUC1-NT);Mucin-1 subunit beta(MUC1-beta)(MUC1-CT)] [Source:UniProtKB/Swiss-Prot;Acc:Q8WML4]	-	GO:0009986//cell surface;GO:0016020//membrane;GO:0005634//nucleus;GO:0005737//cytoplasm;GO:0005623//cell;GO:0005622//intracellular;GO:0005575//cellular_component	-	-
chr5	125515167	125516006	4.07	1	chr5	125488306	125666769	ENSBTAG00000022986	+	FAM19A5	family with sequence similarity 19 (chemokine (C-C motif)-like), member A5 [Source:HGNC Symbol;Acc:21592]	-	-	-	-
chr6	61578588	61579107	4.06	-1	chr6	61577571	61579570	ENSBTAG00000013451	+	RHOH_BOVIN	Rho-related GTP-binding protein RhoH Precursor [Source:UniProtKB/Swiss-Prot;Acc:Q2HJG3]	ko04670//Leukocyte transendothelial migration	GO:0016020//membrane;GO:0005737//cytoplasm;GO:0005623//cell;GO:0005622//intracellular;GO:0005575//cellular_component	GO:0030234//enzyme regulator activity;GO:0005515//protein binding;GO:0005488//binding;GO:0016787//hydrolase activity;GO:0003674//molecular_function;GO:0003824//catalytic activity	GO:0030154//cell differentiation;GO:0007275//multicellular organismal development;GO:0032501//multicellular organismal process;GO:0050789//regulation of biological process;GO:0006810//transport;GO:0009987//cellular process;GO:0008150//biological_process
chr19	9367717	9368843	4.06	1	chr19	9367823	9369822	ENSBTAG00000029787	-	-	-	-	-	-
chr4	71627355	71628004	4.06	-1	chr4	71627527	71629766	ENSBTAG00000024341	+	HOXA6	homeobox A6 [Source:HGNC Symbol;Acc:5107]	-	GO:0005634//nucleus;GO:0005623//cell;GO:0005622//intracellular;GO:0005575//cellular_component	GO:0003676//nucleic acid binding;GO:0005488//binding;GO:0003674//molecular_function	GO:0050789//regulation of biological process;GO:0008150//biological_process
chr19	9367717	9368843	4.06	1	chr19	9340752	9371009	ENSBTAG00000021680	-	SKA2_BOVIN	Spindle and kinetochore-associated protein 2 (Protein FAM33A) [Source:UniProtKB/Swiss-Prot;Acc:Q2TBY0]	-	GO:0005694//chromosome;GO:0005737//cytoplasm;GO:0005623//cell;GO:0005622//intracellular;GO:0005575//cellular_component;GO:0005694//chromosome;GO:0005737//cytoplasm;GO:0005623//cell;GO:0005622//intracellular;GO:0005575//cellular_component;GO:0005694//chrom	GO:0005515//protein binding;GO:0005488//binding;GO:0003674//molecular_function;GO:0005515//protein binding;GO:0005488//binding;GO:0003674//molecular_function;GO:0005515//protein binding;GO:0005488//binding;GO:0003674//molecular_function;GO:0005515//protei	GO:0050789//regulation of biological process;GO:0009987//cellular process;GO:0008150//biological_process;GO:0050789//regulation of biological process;GO:0009987//cellular process;GO:0008150//biological_process;GO:0050789//regulation of biological process;
chr15	30160407	30160906	4.06	-1	chr15	29971990	30160958	ENSBTAG00000017146	+	GRIK4		ko04080//Neuroactive ligand-receptor interaction;ko04724//Glutamatergic synapse	GO:0030312//external encapsulating structure;GO:0016020//membrane;GO:0005623//cell;GO:0005575//cellular_component	GO:0015267//channel activity;GO:0015075//ion transmembrane transporter activity;GO:0004872//receptor activity;GO:0004871//signal transducer activity;GO:0005215//transporter activity;GO:0003674//molecular_function	GO:0006810//transport;GO:0008150//biological_process
chr5	107364738	107365477	4.05	1	chr5	107363165	107365164	ENSBTAG00000012815	+	A8E4Q7_BOVIN	C-type lectin domain family 12, member A [Source:RefSeq peptide;Acc:NP_001098815]	-	-	GO:0005488//binding;GO:0003674//molecular_function	-
chr27	1340919	1342303	4.04	1	chr27	1340375	1342301	ENSBTAG00000018284	+	LOC518907	PREDICTED: Bos taurus misc_RNA (LOC518907), miscRNA. [Source:RefSeq DNA;Acc:XR_028561]	-	-	GO:0005515//protein binding;GO:0005488//binding;GO:0003674//molecular_function	GO:0008152//metabolic process;GO:0008150//biological_process
chr25	41052312	41052876	4.04	1	chr25	41051243	41104018	ENSBTAG00000019310	-	-	-	GO:0005634//nucleus;GO:0005623//cell;GO:0005622//intracellular;GO:0005575//cellular_component	GO:0003676//nucleic acid binding;GO:0005488//binding;GO:0003674//molecular_function	GO:0050789//regulation of biological process;GO:0008150//biological_process
chr19	21409621	21410185	4.03	1	chr19	21409197	21411196	ENSBTAG00000002609	-	TMIG1_BOVIN	Transmembrane and immunoglobulin domain-containing protein 1 Precursor [Source:UniProtKB/Swiss-Prot;Acc:Q3T113]	-	GO:0016020//membrane;GO:0005623//cell;GO:0005575//cellular_component	-	-
chr19	28048826	28049930	4.02	-1	chr19	28049757	28051756	ENSBTAG00000014695	-	LSMD1	LSM domain containing 1 [Source:HGNC Symbol;Acc:28212]	-	-	-	-
chr19	28048826	28049930	4.02	-1	chr19	28047890	28049889	ENSBTAG00000014696	+	CYB5D1		-	-	GO:0005488//binding;GO:0003674//molecular_function	-
chr3	98579833	98580752	4.02	-1	chr3	98563240	98580653	ENSBTAG00000010715	-	RM37_BOVIN	39S ribosomal protein L37, mitochondrial Precursor (L37mt)(MRP-L37) [Source:UniProtKB/Swiss-Prot;Acc:A4FUC0]	-	GO:0005737//cytoplasm;GO:0005623//cell;GO:0005622//intracellular;GO:0005575//cellular_component	GO:0005198//structural molecule activity;GO:0003674//molecular_function	GO:0009058//biosynthetic process;GO:0043170;GO:0008152//metabolic process;GO:0009987//cellular process;GO:0008150//biological_process
chr19	28048826	28049930	4.02	-1	chr19	28047918	28049917	ENSBTAG00000014693	+	TMM88_BOVIN	Transmembrane protein 88 [Source:UniProtKB/Swiss-Prot;Acc:A5D7M7]	-	GO:0016020//membrane;GO:0005623//cell;GO:0005575//cellular_component	-	-
chr19	28048826	28049930	4.02	-1	chr19	28037404	28096686	ENSBTAG00000014377	+	Q0P575_BOVIN	PREDICTED: Bos taurus misc_RNA (CHD3), miscRNA. [Source:RefSeq DNA;Acc:XR_028724]	-	GO:0005634//nucleus;GO:0005623//cell;GO:0005622//intracellular;GO:0005575//cellular_component;GO:0005694//chromosome;GO:0005634//nucleus;GO:0005623//cell;GO:0005622//intracellular;GO:0005575//cellular_component	GO:0003676//nucleic acid binding;GO:0005488//binding;GO:0016787//hydrolase activity;GO:0003674//molecular_function;GO:0003824//catalytic activity;GO:0004386//helicase activity;GO:0005515//protein binding;GO:0003676//nucleic acid binding;GO:0005488//bindin	GO:0050789//regulation of biological process;GO:0008150//biological_process;GO:0050789//regulation of biological process;GO:0009987//cellular process;GO:0008150//biological_process
chr19	58301544	58302123	4.02	1	chr19	58300787	58302786	ENSBTAG00000011389	-	A0JNF7_BOVIN	transmembrane protein 104 [Source:RefSeq peptide;Acc:NP_001073064]	-	GO:0016020//membrane;GO:0005623//cell;GO:0005575//cellular_component	-	-
chr13	65468607	65469085	4.01	-1	chr13	65468476	65470475	ENSBTAG00000006955	-	Q08DB4_BOVIN	copine I [Source:RefSeq peptide;Acc:NP_001070408]	-	-	GO:0005488//binding;GO:0003674//molecular_function	-
chr18	49449636	49450595	4	-1	chr18	49448618	49450617	ENSBTAG00000004751	+	SPTBN4		-	GO:0005737//cytoplasm;GO:0005623//cell;GO:0005622//intracellular;GO:0005575//cellular_component	GO:0005198//structural molecule activity;GO:0005515//protein binding;GO:0005488//binding;GO:0003674//molecular_function	-
chr6	70274145	70275018	4	-1	chr6	70272700	70274699	ENSBTAG00000001600	+	Q32KS5_BOVIN	DCN1, defective in cullin neddylation 1, domain containing 4 [Source:RefSeq peptide;Acc:NP_001069568]	-	-	-	-
chr7	10937685	10938439	4	1	chr7	10936715	10940935	ENSBTAG00000006083	+	Q0P5B6_BOVIN	Kruppel-like factor 1 (erythroid) [Source:RefSeq peptide;Acc:NP_001073828]	-	GO:0005623//cell;GO:0005622//intracellular;GO:0005575//cellular_component;GO:0005623//cell;GO:0005622//intracellular;GO:0005575//cellular_component	GO:0005488//binding;GO:0003674//molecular_function;GO:0003676//nucleic acid binding;GO:0005488//binding;GO:0003674//molecular_function	-
chr28	12517379	12518492	3.99	1	chr28	12500519	12519112	ENSBTAG00000008853	-	HNRPF_BOVIN	Heterogeneous nuclear ribonucleoprotein F (hnRNP F) [Contains Heterogeneous nuclear ribonucleoprotein F, N-terminally processed] [Source:UniProtKB/Swiss-Prot;Acc:Q5E9J1]	-	GO:0005634//nucleus;GO:0005623//cell;GO:0005622//intracellular;GO:0005575//cellular_component	GO:0003676//nucleic acid binding;GO:0005488//binding;GO:0003674//molecular_function	GO:0050789//regulation of biological process;GO:0043170;GO:0008152//metabolic process;GO:0006139//nucleobase-containing compound metabolic process;GO:0009987//cellular process;GO:0008150//biological_process
chr9	63216387	63217055	3.98	-1	chr9	63214752	63216751	ENSBTAG00000026604	+	LYRM2_BOVIN	LYR motif-containing protein 2 [Source:UniProtKB/Swiss-Prot;Acc:Q32LM5]	-	GO:0005737//cytoplasm;GO:0005623//cell;GO:0005622//intracellular;GO:0005575//cellular_component	-	-
chr29	44134712	44135470	3.98	1	chr29	44100892	44262375	ENSBTAG00000017181	-	MACD1_BOVIN	MACRO domain-containing protein 1 (Protein LRP16) [Source:UniProtKB/Swiss-Prot;Acc:Q2KHU5]	-	GO:0005737//cytoplasm;GO:0005623//cell;GO:0005622//intracellular;GO:0005575//cellular_component	-	-
chr26	8707379	8708106	3.98	-1	chr26	8707324	8709323	ENSBTAG00000022555	-	Q32KM5_BOVIN	PRKG1 protein [Source:UniProtKB/TrEMBL;Acc:Q32KM5]	-	-	-	-
chr2	123581633	123582208	3.98	1	chr2	123579673	123584550	ENSBTAG00000002549	+	PTMA_BOVIN	Prothymosin alpha [Contains Thymosin alpha-1] [Source:UniProtKB/Swiss-Prot;Acc:P01252]	-	GO:0005634//nucleus;GO:0005623//cell;GO:0005622//intracellular;GO:0005575//cellular_component;GO:0005634//nucleus;GO:0005623//cell;GO:0005622//intracellular;GO:0005575//cellular_component	-	-
chr19	57303035	57304144	3.98	-1	chr19	57302503	57304821	ENSBTAG00000024910	-	A6QLK3_BOVIN	galanin receptor 2 [Source:RefSeq peptide;Acc:NP_001098480]	ko04080//Neuroactive ligand-receptor interaction	GO:0016020//membrane;GO:0005623//cell;GO:0005575//cellular_component	GO:0004872//receptor activity;GO:0004871//signal transducer activity;GO:0005488//binding;GO:0003674//molecular_function	GO:0030154//cell differentiation;GO:0007275//multicellular organismal development;GO:0032501//multicellular organismal process;GO:0050789//regulation of biological process;GO:0009987//cellular process;GO:0008150//biological_process
chr11	103254661	103255151	3.97	1	chr11	103242115	103254990	ENSBTAG00000001932	-	Q08DN5_BOVIN	carnitine acetyltransferase [Source:RefSeq peptide;Acc:NP_001069055]	ko04146//Peroxisome	GO:0005737//cytoplasm;GO:0005623//cell;GO:0005622//intracellular;GO:0005575//cellular_component	GO:0016740//transferase activity;GO:0003674//molecular_function;GO:0003824//catalytic activity	-
chr3	52558720	52559209	3.97	-1	chr3	52557713	52559712	ENSBTAG00000004190	+	RHG29_BOVIN	Rho GTPase-activating protein 29 (Rho-type GTPase-activating protein 29) [Source:UniProtKB/Swiss-Prot;Acc:A7YY57]	-	GO:0005623//cell;GO:0005622//intracellular;GO:0005575//cellular_component	GO:0030234//enzyme regulator activity;GO:0005488//binding;GO:0003674//molecular_function	GO:0050789//regulation of biological process;GO:0008150//biological_process
chr16	65281883	65282997	3.97	1	chr16	65282142	65284141	ENSBTAG00000004176	-	PHOS_BOVIN	Phosducin (PHD)(33 kDa phototransducing protein)(Protein MEKA) [Source:UniProtKB/Swiss-Prot;Acc:P19632]	ko04740//Olfactory transduction	GO:0005737//cytoplasm;GO:0005623//cell;GO:0005622//intracellular;GO:0005575//cellular_component	-	GO:0032501//multicellular organismal process;GO:0050896//response to stimulus;GO:0008150//biological_process
chr11	103254661	103255151	3.97	1	chr11	103253649	103255648	ENSBTAG00000001933	+	PTPA_BOVIN	Serine/threonine-protein phosphatase 2A activator (EC 5.2.1.8)(Serine/threonine-protein phosphatase 2A regulatory subunit B')(PP2A, subunit B', PR53 isoform)(Phosphotyrosyl phosphatase activator)(PTPA)(Serine/threonine-protein phosphatase 2A regulatory su	-	GO:0005634//nucleus;GO:0005737//cytoplasm;GO:0005623//cell;GO:0005622//intracellular;GO:0005575//cellular_component	GO:0030234//enzyme regulator activity;GO:0016853//isomerase activity;GO:0005488//binding;GO:0003674//molecular_function;GO:0003824//catalytic activity	-
chr7	109845767	109846241	3.96	1	chr7	109844752	109846751	ENSBTAG00000003051	+	FER		-	-	GO:0016301//kinase activity;GO:0005515//protein binding;GO:0005488//binding;GO:0016740//transferase activity;GO:0003674//molecular_function;GO:0003824//catalytic activity;GO:0016301//kinase activity;GO:0005488//binding;GO:0016740//transferase activity;GO:	GO:0043170;GO:0008152//metabolic process;GO:0009987//cellular process;GO:0008150//biological_process;GO:0043170;GO:0008152//metabolic process;GO:0009987//cellular process;GO:0008150//biological_process
chr29	40706882	40707712	3.96	-1	chr29	40706824	40708823	ENSBTAG00000037784	-	A4IFS5_BOVIN	pregnancy-associated glycoprotein [Source:RefSeq peptide;Acc:NP_001077166]	-	-	GO:0016787//hydrolase activity;GO:0003674//molecular_function;GO:0003824//catalytic activity;GO:0016787//hydrolase activity;GO:0003674//molecular_function;GO:0003824//catalytic activity	GO:0043170;GO:0008152//metabolic process;GO:0008150//biological_process;GO:0043170;GO:0008152//metabolic process;GO:0008150//biological_process
chr25	14623596	14624340	3.96	1	chr25	14623884	14625883	ENSBTAG00000018097	-	PARN_BOVIN	Poly(A)-specific ribonuclease PARN (EC 3.1.13.4)(Polyadenylate-specific ribonuclease)(Deadenylating nuclease)(Deadenylation nuclease) [Source:UniProtKB/Swiss-Prot;Acc:P69341]	ko03018//RNA degradation	GO:0005634//nucleus;GO:0005737//cytoplasm;GO:0005623//cell;GO:0005622//intracellular;GO:0005575//cellular_component	GO:0005515//protein binding;GO:0003676//nucleic acid binding;GO:0005488//binding;GO:0016787//hydrolase activity;GO:0003674//molecular_function;GO:0003824//catalytic activity	GO:0009056//catabolic process;GO:0043170;GO:0008152//metabolic process;GO:0006139//nucleobase-containing compound metabolic process;GO:0009987//cellular process;GO:0008150//biological_process
chr2	137050342	137050911	3.96	-1	chr2	137050099	137052098	ENSBTAG00000012217	-	A6QLC2_BOVIN	phospholipase A2, group IIF [Source:RefSeq peptide;Acc:NP_001095992]	ko01100//Metabolic pathways;ko04010//MAPK signaling pathway;ko05145//Toxoplasmosis;ko04270//Vascular smooth muscle contraction;ko04724//Glutamatergic synapse;ko04972//Pancreatic secretion;ko04666//Fc gamma R-mediated phagocytosis;ko04912//GnRH signaling p	-	GO:0005488//binding;GO:0016787//hydrolase activity;GO:0003674//molecular_function;GO:0003824//catalytic activity;GO:0005488//binding;GO:0016787//hydrolase activity;GO:0003674//molecular_function;GO:0003824//catalytic activity	GO:0009056//catabolic process;GO:0008152//metabolic process;GO:0009987//cellular process;GO:0008150//biological_process;GO:0009056//catabolic process;GO:0008152//metabolic process;GO:0009987//cellular process;GO:0008150//biological_process
chr16	11851364	11852030	3.96	1	chr16	11850983	11852982	ENSBTAG00000013064	-	RGS18		-	-	GO:0004871//signal transducer activity;GO:0003674//molecular_function	-
chr10	15779460	15779944	3.96	1	chr10	15778959	15780958	ENSBTAG00000040368	-	-	-	-	-	-
chr10	21234379	21235139	3.95	-1	chr10	21234682	21236681	ENSBTAG00000002710	-	Q32LC0_BOVIN	TSSK4 protein [Source:UniProtKB/TrEMBL;Acc:Q32LC0]	-	-	GO:0016301//kinase activity;GO:0005488//binding;GO:0016740//transferase activity;GO:0003674//molecular_function;GO:0003824//catalytic activity	GO:0043170;GO:0008152//metabolic process;GO:0009987//cellular process;GO:0008150//biological_process
chr10	36072406	36073165	3.95	-1	chr10	36072173	36074172	ENSBTAG00000025593	-	Q0VC29_BOVIN	coiled-coil domain containing 32 [Source:RefSeq peptide;Acc:NP_001068754]	-	-	-	-
chr23	27311835	27312604	3.94	-1	chr23	27311564	27313489	ENSBTAG00000025441	-	HS71A_BOVIN	Heat shock 70 kDa protein 1A (Heat shock 70 kDa protein 1)(HSP70.1) [Source:UniProtKB/Swiss-Prot;Acc:Q27975]	ko04010//MAPK signaling pathway;ko04144//Endocytosis;ko05164//Influenza A;ko04141//Protein processing in endoplasmic reticulum;ko03040//Spliceosome;ko05162//Measles;ko05145//Toxoplasmosis;ko04612//Antigen processing and presentation;ko05020//Prion disease	-	GO:0005488//binding;GO:0003674//molecular_function	GO:0050789//regulation of biological process;GO:0050896//response to stimulus;GO:0043170;GO:0008152//metabolic process;GO:0006139//nucleobase-containing compound metabolic process;GO:0009987//cellular process;GO:0008150//biological_process
chr13	38524261	38524970	3.94	-1	chr13	38523932	38525931	ENSBTAG00000008826	-	A4FV34_BOVIN	retinoblastoma binding protein 9 [Source:RefSeq peptide;Acc:NP_001076893]	-	GO:0005634//nucleus;GO:0005737//cytoplasm;GO:0005623//cell;GO:0005622//intracellular;GO:0005575//cellular_component	-	-
chr24	34684363	34684945	3.91	1	chr24	34683912	34685911	ENSBTAG00000006743	-	A6QNQ6_BOVIN	retinoblastoma binding protein 8 [Source:RefSeq peptide;Acc:NP_001095436]	-	-	-	GO:0007275//multicellular organismal development;GO:0032501//multicellular organismal process;GO:0009987//cellular process;GO:0008150//biological_process
chr23	31366581	31367150	3.91	-1	chr23	31366743	31368742	ENSBTAG00000040378	-	H2A1_BOVIN	Histone H2A type 1 (H2A.1b) [Source:UniProtKB/Swiss-Prot;Acc:P0C0S9]	ko05322//Systemic lupus erythematosus	GO:0005694//chromosome;GO:0005634//nucleus;GO:0005623//cell;GO:0005622//intracellular;GO:0005575//cellular_component;GO:0005694//chromosome;GO:0005634//nucleus;GO:0005623//cell;GO:0005622//intracellular;GO:0005575//cellular_component;GO:0005694//chromosom	GO:0003676//nucleic acid binding;GO:0005488//binding;GO:0003674//molecular_function;GO:0003676//nucleic acid binding;GO:0005488//binding;GO:0003674//molecular_function;GO:0003676//nucleic acid binding;GO:0005488//binding;GO:0003674//molecular_function;GO:	GO:0009987//cellular process;GO:0008150//biological_process;GO:0009987//cellular process;GO:0008150//biological_process;GO:0009987//cellular process;GO:0008150//biological_process;GO:0009987//cellular process;GO:0008150//biological_process;GO:0009987//cel
chr18	57054334	57054908	3.91	-1	chr18	57046107	57054632	ENSBTAG00000039212	-	CTU1_BOVIN	Cytoplasmic tRNA 2-thiolation protein 1 (EC 2.7.7.-)(Cytoplasmic tRNA adenylyltransferase 1)(ATP-binding domain-containing protein 3) [Source:UniProtKB/Swiss-Prot;Acc:Q0VC66]	ko04122//Sulfur relay system	GO:0005737//cytoplasm;GO:0005623//cell;GO:0005622//intracellular;GO:0005575//cellular_component;GO:0005737//cytoplasm;GO:0005623//cell;GO:0005622//intracellular;GO:0005575//cellular_component	GO:0003676//nucleic acid binding;GO:0005488//binding;GO:0016740//transferase activity;GO:0003674//molecular_function;GO:0003824//catalytic activity;GO:0003676//nucleic acid binding;GO:0005488//binding;GO:0016740//transferase activity;GO:0003674//molecular	GO:0043170;GO:0008152//metabolic process;GO:0006139//nucleobase-containing compound metabolic process;GO:0009987//cellular process;GO:0008150//biological_process;GO:0043170;GO:0008152//metabolic process;GO:0006139//nucleobase-containing compound metabolic
chr25	1004992	1005741	3.88	1	chr25	1004996	1029527	ENSBTAG00000004551	+	F195A_BOVIN	Protein FAM195A [Source:UniProtKB/Swiss-Prot;Acc:Q0II70]	-	GO:0016020//membrane;GO:0005737//cytoplasm;GO:0005623//cell;GO:0005622//intracellular;GO:0005575//cellular_component	GO:0005515//protein binding;GO:0005488//binding;GO:0016787//hydrolase activity;GO:0003674//molecular_function;GO:0003824//catalytic activity	GO:0008219//cell death;GO:0050789//regulation of biological process;GO:0006810//transport;GO:0009987//cellular process;GO:0008150//biological_process
chr18	57109789	57110652	3.88	1	chr18	57108869	57110868	ENSBTAG00000004608	+	CD33		ko04640//Hematopoietic cell lineage	-	-	-
chr11	74509412	74509976	3.86	-1	chr11	74509820	74511819	ENSBTAG00000031185	-	C2orf28	Apoptosis-related protein 3 Precursor (APR-3)(p18) [Source:UniProtKB/Swiss-Prot;Acc:Q6UW56]	-	-	GO:0005488//binding;GO:0003674//molecular_function	-
chr8	86274304	86275862	3.86	1	chr8	86273239	86275238	ENSBTAG00000031516	+	O19108_BOVIN	Testis-specific protein Fragment [Source:UniProtKB/TrEMBL;Acc:O19108]	-	GO:0005634//nucleus;GO:0005623//cell;GO:0005622//intracellular;GO:0005575//cellular_component	-	GO:0009987//cellular process;GO:0008150//biological_process
chr8	86274304	86275862	3.86	1	chr8	86273919	86275918	ENSBTAG00000031515	+	Q6V950_BOVIN	Testis-specific Y-encoded protein Fragment [Source:UniProtKB/TrEMBL;Acc:Q6V950]	-	GO:0005634//nucleus;GO:0005623//cell;GO:0005622//intracellular;GO:0005575//cellular_component	-	GO:0009987//cellular process;GO:0008150//biological_process
chr25	38220238	38220830	3.86	-1	chr25	38213323	38237224	ENSBTAG00000001068	+	Q08DN0_BOVIN	zinc finger, CW type with PWWP domain 1 [Source:RefSeq peptide;Acc:NP_001070321]	-	-	GO:0005488//binding;GO:0003674//molecular_function	-
chr25	20190714	20191103	3.86	-1	chr25	20190096	20192095	ENSBTAG00000011504	-	ZP2_BOVIN	Zona pellucida sperm-binding protein 2 Precursor (Zona pellucida glycoprotein 2)(Zp-2)(Zona pellucida protein A) [Contains Processed zona pellucida sperm-binding protein 2] [Source:UniProtKB/Swiss-Prot;Acc:Q9BH10]	-	GO:0005576//extracellular region;GO:0005578//proteinaceous extracellular matrix;GO:0016020//membrane;GO:0005623//cell;GO:0005575//cellular_component	GO:0005515//protein binding;GO:0005488//binding;GO:0003674//molecular_function;GO:0004872//receptor activity;GO:0004871//signal transducer activity;GO:0005515//protein binding;GO:0005488//binding;GO:0003674//molecular_function	GO:0032501//multicellular organismal process;GO:0009987//cellular process;GO:0008150//biological_process;GO:0032501//multicellular organismal process;GO:0009987//cellular process;GO:0008150//biological_process
chr2	129743204	129744316	3.86	-1	chr2	129743662	129745661	ENSBTAG00000003866	-	PP1R8_BOVIN	Nuclear inhibitor of protein phosphatase 1 (NIPP-1)(Protein phosphatase 1 regulatory inhibitor subunit 8) [Source:UniProtKB/Swiss-Prot;Acc:Q28147]	-	GO:0005634//nucleus;GO:0005623//cell;GO:0005622//intracellular;GO:0005575//cellular_component	GO:0030234//enzyme regulator activity;GO:0005515//protein binding;GO:0003676//nucleic acid binding;GO:0005488//binding;GO:0003674//molecular_function	GO:0050789//regulation of biological process;GO:0009058//biosynthetic process;GO:0043170;GO:0008152//metabolic process;GO:0006139//nucleobase-containing compound metabolic process;GO:0009987//cellular process;GO:0008150//biological_process
chr14	59948273	59949094	3.86	1	chr14	59948206	59950205	ENSBTAG00000014396	+	A6QQG6_BOVIN	KLF10 protein Fragment [Source:UniProtKB/TrEMBL;Acc:A6QQG6]	-	GO:0005623//cell;GO:0005622//intracellular;GO:0005575//cellular_component	GO:0005515//protein binding;GO:0003676//nucleic acid binding;GO:0005488//binding;GO:0003674//molecular_function	GO:0007275//multicellular organismal development;GO:0032501//multicellular organismal process;GO:0050789//regulation of biological process;GO:0050896//response to stimulus;GO:0008150//biological_process
chr11	74509412	74509976	3.86	-1	chr11	74508383	74510382	ENSBTAG00000006832	+	A1L530_BOVIN	solute carrier family 5 (sodium-dependent vitamin transporter), member 6 [Source:RefSeq peptide;Acc:NP_001039684]	ko04977//Vitamin digestion and absorption	GO:0016020//membrane;GO:0005623//cell;GO:0005575//cellular_component	GO:0005215//transporter activity;GO:0003674//molecular_function	GO:0006810//transport;GO:0009987//cellular process;GO:0008150//biological_process
chr18	62417898	62418492	3.85	1	chr18	62417213	62419551	ENSBTAG00000019051	-	NAT14_BOVIN	N-acetyltransferase 14 (EC 2.3.1.-) [Source:UniProtKB/Swiss-Prot;Acc:Q3MHZ1]	-	GO:0016020//membrane;GO:0005623//cell;GO:0005575//cellular_component	GO:0003676//nucleic acid binding;GO:0005488//binding;GO:0016740//transferase activity;GO:0003674//molecular_function;GO:0003824//catalytic activity	GO:0050789//regulation of biological process;GO:0009058//biosynthetic process;GO:0043170;GO:0008152//metabolic process;GO:0006139//nucleobase-containing compound metabolic process;GO:0009987//cellular process;GO:0008150//biological_process
chr11	101896874	101897273	3.85	1	chr11	101896147	101965106	ENSBTAG00000003525	+	STXB1_BOVIN	Syntaxin-binding protein 1 (Protein unc-18 homolog 1)(Unc18-1)(Protein unc-18 homolog A)(Unc-18A)(N-Sec1)(p67) [Source:UniProtKB/Swiss-Prot;Acc:P61763]	-	GO:0016020//membrane;GO:0005737//cytoplasm;GO:0005623//cell;GO:0005622//intracellular;GO:0005575//cellular_component	-	GO:0046903//secretion;GO:0006810//transport;GO:0009987//cellular process;GO:0008150//biological_process;GO:0046903//secretion;GO:0030154//cell differentiation;GO:0007275//multicellular organismal development;GO:0032501//multicellular organismal process;GO
chr8	103590978	103591557	3.84	-1	chr8	103530398	103591646	ENSBTAG00000004991	-	IKBKAP	inhibitor of kappa light polypeptide gene enhancer in B-cells, kinase complex-associated protein [Source:HGNC Symbol;Acc:5959]	-	-	-	-
chr15	62382179	62382856	3.83	1	chr15	62373529	62401749	ENSBTAG00000004561	-	PAX6_BOVIN	Paired box protein Pax-6 (Oculorhombin) [Source:UniProtKB/Swiss-Prot;Acc:Q1LZF1]	ko04950//Maturity onset diabetes of the young	GO:0005634//nucleus;GO:0005623//cell;GO:0005622//intracellular;GO:0005575//cellular_component;GO:0005634//nucleus;GO:0005623//cell;GO:0005622//intracellular;GO:0005575//cellular_component	GO:0005515//protein binding;GO:0003676//nucleic acid binding;GO:0005488//binding;GO:0003674//molecular_function;GO:0003676//nucleic acid binding;GO:0005488//binding;GO:0003674//molecular_function	GO:0006928//cellular component movement;GO:0030154//cell differentiation;GO:0007275//multicellular organismal development;GO:0032501//multicellular organismal process;GO:0050789//regulation of biological process;GO:0009058//biosynthetic process;GO:0043170
chr9	36240354	36241499	3.83	1	chr9	36179885	36287219	ENSBTAG00000003076	-	NT5D1_BOVIN	5'-nucleotidase domain-containing protein 1 [Source:UniProtKB/Swiss-Prot;Acc:Q2TBU5]	-	-	GO:0005488//binding;GO:0016787//hydrolase activity;GO:0003674//molecular_function;GO:0003824//catalytic activity	-
chr5	117840385	117841124	3.83	1	chr5	117820803	117840966	ENSBTAG00000021697	-	Q58D48_BOVIN	platelet-derived growth factor B [Source:RefSeq peptide;Acc:NP_001017953]	-	GO:0009986//cell surface;GO:0016020//membrane;GO:0005623//cell;GO:0005575//cellular_component;GO:0009986//cell surface;GO:0016020//membrane;GO:0005623//cell;GO:0005575//cellular_component	GO:0005515//protein binding;GO:0005488//binding;GO:0003674//molecular_function;GO:0005515//protein binding;GO:0005488//binding;GO:0003674//molecular_function	GO:0007610//behavior;GO:0006928//cellular component movement;GO:0007275//multicellular organismal development;GO:0032501//multicellular organismal process;GO:0050789//regulation of biological process;GO:0050896//response to stimulus;GO:0009987//cellular p
chr10	55830466	55831040	3.83	-1	chr10	55829464	55831463	ENSBTAG00000030014	+	-	-	-	-	-
chr6	91926501	91927685	3.82	-1	chr6	91925492	91927491	ENSBTAG00000027513	+	GROG_BOVIN	Growth-regulated protein homolog gamma Precursor (GRO-gamma) [Source:UniProtKB/Swiss-Prot;Acc:O46675]	ko04060//Cytokine-cytokine receptor interaction;ko04062//Chemokine signaling pathway;ko05146//Amoebiasis;ko05323//Rheumatoid arthritis;ko05120//Epithelial cell signaling in Helicobacter pylori infection;ko04621//NOD-like receptor signaling pathway	GO:0005615//extracellular space;GO:0005576//extracellular region;GO:0005575//cellular_component	GO:0005515//protein binding;GO:0005488//binding;GO:0003674//molecular_function	GO:0050896//response to stimulus;GO:0008150//biological_process
chr22	51386807	51387385	3.82	1	chr22	51385807	51387806	ENSBTAG00000032026	+	GMPPB_BOVIN	Mannose-1-phosphate guanyltransferase beta (EC 2.7.7.13)(GTP-mannose-1-phosphate guanylyltransferase beta)(GDP-mannose pyrophosphorylase B) [Source:UniProtKB/Swiss-Prot;Acc:Q2YDJ9]	ko01100//Metabolic pathways;ko00520//Amino sugar and nucleotide sugar metabolism;ko00051//Fructose and mannose metabolism	GO:0005737//cytoplasm;GO:0005623//cell;GO:0005622//intracellular;GO:0005575//cellular_component	GO:0005488//binding;GO:0016740//transferase activity;GO:0003674//molecular_function;GO:0003824//catalytic activity	GO:0009058//biosynthetic process;GO:0008152//metabolic process;GO:0008150//biological_process
chr22	54832527	54832926	3.82	-1	chr22	54831506	54833505	ENSBTAG00000001484	+	LZTL1_BOVIN	Leucine zipper transcription factor-like protein 1 [Source:UniProtKB/Swiss-Prot;Acc:Q3ZBL4]	-	GO:0016020//membrane;GO:0005623//cell;GO:0005575//cellular_component	GO:0005515//protein binding;GO:0005488//binding;GO:0003674//molecular_function	GO:0006810//transport;GO:0009987//cellular process;GO:0008150//biological_process
chr20	33292070	33293349	3.82	-1	chr20	33291060	33293059	ENSBTAG00000007461	+	CE034_BOVIN	Uncharacterized protein C5orf34 homolog [Source:UniProtKB/Swiss-Prot;Acc:A4FUB0]	-	-	-	-
chr18	45627843	45628322	3.81	1	chr18	45619718	45628600	ENSBTAG00000015917	+	G3PT_BOVIN	Glyceraldehyde-3-phosphate dehydrogenase, testis-specific (EC 1.2.1.12)(Spermatogenic glyceraldehyde-3-phosphate dehydrogenase) [Source:UniProtKB/Swiss-Prot;Acc:Q2KJE5]	ko01100//Metabolic pathways;ko00010//Glycolysis / Gluconeogenesis	GO:0005737//cytoplasm;GO:0005623//cell;GO:0005622//intracellular;GO:0005575//cellular_component	GO:0005515//protein binding;GO:0016491//oxidoreductase activity;GO:0005488//binding;GO:0003674//molecular_function;GO:0003824//catalytic activity	GO:0006928//cellular component movement;GO:0009056//catabolic process;GO:0008152//metabolic process;GO:0009987//cellular process;GO:0008150//biological_process
chr3	55969029	55969778	3.81	-1	chr3	55968942	55973567	ENSBTAG00000005938	+	BARHL2		-	GO:0005634//nucleus;GO:0005623//cell;GO:0005622//intracellular;GO:0005575//cellular_component	GO:0003676//nucleic acid binding;GO:0005488//binding;GO:0003674//molecular_function	GO:0050789//regulation of biological process;GO:0008150//biological_process
chr18	45627843	45628322	3.81	1	chr18	45626826	45628825	ENSBTAG00000015920	+	TM147_BOVIN	Transmembrane protein 147 [Source:UniProtKB/Swiss-Prot;Acc:Q3SZR6]	-	GO:0016020//membrane;GO:0005623//cell;GO:0005575//cellular_component	GO:0005515//protein binding;GO:0005488//binding;GO:0003674//molecular_function	-
chr9	65579526	65580190	3.8	-1	chr9	65579289	65581288	ENSBTAG00000043202	+	-	-	-	-	-
chr9	65579526	65580190	3.8	-1	chr9	65579584	65581583	ENSBTAG00000043468	+	-	-	-	-	-
chr20	4465223	4465802	3.8	1	chr20	4465306	4483766	ENSBTAG00000001429	+	NEURL1B		-	-	GO:0005515//protein binding;GO:0005488//binding;GO:0003674//molecular_function	-
chr13	42776799	42777188	3.8	1	chr13	42772503	42807565	ENSBTAG00000004281	-	Q9BEA3_BOVIN	acyl-CoA synthetase short-chain family member 1 [Source:RefSeq peptide;Acc:NP_777171]	ko01100//Metabolic pathways;ko00010//Glycolysis / Gluconeogenesis;ko00620//Pyruvate metabolism;ko00640//Propanoate metabolism	GO:0005737//cytoplasm;GO:0005623//cell;GO:0005622//intracellular;GO:0005575//cellular_component	GO:0016874//ligase activity;GO:0005515//protein binding;GO:0005488//binding;GO:0003674//molecular_function;GO:0003824//catalytic activity	GO:0009058//biosynthetic process;GO:0008152//metabolic process;GO:0009987//cellular process;GO:0008150//biological_process
chr12	74035820	74036577	3.8	1	chr12	74035530	74037529	ENSBTAG00000038268	-	A4IFT4_BOVIN	Epstein-Barr virus induced gene 2 (lymphocyte-specific G protein-coupled receptor) [Source:RefSeq peptide;Acc:NP_001098912]	-	GO:0016020//membrane;GO:0005623//cell;GO:0005575//cellular_component	GO:0004872//receptor activity;GO:0004871//signal transducer activity;GO:0003674//molecular_function	GO:0050789//regulation of biological process;GO:0008150//biological_process
chr7	14335166	14335730	3.79	1	chr7	14335382	14343212	ENSBTAG00000011207	+	CNN1_BOVIN	Calponin-1 (Calponin H1, smooth muscle)(Basic calponin) [Source:UniProtKB/Swiss-Prot;Acc:Q2HJ38]	-	-	GO:0005515//protein binding;GO:0005488//binding;GO:0003674//molecular_function	GO:0009987//cellular process;GO:0008150//biological_process
chr19	57056742	57057402	3.79	-1	chr19	57056818	57059537	ENSBTAG00000008507	+	SPHK1		ko01100//Metabolic pathways;ko04020//Calcium signaling pathway;ko05152//Tuberculosis;ko04666//Fc gamma R-mediated phagocytosis;ko04370//VEGF signaling pathway;ko00600//Sphingolipid metabolism	-	GO:0016301//kinase activity;GO:0016740//transferase activity;GO:0003674//molecular_function;GO:0003824//catalytic activity	GO:0050789//regulation of biological process;GO:0008150//biological_process
chr16	34811129	34812330	3.79	1	chr16	34811333	34813332	ENSBTAG00000007307	-	LYAM2_BOVIN	E-selectin Precursor (Endothelial leukocyte adhesion molecule 1)(ELAM-1)(Leukocyte-endothelial cell adhesion molecule 2)(LECAM2)(CD62 antigen-like family member E)(CD62E antigen) [Source:UniProtKB/Swiss-Prot;Acc:P98107]	ko04514//Cell adhesion molecules (CAMs);ko05144//Malaria;ko05143//African trypanosomiasis	GO:0005615//extracellular space;GO:0005576//extracellular region;GO:0016020//membrane;GO:0005737//cytoplasm;GO:0005623//cell;GO:0005622//intracellular;GO:0005575//cellular_component	GO:0004872//receptor activity;GO:0004871//signal transducer activity;GO:0005515//protein binding;GO:0005488//binding;GO:0003674//molecular_function	GO:0006928//cellular component movement;GO:0050789//regulation of biological process;GO:0050896//response to stimulus;GO:0009987//cellular process;GO:0008150//biological_process
chr3	22263355	22263849	3.78	-1	chr3	22262787	22264786	ENSBTAG00000038476	+	Q2QJG7_BOVIN	Histone H2A Fragment [Source:UniProtKB/TrEMBL;Acc:Q2QJG7]	-	GO:0005694//chromosome;GO:0005634//nucleus;GO:0005623//cell;GO:0005622//intracellular;GO:0005575//cellular_component	GO:0003676//nucleic acid binding;GO:0005488//binding;GO:0003674//molecular_function	GO:0009987//cellular process;GO:0008150//biological_process
chr3	22263355	22263849	3.78	-1	chr3	22261836	22263835	ENSBTAG00000038025	+	A6QQ28_BOVIN	histone H2B [Source:RefSeq peptide;Acc:NP_001099113]	ko05322//Systemic lupus erythematosus	GO:0005694//chromosome;GO:0005634//nucleus;GO:0005623//cell;GO:0005622//intracellular;GO:0005575//cellular_component;GO:0005694//chromosome;GO:0005634//nucleus;GO:0005623//cell;GO:0005622//intracellular;GO:0005575//cellular_component;GO:0005694//chromosom	GO:0005515//protein binding;GO:0003676//nucleic acid binding;GO:0005488//binding;GO:0003674//molecular_function;GO:0005515//protein binding;GO:0003676//nucleic acid binding;GO:0005488//binding;GO:0003674//molecular_function;GO:0005515//protein binding;GO:	GO:0009987//cellular process;GO:0008150//biological_process;GO:0009987//cellular process;GO:0008150//biological_process;GO:0009987//cellular process;GO:0008150//biological_process
chr3	22263355	22263849	3.78	-1	chr3	22263599	22265598	ENSBTAG00000040098	-	H2A2C_BOVIN	Histone H2A type 2-C [Source:UniProtKB/Swiss-Prot;Acc:A1A4R1]	ko05322//Systemic lupus erythematosus	GO:0005694//chromosome;GO:0005634//nucleus;GO:0005623//cell;GO:0005622//intracellular;GO:0005575//cellular_component;GO:0005694//chromosome;GO:0005634//nucleus;GO:0005623//cell;GO:0005622//intracellular;GO:0005575//cellular_component	GO:0003676//nucleic acid binding;GO:0005488//binding;GO:0003674//molecular_function;GO:0003676//nucleic acid binding;GO:0005488//binding;GO:0003674//molecular_function	GO:0009987//cellular process;GO:0008150//biological_process;GO:0009987//cellular process;GO:0008150//biological_process
chr2	132110291	132111130	3.78	-1	chr2	132108936	132110935	ENSBTAG00000015222	+	A6QPL0_BOVIN	hypothetical protein LOC615263 [Source:RefSeq peptide;Acc:NP_001096768]	-	-	-	-
chr14	54197754	54198418	3.78	-1	chr14	54198078	54371109	ENSBTAG00000013598	+	A5PKH7_BOVIN	RSPO2 protein Fragment [Source:UniProtKB/TrEMBL;Acc:A5PKH7]	-	GO:0005576//extracellular region;GO:0005575//cellular_component	GO:0005488//binding;GO:0003674//molecular_function	-
chr14	574677	575584	3.78	-1	chr14	574604	576603	ENSBTAG00000012232	-	CY1_BOVIN	Cytochrome c1, heme protein, mitochondrial Precursor (Ubiquinol-cytochrome-c reductase complex cytochrome c1 subunit)(Cytochrome c-1)(Cytochrome b-c1 complex subunit 4)(Complex III subunit 4)(Complex III subunit IV) [Source:UniProtKB/Swiss-Prot;Acc:P00125	ko01100//Metabolic pathways;ko05016//Huntington's disease;ko05010//Alzheimer's disease;ko00190//Oxidative phosphorylation;ko05012//Parkinson's disease;ko04260//Cardiac muscle contraction	GO:0016020//membrane;GO:0005737//cytoplasm;GO:0005623//cell;GO:0005622//intracellular;GO:0005575//cellular_component;GO:0016020//membrane;GO:0005737//cytoplasm;GO:0005623//cell;GO:0005622//intracellular;GO:0005575//cellular_component	GO:0009055//electron carrier activity;GO:0005488//binding;GO:0003674//molecular_function;GO:0009055//electron carrier activity;GO:0005488//binding;GO:0003674//molecular_function	GO:0006810//transport;GO:0008152//metabolic process;GO:0009987//cellular process;GO:0008150//biological_process
chr25	43346602	43347452	3.77	1	chr25	43342122	43365937	ENSBTAG00000000642	+	INTS1	integrator complex subunit 1 [Source:HGNC Symbol;Acc:24555]	-	-	GO:0005515//protein binding;GO:0005488//binding;GO:0003674//molecular_function	-
chr25	43346602	43347452	3.77	1	chr25	43346158	43360657	ENSBTAG00000039589	-	-	-	-	-	-
chr23	35581254	35582312	3.77	-1	chr23	35581380	35583379	ENSBTAG00000015274	-	PRL_BOVIN	Prolactin Precursor (PRL) [Source:UniProtKB/Swiss-Prot;Acc:P01239]	ko04080//Neuroactive ligand-receptor interaction;ko04060//Cytokine-cytokine receptor interaction;ko04630//Jak-STAT signaling pathway	GO:0005576//extracellular region;GO:0016020//membrane;GO:0005737//cytoplasm;GO:0005623//cell;GO:0005622//intracellular;GO:0005575//cellular_component	GO:0005515//protein binding;GO:0005488//binding;GO:0003674//molecular_function	GO:0007275//multicellular organismal development;GO:0032501//multicellular organismal process;GO:0050789//regulation of biological process;GO:0006810//transport;GO:0009987//cellular process;GO:0008150//biological_process
chr19	34142387	34143073	3.77	-1	chr19	34136469	34173945	ENSBTAG00000013274	+	CENPV		-	-	GO:0016829//lyase activity;GO:0003674//molecular_function;GO:0003824//catalytic activity	GO:0008152//metabolic process;GO:0008150//biological_process
chr19	34142387	34143073	3.77	-1	chr19	34142246	34144245	ENSBTAG00000017246	-	UBIQ_BOVIN	Ubiquitin [Source:UniProtKB/Swiss-Prot;Acc:P62990]	ko05012//Parkinson's disease;ko03320//PPAR signaling pathway	GO:0005634//nucleus;GO:0005737//cytoplasm;GO:0005623//cell;GO:0005622//intracellular;GO:0005575//cellular_component;GO:0005634//nucleus;GO:0005737//cytoplasm;GO:0005623//cell;GO:0005622//intracellular;GO:0005575//cellular_component	GO:0005198//structural molecule activity;GO:0005515//protein binding;GO:0005488//binding;GO:0003674//molecular_function;GO:0005198//structural molecule activity;GO:0005515//protein binding;GO:0005488//binding;GO:0003674//molecular_function	GO:0050789//regulation of biological process;GO:0043170;GO:0008152//metabolic process;GO:0009987//cellular process;GO:0008150//biological_process;GO:0050789//regulation of biological process;GO:0043170;GO:0008152//metabolic process;GO:0009987//cellular pr
chr11	109435303	109435797	3.77	1	chr11	109428731	109436858	ENSBTAG00000000933	-	Q58DJ3_BOVIN	hypothetical protein LOC618673 [Source:RefSeq peptide;Acc:NP_001030579]	-	-	-	-
chr17	75264760	75265434	3.76	1	chr17	75250048	75269868	ENSBTAG00000010312	+	MAPK1	mitogen-activated protein kinase 1 [Source:HGNC Symbol;Acc:6871]	-	-	GO:0016301//kinase activity;GO:0004871//signal transducer activity;GO:0005488//binding;GO:0016740//transferase activity;GO:0003674//molecular_function;GO:0003824//catalytic activity;GO:0016301//kinase activity;GO:0004871//signal transducer activity;GO:000	GO:0043170;GO:0008152//metabolic process;GO:0009987//cellular process;GO:0008150//biological_process;GO:0043170;GO:0008152//metabolic process;GO:0009987//cellular process;GO:0008150//biological_process;GO:0043170;GO:0008152//metabolic process;GO:0009987//
chr25	29436329	29436831	3.76	1	chr25	29434630	29436629	ENSBTAG00000009327	-	SEP14_BOVIN	Septin-14 [Source:UniProtKB/Swiss-Prot;Acc:A6QQL3]	-	GO:0005737//cytoplasm;GO:0005623//cell;GO:0005622//intracellular;GO:0005575//cellular_component	GO:0005515//protein binding;GO:0005488//binding;GO:0003674//molecular_function	GO:0009987//cellular process;GO:0008150//biological_process
chr19	41101186	41101589	3.76	1	chr19	41002310	41102179	ENSBTAG00000008371	-	FXL20_BOVIN	F-box/LRR-repeat protein 20 (F-box and leucine-rich repeat protein 20) [Source:UniProtKB/Swiss-Prot;Acc:Q58DG6]	-	GO:0005737//cytoplasm;GO:0005623//cell;GO:0005622//intracellular;GO:0005575//cellular_component	GO:0005515//protein binding;GO:0005488//binding;GO:0003674//molecular_function;GO:0005515//protein binding;GO:0005488//binding;GO:0003674//molecular_function	-
chr19	20844823	20845574	3.76	1	chr19	20843204	20845203	ENSBTAG00000044956	-	-	-	-	-	-
chr19	20844823	20845574	3.76	1	chr19	20844873	20846872	ENSBTAG00000001120	-	A6QLZ8_BOVIN	coronin 6 [Source:RefSeq peptide;Acc:NP_001095752]	-	-	-	-
chr13	49391934	49392641	3.76	-1	chr13	49390898	49402646	ENSBTAG00000005111	+	A5PJI9_BOVIN	bone morphogenetic protein 2 [Source:RefSeq peptide;Acc:NP_001092611]	ko05200//Pathways in cancer;ko04060//Cytokine-cytokine receptor interaction;ko04350//TGF-beta signaling pathway;ko05217//Basal cell carcinoma;ko04340//Hedgehog signaling pathway	GO:0005615//extracellular space;GO:0005576//extracellular region;GO:0005575//cellular_component	GO:0005515//protein binding;GO:0016491//oxidoreductase activity;GO:0005488//binding;GO:0003674//molecular_function;GO:0003824//catalytic activity;GO:0005515//protein binding;GO:0005488//binding;GO:0003674//molecular_function	GO:0030154//cell differentiation;GO:0007275//multicellular organismal development;GO:0032501//multicellular organismal process;GO:0050789//regulation of biological process;GO:0050896//response to stimulus;GO:0043170;GO:0008152//metabolic process;GO:000998
chr19	43635628	43636574	3.75	1	chr19	43636053	43637289	ENSBTAG00000000665	-	OREX_BOVIN	Orexin-A (Hypocretin-1)(Hcrt1) [Source:UniProtKB/Swiss-Prot;Acc:P56717]	-	GO:0016020//membrane;GO:0005737//cytoplasm;GO:0005623//cell;GO:0005622//intracellular;GO:0005575//cellular_component	GO:0005488//binding;GO:0003674//molecular_function	GO:0007610//behavior;GO:0050896//response to stimulus;GO:0008150//biological_process
chr19	44578214	44578705	3.75	1	chr19	44577199	44579198	ENSBTAG00000006801	+	T106A_BOVIN	Transmembrane protein 106A [Source:UniProtKB/Swiss-Prot;Acc:Q5EA90]	-	GO:0016020//membrane;GO:0005623//cell;GO:0005575//cellular_component	-	-
chr17	26901987	26904418	3.75	-1	chr17	26884000	26904517	ENSBTAG00000019977	-	PCDH10		-	GO:0016020//membrane;GO:0005623//cell;GO:0005575//cellular_component	GO:0005488//binding;GO:0003674//molecular_function	GO:0009987//cellular process;GO:0008150//biological_process
chr12	14463485	14463724	3.75	1	chr12	14460212	14463752	ENSBTAG00000010156	-	TCTP_BOVIN	Translationally-controlled tumor protein (TCTP) [Source:UniProtKB/Swiss-Prot;Acc:Q5E984]	-	GO:0005615//extracellular space;GO:0005576//extracellular region;GO:0005737//cytoplasm;GO:0005623//cell;GO:0005622//intracellular;GO:0005575//cellular_component;GO:0005615//extracellular space;GO:0005576//extracellular region;GO:0005737//cytoplasm;GO:0005	GO:0005488//binding;GO:0003674//molecular_function;GO:0005488//binding;GO:0003674//molecular_function	GO:0050789//regulation of biological process;GO:0008150//biological_process;GO:0050789//regulation of biological process;GO:0008150//biological_process
chr1	1637153	1638627	3.75	-1	chr1	1636020	1638019	ENSBTAG00000016039	-	OLIG2	oligodendrocyte lineage transcription factor 2 [Source:HGNC Symbol;Acc:9398]	-	GO:0005634//nucleus;GO:0005623//cell;GO:0005622//intracellular;GO:0005575//cellular_component;GO:0005634//nucleus;GO:0005623//cell;GO:0005622//intracellular;GO:0005575//cellular_component	GO:0003674//molecular_function;GO:0003674//molecular_function	GO:0050789//regulation of biological process;GO:0008150//biological_process;GO:0050789//regulation of biological process;GO:0008150//biological_process
chr1	8721467	8722118	3.75	-1	chr1	8720542	8722541	ENSBTAG00000000648	+	ATS5_BOVIN	A disintegrin and metalloproteinase with thrombospondin motifs 5 Fragment (ADAMTS-5)(ADAM-TS 5)(ADAM-TS5)(EC 3.4.24.-)(Aggrecanase-2)(ADMP-2) [Source:UniProtKB/Swiss-Prot;Acc:Q9TT92]	-	GO:0005576//extracellular region;GO:0005578//proteinaceous extracellular matrix;GO:0005575//cellular_component	GO:0005488//binding;GO:0016787//hydrolase activity;GO:0003674//molecular_function;GO:0003824//catalytic activity	GO:0043170;GO:0008152//metabolic process;GO:0008150//biological_process
chr1	152703270	152703897	3.75	1	chr1	152702270	152704269	ENSBTAG00000008167	+	TTC3	tetratricopeptide repeat domain 3 [Source:RefSeq peptide;Acc:NP_001103237]	-	-	GO:0005515//protein binding;GO:0005488//binding;GO:0003674//molecular_function	-
chr5	20266995	20268106	3.74	1	chr5	20207738	20303340	ENSBTAG00000018745	-	CE290_BOVIN	Centrosomal protein of 290 kDa Fragment (Cep290)(Nephrocystin-6) [Source:UniProtKB/Swiss-Prot;Acc:Q9TU23]	-	GO:0005737//cytoplasm;GO:0005623//cell;GO:0005622//intracellular;GO:0005575//cellular_component;GO:0005634//nucleus;GO:0005737//cytoplasm;GO:0005623//cell;GO:0005622//intracellular;GO:0005575//cellular_component	GO:0016874//ligase activity;GO:0005488//binding;GO:0003674//molecular_function;GO:0003824//catalytic activity;GO:0003674//molecular_function	GO:0009058//biosynthetic process;GO:0043170;GO:0008152//metabolic process;GO:0009987//cellular process;GO:0008150//biological_process;GO:0006810//transport;GO:0009987//cellular process;GO:0008150//biological_process
chr23	46193101	46193515	3.73	-1	chr23	46192734	46194733	ENSBTAG00000018674	-	PK1IP_BOVIN	p21-activated protein kinase-interacting protein 1 (PAK1-interacting protein 1) [Source:UniProtKB/Swiss-Prot;Acc:Q5EA99]	-	GO:0005634//nucleus;GO:0005623//cell;GO:0005622//intracellular;GO:0005575//cellular_component	-	GO:0050789//regulation of biological process;GO:0008150//biological_process
chr15	17658534	17658851	3.73	-1	chr15	17657494	17659493	ENSBTAG00000002382	+	Q08DT0_BOVIN	DEAD (Asp-Glu-Ala-Asp) box polypeptide 10 [Source:RefSeq peptide;Acc:NP_001070349]	-	-	GO:0004386//helicase activity;GO:0003676//nucleic acid binding;GO:0005488//binding;GO:0016787//hydrolase activity;GO:0003674//molecular_function;GO:0003824//catalytic activity	-
chr11	69023518	69024094	3.73	1	chr11	69022511	69024510	ENSBTAG00000023976	+	Q2KJ55_BOVIN	Rho GTPase activating protein 25 [Source:RefSeq peptide;Acc:NP_001039857]	-	GO:0005623//cell;GO:0005622//intracellular;GO:0005575//cellular_component	GO:0030234//enzyme regulator activity;GO:0003674//molecular_function	GO:0050789//regulation of biological process;GO:0008150//biological_process
chr7	8946071	8946460	3.72	1	chr7	8931907	8948376	ENSBTAG00000010450	+	WIZ		-	GO:0005623//cell;GO:0005622//intracellular;GO:0005575//cellular_component	GO:0005488//binding;GO:0003674//molecular_function	-
chr4	121236745	121237319	3.72	-1	chr4	121235255	121237254	ENSBTAG00000002891	+	HTR5A		ko04080//Neuroactive ligand-receptor interaction;ko04020//Calcium signaling pathway	GO:0016020//membrane;GO:0005623//cell;GO:0005575//cellular_component	-	GO:0008150//biological_process
chr29	30790991	30791565	3.72	-1	chr29	30791014	30803114	ENSBTAG00000010859	+	HYLS1_BOVIN	Hydrolethalus syndrome protein 1 homolog [Source:UniProtKB/Swiss-Prot;Acc:Q2KI52]	-	GO:0005634//nucleus;GO:0005737//cytoplasm;GO:0005623//cell;GO:0005622//intracellular;GO:0005575//cellular_component	-	-
chr20	35449349	35449828	3.72	-1	chr20	35449496	35525973	ENSBTAG00000014177	+	CO6_BOVIN	Complement component C6 Precursor [Source:UniProtKB/Swiss-Prot;Acc:Q29RU4]	ko05322//Systemic lupus erythematosus;ko04610//Complement and coagulation cascades;ko05020//Prion diseases	GO:0005576//extracellular region;GO:0016020//membrane;GO:0005623//cell;GO:0005575//cellular_component	GO:0030234//enzyme regulator activity;GO:0005515//protein binding;GO:0005488//binding;GO:0003674//molecular_function	GO:0008219//cell death;GO:0007275//multicellular organismal development;GO:0032501//multicellular organismal process;GO:0050789//regulation of biological process;GO:0050896//response to stimulus;GO:0043170;GO:0008152//metabolic process;GO:0009987//cellula
chr2	111301639	111302029	3.72	-1	chr2	111300720	111301841	ENSBTAG00000031052	+	CDK5R2		-	GO:0005634//nucleus;GO:0005623//cell;GO:0005622//intracellular;GO:0005575//cellular_component;GO:0005634//nucleus;GO:0005623//cell;GO:0005622//intracellular;GO:0005575//cellular_component	GO:0030234//enzyme regulator activity;GO:0003674//molecular_function;GO:0030234//enzyme regulator activity;GO:0003674//molecular_function	-
chr17	67764864	67765263	3.72	1	chr17	67764698	67768402	ENSBTAG00000011771	-	FICD		-	-	-	-
chr14	16252082	16252481	3.72	-1	chr14	16251965	16253964	ENSBTAG00000021156	-	WDR67_BOVIN	WD repeat-containing protein 67 [Source:UniProtKB/Swiss-Prot;Acc:Q29RL0]	-	GO:0005623//cell;GO:0005622//intracellular;GO:0005575//cellular_component	GO:0030234//enzyme regulator activity;GO:0003674//molecular_function	GO:0050789//regulation of biological process;GO:0008150//biological_process
chr5	95261213	95261822	3.71	1	chr5	95201098	95373530	ENSBTAG00000003282	+	A2VDW7_BOVIN	organic anion transporting polypeptide A [Source:RefSeq peptide;Acc:NP_777079]	ko04976//Bile secretion	GO:0016020//membrane;GO:0005623//cell;GO:0005575//cellular_component;GO:0016020//membrane;GO:0005623//cell;GO:0005575//cellular_component	GO:0005215//transporter activity;GO:0003674//molecular_function;GO:0005215//transporter activity;GO:0003674//molecular_function	GO:0006810//transport;GO:0009987//cellular process;GO:0008150//biological_process;GO:0006810//transport;GO:0009987//cellular process;GO:0008150//biological_process
chr5	62076979	62077738	3.7	1	chr5	62070624	62077816	ENSBTAG00000007417	-	GDF11		-	-	GO:0005515//protein binding;GO:0005488//binding;GO:0003674//molecular_function	GO:0008150//biological_process
chr5	72625465	72625895	3.7	-1	chr5	72625306	72644045	ENSBTAG00000003362	+	ENPL_BOVIN	Endoplasmin Precursor (Heat shock protein 90 kDa beta member 1)(94 kDa glucose-regulated protein)(GRP-94) [Source:UniProtKB/Swiss-Prot;Acc:Q95M18]	ko05200//Pathways in cancer;ko04141//Protein processing in endoplasmic reticulum;ko05215//Prostate cancer;ko04621//NOD-like receptor signaling pathway	GO:0016020//membrane;GO:0005737//cytoplasm;GO:0005623//cell;GO:0005622//intracellular;GO:0005575//cellular_component	GO:0005515//protein binding;GO:0003676//nucleic acid binding;GO:0005488//binding;GO:0003674//molecular_function	GO:0050789//regulation of biological process;GO:0009056//catabolic process;GO:0050896//response to stimulus;GO:0043170;GO:0008152//metabolic process;GO:0009987//cellular process;GO:0008150//biological_process
chr17	31635323	31635906	3.7	1	chr17	31618641	31635662	ENSBTAG00000039552	-	PLK4_BOVIN	Serine/threonine-protein kinase PLK4 (EC 2.7.11.21)(Polo-like kinase 4)(PLK-4)(Serine/threonine-protein kinase Sak) [Source:UniProtKB/Swiss-Prot;Acc:A2VDZ4]	-	GO:0005634//nucleus;GO:0005737//cytoplasm;GO:0005623//cell;GO:0005622//intracellular;GO:0005575//cellular_component	GO:0016301//kinase activity;GO:0005515//protein binding;GO:0005488//binding;GO:0016740//transferase activity;GO:0003674//molecular_function;GO:0003824//catalytic activity;GO:0016301//kinase activity;GO:0005515//protein binding;GO:0005488//binding;GO:00167	GO:0043170;GO:0008152//metabolic process;GO:0009987//cellular process;GO:0008150//biological_process;GO:0030154//cell differentiation;GO:0007275//multicellular organismal development;GO:0032501//multicellular organismal process;GO:0050789//regulation of b
chr5	30754999	30755296	3.69	1	chr5	30748422	30755439	ENSBTAG00000021658	-	GRASP		-	-	GO:0005515//protein binding;GO:0005488//binding;GO:0003674//molecular_function	-
chr2	26497550	26498375	3.69	-1	chr2	26464796	26503862	ENSBTAG00000007258	-	DCE1_BOVIN	Glutamate decarboxylase 1 (EC 4.1.1.15) [Source:UniProtKB/Swiss-Prot;Acc:Q0VCA1]	ko01100//Metabolic pathways;ko04940//Type I diabetes mellitus;ko00410//beta-Alanine metabolism;ko00250//Alanine, aspartate and glutamate metabolism;ko00650//Butanoate metabolism;ko00430//Taurine and hypotaurine metabolism	GO:0005737//cytoplasm;GO:0005623//cell;GO:0005622//intracellular;GO:0005575//cellular_component	GO:0016829//lyase activity;GO:0005515//protein binding;GO:0005488//binding;GO:0003674//molecular_function;GO:0003824//catalytic activity	GO:0032501//multicellular organismal process;GO:0009058//biosynthetic process;GO:0007154//cell communication;GO:0008152//metabolic process;GO:0009987//cellular process;GO:0008150//biological_process
chr17	68613649	68614138	3.69	1	chr17	68612357	68614356	ENSBTAG00000044022	+	KIAA1671	KIAA1671 [Source:HGNC Symbol;Acc:29345]	-	-	-	-
chr1	139187675	139188349	3.69	1	chr1	139111942	139228025	ENSBTAG00000031010	+	Q0P5G8_BOVIN	putative acyl-CoA dehydrogenase [Source:RefSeq peptide;Acc:NP_001069361]	-	-	GO:0016301//kinase activity;GO:0016491//oxidoreductase activity;GO:0005488//binding;GO:0016740//transferase activity;GO:0003674//molecular_function;GO:0003824//catalytic activity;GO:0016301//kinase activity;GO:0016491//oxidoreductase activity;GO:0016740//	GO:0043170;GO:0008152//metabolic process;GO:0009987//cellular process;GO:0008150//biological_process;GO:0043170;GO:0008152//metabolic process;GO:0009987//cellular process;GO:0008150//biological_process
chr1	139187675	139188349	3.69	1	chr1	139185303	139189347	ENSBTAG00000019577	-	CCRL1_BOVIN	C-C chemokine receptor type 11 (C-C CKR-11)(CC-CKR-11)(CCR-11)(CC chemokine receptor-like 1)(Putative gustatory receptor type B)(Protein PPR1) [Source:UniProtKB/Swiss-Prot;Acc:P35350]	-	GO:0016020//membrane;GO:0005623//cell;GO:0005575//cellular_component	GO:0004872//receptor activity;GO:0004871//signal transducer activity;GO:0005515//protein binding;GO:0005488//binding;GO:0003674//molecular_function	GO:0050789//regulation of biological process;GO:0008150//biological_process
chr4	9715167	9715936	3.68	-1	chr4	9715054	9717053	ENSBTAG00000001992	-	CP51A_BOVIN	Lanosterol 14-alpha demethylase (LDM)(EC 1.14.13.70)(Cytochrome P450 51A1)(CYPLI)(Cytochrome P450LI)(Sterol 14-alpha demethylase)(Cytochrome P450-14DM)(Cytochrome P45014DM) [Source:UniProtKB/Swiss-Prot;Acc:Q4PJW3]	ko01100//Metabolic pathways;ko00100//Steroid biosynthesis	GO:0016020//membrane;GO:0005737//cytoplasm;GO:0005623//cell;GO:0005622//intracellular;GO:0005575//cellular_component	GO:0009055//electron carrier activity;GO:0016491//oxidoreductase activity;GO:0005488//binding;GO:0016787//hydrolase activity;GO:0003674//molecular_function;GO:0003824//catalytic activity	GO:0009058//biosynthetic process;GO:0043170;GO:0008152//metabolic process;GO:0008150//biological_process
chr21	52038988	52039849	3.68	-1	chr21	52038969	52041429	ENSBTAG00000009356	+	-	-	-	-	-
chr12	24467278	24467693	3.68	-1	chr12	24466266	24468265	ENSBTAG00000007589	+	Q06AL5_BOVIN	MAD, mothers against decapentaplegic homolog 9 [Source:RefSeq peptide;Acc:NP_001070396]	-	GO:0005634//nucleus;GO:0005623//cell;GO:0005622//intracellular;GO:0005575//cellular_component;GO:0005634//nucleus;GO:0005623//cell;GO:0005622//intracellular;GO:0005575//cellular_component	GO:0005515//protein binding;GO:0003676//nucleic acid binding;GO:0005488//binding;GO:0003674//molecular_function;GO:0005515//protein binding;GO:0003676//nucleic acid binding;GO:0005488//binding;GO:0003674//molecular_function	GO:0050789//regulation of biological process;GO:0008150//biological_process;GO:0050789//regulation of biological process;GO:0009058//biosynthetic process;GO:0043170;GO:0008152//metabolic process;GO:0006139//nucleobase-containing compound metabolic process
chr17	36254513	36255093	3.67	1	chr17	36253024	36255023	ENSBTAG00000021245	-	SPY1_BOVIN	Protein sprouty homolog 1 (Spry-1) [Source:UniProtKB/Swiss-Prot;Acc:A5D992]	ko04630//Jak-STAT signaling pathway	GO:0016020//membrane;GO:0005737//cytoplasm;GO:0005623//cell;GO:0005622//intracellular;GO:0005575//cellular_component	GO:0005515//protein binding;GO:0005488//binding;GO:0003674//molecular_function	GO:0030154//cell differentiation;GO:0007275//multicellular organismal development;GO:0032501//multicellular organismal process;GO:0050789//regulation of biological process;GO:0007154//cell communication;GO:0009987//cellular process;GO:0008150//biological_
chr11	49223041	49223615	3.67	-1	chr11	49221759	49223758	ENSBTAG00000000184	+	A5D791_BOVIN	eukaryotic translation initiation factor 2-alpha kinase 3 [Source:RefSeq peptide;Acc:NP_001091555]	ko05010//Alzheimer's disease;ko05164//Influenza A;ko04141//Protein processing in endoplasmic reticulum;ko05162//Measles;ko05160//Hepatitis C	GO:0016020//membrane;GO:0005737//cytoplasm;GO:0005623//cell;GO:0005622//intracellular;GO:0005575//cellular_component	GO:0016301//kinase activity;GO:0005515//protein binding;GO:0005488//binding;GO:0016740//transferase activity;GO:0003674//molecular_function;GO:0003824//catalytic activity	GO:0046903//secretion;GO:0008219//cell death;GO:0030154//cell differentiation;GO:0007275//multicellular organismal development;GO:0032501//multicellular organismal process;GO:0050789//regulation of biological process;GO:0009058//biosynthetic process;GO:00
chr10	35332749	35333776	3.67	-1	chr10	35332775	35334774	ENSBTAG00000012015	-	FSIP1		-	-	-	-
chr7	70506967	70507544	3.66	-1	chr7	70088193	70509141	ENSBTAG00000037508	-	EBF1		-	GO:0005634//nucleus;GO:0005623//cell;GO:0005622//intracellular;GO:0005575//cellular_component;GO:0005634//nucleus;GO:0005623//cell;GO:0005622//intracellular;GO:0005575//cellular_component	GO:0003674//molecular_function;GO:0003674//molecular_function	GO:0050789//regulation of biological process;GO:0008150//biological_process;GO:0050789//regulation of biological process;GO:0008150//biological_process
chr28	17355428	17356023	3.66	1	chr28	17355562	17357561	ENSBTAG00000010591	+	ZNF365		-	GO:0005623//cell;GO:0005622//intracellular;GO:0005575//cellular_component	GO:0005488//binding;GO:0003674//molecular_function	-
chr10	44548970	44549679	3.66	1	chr10	44547964	44549963	ENSBTAG00000031707	+	A6QLS6_BOVIN	FERM domain containing 6 [Source:RefSeq peptide;Acc:NP_001095603]	-	GO:0005737//cytoplasm;GO:0005623//cell;GO:0005622//intracellular;GO:0005575//cellular_component;GO:0005737//cytoplasm;GO:0005623//cell;GO:0005622//intracellular;GO:0005575//cellular_component;GO:0005737//cytoplasm;GO:0005623//cell;GO:0005622//intracellula	GO:0005488//binding;GO:0003674//molecular_function;GO:0005488//binding;GO:0003674//molecular_function;GO:0005488//binding;GO:0003674//molecular_function;GO:0005488//binding;GO:0003674//molecular_function;GO:0005488//binding;GO:0003674//molecular_function;	-
chr6	111012981	111014027	3.65	1	chr6	110977892	111014062	ENSBTAG00000007449	-	Q0VCB5_BOVIN	heparan sulfate D-glucosaminyl 3-O-sulfotransferase 1 [Source:RefSeq peptide;Acc:NP_001069590]	ko00534//Glycosaminoglycan biosynthesis - heparan sulfate	-	GO:0016740//transferase activity;GO:0003674//molecular_function;GO:0003824//catalytic activity	-
chr3	36840689	36841884	3.65	-1	chr3	36840901	36842900	ENSBTAG00000018804	-	CELSR2		-	GO:0016020//membrane;GO:0005623//cell;GO:0005575//cellular_component	GO:0004872//receptor activity;GO:0004871//signal transducer activity;GO:0005488//binding;GO:0003674//molecular_function	GO:0009987//cellular process;GO:0008150//biological_process
chr26	30832769	30833297	3.65	1	chr26	30831757	30833756	ENSBTAG00000003265	+	Q08E01_BOVIN	adducin 3 (gamma) [Source:RefSeq peptide;Acc:NP_001068662]	-	-	GO:0005488//binding;GO:0003674//molecular_function;GO:0005488//binding;GO:0003674//molecular_function	-
chr23	28224477	28225409	3.65	-1	chr23	28224416	28226415	ENSBTAG00000006969	-	TBB5_BOVIN	Tubulin beta-5 chain [Source:UniProtKB/Swiss-Prot;Acc:Q2KJD0]	ko04145//Phagosome;ko04540//Gap junction;ko05130//Pathogenic Escherichia coli infection	GO:0005623//cell;GO:0005622//intracellular;GO:0005575//cellular_component;GO:0005623//cell;GO:0005622//intracellular;GO:0005575//cellular_component;GO:0005623//cell;GO:0005622//intracellular;GO:0005575//cellular_component;GO:0005623//cell;GO:0005622//intr	GO:0005198//structural molecule activity;GO:0005515//protein binding;GO:0005488//binding;GO:0016787//hydrolase activity;GO:0003674//molecular_function;GO:0003824//catalytic activity;GO:0005198//structural molecule activity;GO:0005515//protein binding;GO:0	GO:0009987//cellular process;GO:0008150//biological_process;GO:0009987//cellular process;GO:0008150//biological_process;GO:0009987//cellular process;GO:0008150//biological_process;GO:0009987//cellular process;GO:0008150//biological_process
chr23	44803921	44804696	3.65	-1	chr23	44804031	44806030	ENSBTAG00000008096	-	EDN1_BOVIN	Endothelin-1 Precursor (ET-1)(Preproendothelin-1)(PPET1) [Source:UniProtKB/Swiss-Prot;Acc:P17322]	-	GO:0005615//extracellular space;GO:0005576//extracellular region;GO:0005737//cytoplasm;GO:0005623//cell;GO:0005622//intracellular;GO:0005575//cellular_component	GO:0005515//protein binding;GO:0005488//binding;GO:0003674//molecular_function	GO:0046903//secretion;GO:0030154//cell differentiation;GO:0007275//multicellular organismal development;GO:0032501//multicellular organismal process;GO:0050789//regulation of biological process;GO:0009058//biosynthetic process;GO:0007154//cell communicati
chr2	110690648	110691217	3.65	-1	chr2	110689001	110691000	ENSBTAG00000003923	+	GPBAR_BOVIN	G-protein coupled bile acid receptor 1 [Source:UniProtKB/Swiss-Prot;Acc:Q862A9]	-	GO:0016020//membrane;GO:0005623//cell;GO:0005575//cellular_component	GO:0004872//receptor activity;GO:0004871//signal transducer activity;GO:0003674//molecular_function	GO:0050789//regulation of biological process;GO:0008150//biological_process
chr1	68498469	68499228	3.65	1	chr1	68498469	68588257	ENSBTAG00000018877	+	PDIA5_BOVIN	Protein disulfide-isomerase A5 Precursor (EC 5.3.4.1) [Source:UniProtKB/Swiss-Prot;Acc:Q2KIL5]	-	GO:0005737//cytoplasm;GO:0005623//cell;GO:0005622//intracellular;GO:0005575//cellular_component	GO:0016853//isomerase activity;GO:0003674//molecular_function;GO:0003824//catalytic activity	GO:0050789//regulation of biological process;GO:0050896//response to stimulus;GO:0009987//cellular process;GO:0008150//biological_process
chr7	19612059	19612538	3.64	-1	chr7	19610582	19612581	ENSBTAG00000020446	-	THOP1_BOVIN	Thimet oligopeptidase (EC 3.4.24.15) [Source:UniProtKB/Swiss-Prot;Acc:Q1JPJ8]	ko05143//African trypanosomiasis;ko04614//Renin-angiotensin system	GO:0005737//cytoplasm;GO:0005623//cell;GO:0005622//intracellular;GO:0005575//cellular_component	GO:0005515//protein binding;GO:0005488//binding;GO:0016787//hydrolase activity;GO:0003674//molecular_function;GO:0003824//catalytic activity	GO:0050789//regulation of biological process;GO:0043170;GO:0008152//metabolic process;GO:0009987//cellular process;GO:0008150//biological_process
chr7	19612059	19612538	3.64	-1	chr7	19610689	19612688	ENSBTAG00000015090	+	SGTA_BOVIN	Small glutamine-rich tetratricopeptide repeat-containing protein alpha (Alpha-SGT) [Source:UniProtKB/Swiss-Prot;Acc:Q32LM2]	-	GO:0005737//cytoplasm;GO:0005623//cell;GO:0005622//intracellular;GO:0005575//cellular_component	GO:0005515//protein binding;GO:0005488//binding;GO:0003674//molecular_function	-
chr6	37667604	37668755	3.64	1	chr6	37666427	37668426	ENSBTAG00000000470	+	SIAL_BOVIN	Bone sialoprotein 2 Precursor (Bone sialoprotein II)(BSP II)(Cell-binding sialoprotein)(Integrin-binding sialoprotein) [Source:UniProtKB/Swiss-Prot;Acc:Q28862]	ko04510//Focal adhesion;ko04512//ECM-receptor interaction	GO:0005576//extracellular region;GO:0005575//cellular_component	-	GO:0043062//extracellular structure organization;GO:0007275//multicellular organismal development;GO:0032501//multicellular organismal process;GO:0009987//cellular process;GO:0008150//biological_process
chr28	2426182	2426666	3.64	1	chr28	2426255	2428254	ENSBTAG00000004870	+	GALNT2		ko01100//Metabolic pathways;ko00512//Mucin type O-Glycan biosynthesis	-	-	-
chr22	43661113	43662109	3.64	1	chr22	43660039	43662038	ENSBTAG00000014565	+	A4FV31_BOVIN	hypothetical protein LOC538515 [Source:RefSeq peptide;Acc:NP_001076957]	-	GO:0005634//nucleus;GO:0005623//cell;GO:0005622//intracellular;GO:0005575//cellular_component	GO:0005515//protein binding;GO:0005488//binding;GO:0003674//molecular_function	GO:0050789//regulation of biological process;GO:0008150//biological_process
chr15	37150335	37150831	3.64	-1	chr15	37149325	37151324	ENSBTAG00000011905	+	A5PKL2_BOVIN	related RAS viral (r-ras) oncogene homolog 2 [Source:RefSeq peptide;Acc:NP_001092480]	ko04010//MAPK signaling pathway;ko04810//Regulation of actin cytoskeleton;ko04530//Tight junction	GO:0016020//membrane;GO:0005623//cell;GO:0005622//intracellular;GO:0005575//cellular_component	GO:0005515//protein binding;GO:0005488//binding;GO:0016787//hydrolase activity;GO:0003674//molecular_function;GO:0003824//catalytic activity	GO:0050789//regulation of biological process;GO:0006810//transport;GO:0009987//cellular process;GO:0008150//biological_process
chr6	118179114	118179598	3.63	1	chr6	118177504	118191626	ENSBTAG00000007002	+	IDUA		ko01100//Metabolic pathways;ko04142//Lysosome;ko00531//Glycosaminoglycan degradation	-	GO:0016787//hydrolase activity;GO:0003674//molecular_function;GO:0003824//catalytic activity	GO:0008152//metabolic process;GO:0008150//biological_process
chr6	118179114	118179598	3.63	1	chr6	118179291	118181835	ENSBTAG00000007001	-	SLC26A1		-	GO:0016020//membrane;GO:0005623//cell;GO:0005575//cellular_component	GO:0015075//ion transmembrane transporter activity;GO:0005215//transporter activity;GO:0003674//molecular_function	GO:0006810//transport;GO:0009987//cellular process;GO:0008150//biological_process
chr5	60317525	60317839	3.63	-1	chr5	60317650	60319649	ENSBTAG00000018003	-	Q5EAB1_BOVIN	RAC/CDC42 exchange factor isoform 2 [Source:UniProtKB/TrEMBL;Acc:Q5EAB1]	-	GO:0005623//cell;GO:0005622//intracellular;GO:0005575//cellular_component	GO:0030234//enzyme regulator activity;GO:0003674//molecular_function	GO:0050789//regulation of biological process;GO:0008150//biological_process
chr5	60317525	60317839	3.63	-1	chr5	60310385	60317859	ENSBTAG00000023289	-	Q58DC9_BOVIN	Solute carrier family 26, member 10 [Source:UniProtKB/TrEMBL;Acc:Q58DC9]	-	-	-	-
chr3	15823138	15823655	3.63	-1	chr3	15822866	15837446	ENSBTAG00000006370	+	TCPG_BOVIN	T-complex protein 1 subunit gamma (TCP-1-gamma)(CCT-gamma) [Source:UniProtKB/Swiss-Prot;Acc:Q3T0K2]	-	GO:0016020//membrane;GO:0005634//nucleus;GO:0005737//cytoplasm;GO:0005623//cell;GO:0005622//intracellular;GO:0005575//cellular_component;GO:0005737//cytoplasm;GO:0005623//cell;GO:0005622//intracellular;GO:0005575//cellular_component	GO:0005515//protein binding;GO:0005488//binding;GO:0003674//molecular_function;GO:0005515//protein binding;GO:0005488//binding;GO:0003674//molecular_function;GO:0005515//protein binding;GO:0005488//binding;GO:0003674//molecular_function	GO:0043170;GO:0008152//metabolic process;GO:0009987//cellular process;GO:0008150//biological_process;GO:0043170;GO:0008152//metabolic process;GO:0009987//cellular process;GO:0008150//biological_process;GO:0043170;GO:0008152//metabolic process;GO:0009987//
chr3	15823138	15823655	3.63	-1	chr3	15822622	15824621	ENSBTAG00000006373	-	CA182_BOVIN	Uncharacterized protein C1orf182 homolog [Source:UniProtKB/Swiss-Prot;Acc:Q3T016]	-	-	-	-
chr19	39865324	39866183	3.63	-1	chr19	39863947	39865946	ENSBTAG00000001828	+	SCRN2		-	-	GO:0016787//hydrolase activity;GO:0003674//molecular_function;GO:0003824//catalytic activity	GO:0043170;GO:0008152//metabolic process;GO:0008150//biological_process
chr17	22818790	22819556	3.63	1	chr17	22817386	22819385	ENSBTAG00000023895	+	-	-	-	-	-
chr16	60227607	60228588	3.63	-1	chr16	60226243	60228242	ENSBTAG00000020887	+	Q9GLL3_BOVIN	Calcium channel subunit alpha 1E Fragment [Source:UniProtKB/TrEMBL;Acc:Q9GLL3]	-	GO:0016020//membrane;GO:0005623//cell;GO:0005575//cellular_component;GO:0016020//membrane;GO:0005623//cell;GO:0005575//cellular_component;GO:0016020//membrane;GO:0005623//cell;GO:0005575//cellular_component	GO:0015267//channel activity;GO:0015075//ion transmembrane transporter activity;GO:0005215//transporter activity;GO:0003674//molecular_function;GO:0015267//channel activity;GO:0015075//ion transmembrane transporter activity;GO:0005215//transporter activit	GO:0006810//transport;GO:0009987//cellular process;GO:0008150//biological_process;GO:0006810//transport;GO:0009987//cellular process;GO:0008150//biological_process;GO:0006810//transport;GO:0009987//cellular process;GO:0008150//biological_process
chr5	94393711	94394109	3.62	1	chr5	94236841	94431292	ENSBTAG00000000593	+	SIA8A_BOVIN	Alpha-N-acetylneuraminide alpha-2,8-sialyltransferase (EC 2.4.99.8)(Ganglioside GD3 synthase)(Ganglioside GT3 synthase)(Alpha-2,8-sialyltransferase 8A)(Sialytransferase St8Sia I)(ST8SiaI)(Sialyltransferase 8A)(SIAT8-A) [Source:UniProtKB/Swiss-Prot;Acc:Q6Z	ko01100//Metabolic pathways;ko00601//Glycosphingolipid biosynthesis - lacto and neolacto series;ko00603//Glycosphingolipid biosynthesis - globo series;ko00604//Glycosphingolipid biosynthesis - ganglio series	GO:0016020//membrane;GO:0005737//cytoplasm;GO:0005623//cell;GO:0005622//intracellular;GO:0005575//cellular_component;GO:0016020//membrane;GO:0005737//cytoplasm;GO:0005623//cell;GO:0005622//intracellular;GO:0005575//cellular_component	GO:0016740//transferase activity;GO:0003674//molecular_function;GO:0003824//catalytic activity;GO:0016740//transferase activity;GO:0003674//molecular_function;GO:0003824//catalytic activity	GO:0050789//regulation of biological process;GO:0009058//biosynthetic process;GO:0050896//response to stimulus;GO:0043170;GO:0008152//metabolic process;GO:0009987//cellular process;GO:0008150//biological_process;GO:0050789//regulation of biological proces
chr29	23365143	23365542	3.62	-1	chr29	23365245	23366446	ENSBTAG00000007230	+	A8E4Q9_BOVIN	FANCF protein [Source:UniProtKB/TrEMBL;Acc:A8E4Q9]	-	-	GO:0005515//protein binding;GO:0005488//binding;GO:0003674//molecular_function	-
chr29	39394963	39395895	3.62	-1	chr29	39393902	39395901	ENSBTAG00000019173	+	O46500_BOVIN	pregnancy-associated glycoprotein 12 [Source:RefSeq peptide;Acc:NP_788795]	ko04974//Protein digestion and absorption	-	GO:0016787//hydrolase activity;GO:0003674//molecular_function;GO:0003824//catalytic activity	GO:0043170;GO:0008152//metabolic process;GO:0008150//biological_process
chr27	35238649	35239497	3.62	1	chr27	35239000	35256137	ENSBTAG00000017831	+	ERLN2_BOVIN	Erlin-2 (Endoplasmic reticulum lipid raft-associated protein 2)(Stomatin-prohibitin-flotillin-HflC/K domain-containing protein 2)(SPFH domain-containing protein 2) [Source:UniProtKB/Swiss-Prot;Acc:Q1RMU4]	-	GO:0016020//membrane;GO:0005737//cytoplasm;GO:0005623//cell;GO:0005622//intracellular;GO:0005575//cellular_component	GO:0005515//protein binding;GO:0005488//binding;GO:0003674//molecular_function	GO:0009056//catabolic process;GO:0043170;GO:0008152//metabolic process;GO:0009987//cellular process;GO:0008150//biological_process
chr19	38566734	38567850	3.62	-1	chr19	38565326	38567325	ENSBTAG00000006362	+	GBGT2_BOVIN	Guanine nucleotide-binding protein G(I)/G(S)/G(O) subunit gamma-T2 Precursor (G gamma-C)(G-gamma-8) [Source:UniProtKB/Swiss-Prot;Acc:P50154]	ko04062//Chemokine signaling pathway;ko04724//Glutamatergic synapse;ko04725//Cholinergic synapse	GO:0016020//membrane;GO:0005623//cell;GO:0005575//cellular_component	GO:0004871//signal transducer activity;GO:0003674//molecular_function	GO:0050789//regulation of biological process;GO:0008150//biological_process
chr19	38566734	38567850	3.62	-1	chr19	38566769	38568768	ENSBTAG00000000032	-	A4FUD5_BOVIN	NESH protein [Source:RefSeq peptide;Acc:NP_001076923]	-	GO:0005737//cytoplasm;GO:0005623//cell;GO:0005622//intracellular;GO:0005575//cellular_component	GO:0005515//protein binding;GO:0005488//binding;GO:0003674//molecular_function	GO:0050789//regulation of biological process;GO:0008150//biological_process
chr18	38686518	38687002	3.62	1	chr18	38685389	38687388	ENSBTAG00000032018	+	ZNF19_BOVIN	Zinc finger protein 19 [Source:UniProtKB/Swiss-Prot;Acc:A3KN36]	-	GO:0005634//nucleus;GO:0005623//cell;GO:0005622//intracellular;GO:0005575//cellular_component	GO:0003676//nucleic acid binding;GO:0005488//binding;GO:0003674//molecular_function	GO:0050789//regulation of biological process;GO:0009058//biosynthetic process;GO:0043170;GO:0008152//metabolic process;GO:0006139//nucleobase-containing compound metabolic process;GO:0009987//cellular process;GO:0008150//biological_process
chr17	12520450	12521234	3.62	1	chr17	12520642	12522641	ENSBTAG00000034531	-	RNF146	Bos taurus ring finger protein 146 (RNF146), mRNA. [Source:RefSeq DNA;Acc:NM_001076980]	-	-	GO:0005515//protein binding;GO:0005488//binding;GO:0003674//molecular_function;GO:0005515//protein binding;GO:0005488//binding;GO:0003674//molecular_function	-
chr25	40161144	40161988	3.61	1	chr25	40137902	40161646	ENSBTAG00000009236	-	A3KMV4_BOVIN	diacylglycerol lipase, beta [Source:RefSeq peptide;Acc:NP_001076956]	ko04745//Phototransduction - fly	-	GO:0016787//hydrolase activity;GO:0003674//molecular_function;GO:0003824//catalytic activity	GO:0008152//metabolic process;GO:0008150//biological_process
chr22	11944371	11944765	3.61	-1	chr22	11943868	11973660	ENSBTAG00000018105	+	AVR2B_BOVIN	Activin receptor type-2B Precursor (EC 2.7.11.30)(Activin receptor type IIB)(ACTR-IIB) [Source:UniProtKB/Swiss-Prot;Acc:Q95126]	ko04060//Cytokine-cytokine receptor interaction;ko04350//TGF-beta signaling pathway	GO:0009986//cell surface;GO:0016020//membrane;GO:0005737//cytoplasm;GO:0005623//cell;GO:0005622//intracellular;GO:0005575//cellular_component;GO:0016020//membrane;GO:0005623//cell;GO:0005575//cellular_component	GO:0004872//receptor activity;GO:0016301//kinase activity;GO:0004871//signal transducer activity;GO:0005515//protein binding;GO:0005488//binding;GO:0016740//transferase activity;GO:0003674//molecular_function;GO:0003824//catalytic activity;GO:0004872//rec	GO:0046903//secretion;GO:0007275//multicellular organismal development;GO:0032501//multicellular organismal process;GO:0050789//regulation of biological process;GO:0007154//cell communication;GO:0006810//transport;GO:0050896//response to stimulus;GO:00431
chr22	59231149	59231699	3.61	-1	chr22	59230674	59232673	ENSBTAG00000038298	-	Q0P5K9_BOVIN	hypothetical protein LOC512697 [Source:RefSeq peptide;Acc:NP_001069046]	-	-	-	-
chr2	7779851	7780633	3.61	-1	chr2	7779701	7781700	ENSBTAG00000021466	-	CO3A1_BOVIN	Collagen alpha-1(III) chain [Source:UniProtKB/Swiss-Prot;Acc:P04258]	ko04510//Focal adhesion;ko05146//Amoebiasis;ko04512//ECM-receptor interaction;ko04974//Protein digestion and absorption	GO:0005576//extracellular region;GO:0005578//proteinaceous extracellular matrix;GO:0005575//cellular_component;GO:0005576//extracellular region;GO:0005578//proteinaceous extracellular matrix;GO:0005575//cellular_component	GO:0005198//structural molecule activity;GO:0005515//protein binding;GO:0005488//binding;GO:0003674//molecular_function	GO:0043062//extracellular structure organization;GO:0007275//multicellular organismal development;GO:0032501//multicellular organismal process;GO:0050789//regulation of biological process;GO:0009058//biosynthetic process;GO:0050896//response to stimulus;G
chr6	20909324	20910150	3.6	1	chr6	20895734	20910084	ENSBTAG00000013927	-	GSTCD_BOVIN	Glutathione S-transferase C-terminal domain-containing protein [Source:UniProtKB/Swiss-Prot;Acc:A5PKL6]	-	GO:0005737//cytoplasm;GO:0005623//cell;GO:0005622//intracellular;GO:0005575//cellular_component	GO:0005515//protein binding;GO:0005488//binding;GO:0016740//transferase activity;GO:0003674//molecular_function;GO:0003824//catalytic activity	GO:0043170;GO:0008152//metabolic process;GO:0006139//nucleobase-containing compound metabolic process;GO:0009987//cellular process;GO:0008150//biological_process
chr6	20909324	20910150	3.6	1	chr6	20908206	20910205	ENSBTAG00000033648	+	INT12_BOVIN	Integrator complex subunit 12 (Int12)(PHD finger protein 22) [Source:UniProtKB/Swiss-Prot;Acc:Q32LL5]	-	GO:0005634//nucleus;GO:0005623//cell;GO:0005622//intracellular;GO:0005575//cellular_component	GO:0005515//protein binding;GO:0005488//binding;GO:0003674//molecular_function	GO:0043170;GO:0008152//metabolic process;GO:0006139//nucleobase-containing compound metabolic process;GO:0009987//cellular process;GO:0008150//biological_process
chr7	13512027	13512434	3.6	-1	chr7	13511009	13513008	ENSBTAG00000010727	+	A6QQI5_BOVIN	APG4 autophagy 4 homolog D [Source:RefSeq peptide;Acc:NP_001092616]	ko04140//Regulation of autophagy	GO:0005737//cytoplasm;GO:0005623//cell;GO:0005622//intracellular;GO:0005575//cellular_component;GO:0005737//cytoplasm;GO:0005623//cell;GO:0005622//intracellular;GO:0005575//cellular_component	GO:0016787//hydrolase activity;GO:0003674//molecular_function;GO:0003824//catalytic activity;GO:0016787//hydrolase activity;GO:0003674//molecular_function;GO:0003824//catalytic activity	GO:0009056//catabolic process;GO:0006810//transport;GO:0008152//metabolic process;GO:0009987//cellular process;GO:0008150//biological_process;GO:0009056//catabolic process;GO:0006810//transport;GO:0008152//metabolic process;GO:0009987//cellular process;GO
chr5	108825387	108826235	3.6	-1	chr5	108824091	108826090	ENSBTAG00000020916	+	NANOG_BOVIN	Homeobox protein NANOG (Homeobox transcription factor Nanog) [Source:UniProtKB/Swiss-Prot;Acc:Q4JM65]	-	GO:0005634//nucleus;GO:0005623//cell;GO:0005622//intracellular;GO:0005575//cellular_component	GO:0005515//protein binding;GO:0003676//nucleic acid binding;GO:0005488//binding;GO:0003674//molecular_function	GO:0030154//cell differentiation;GO:0007275//multicellular organismal development;GO:0032501//multicellular organismal process;GO:0050789//regulation of biological process;GO:0009058//biosynthetic process;GO:0050896//response to stimulus;GO:0043170;GO:000
chr23	43635133	43635989	3.6	-1	chr23	43635015	43637014	ENSBTAG00000014904	-	SIRT5_BOVIN	NAD-dependent deacetylase sirtuin-5 Precursor (EC 3.5.1.-) [Source:UniProtKB/Swiss-Prot;Acc:Q3ZBQ0]	-	GO:0005737//cytoplasm;GO:0005623//cell;GO:0005622//intracellular;GO:0005575//cellular_component	GO:0005515//protein binding;GO:0005488//binding;GO:0016787//hydrolase activity;GO:0003674//molecular_function;GO:0003824//catalytic activity	GO:0050789//regulation of biological process;GO:0043170;GO:0008152//metabolic process;GO:0009987//cellular process;GO:0008150//biological_process
chr4	71609515	71610429	3.59	-1	chr4	71609762	71612898	ENSBTAG00000011476	+	A7Z086_BOVIN	homeobox A9 [Source:RefSeq peptide;Acc:NP_001099087]	-	GO:0005634//nucleus;GO:0005737//cytoplasm;GO:0005623//cell;GO:0005622//intracellular;GO:0005575//cellular_component	GO:0005515//protein binding;GO:0005488//binding;GO:0003674//molecular_function	GO:0007275//multicellular organismal development;GO:0032501//multicellular organismal process;GO:0009058//biosynthetic process;GO:0043170;GO:0008152//metabolic process;GO:0006139//nucleobase-containing compound metabolic process;GO:0009987//cellular proce
chr29	50542403	50542977	3.59	-1	chr29	50542347	50544346	ENSBTAG00000022160	+	NP1L4_BOVIN	Nucleosome assembly protein 1-like 4 [Source:UniProtKB/Swiss-Prot;Acc:Q2TA40]	-	GO:0005634//nucleus;GO:0005623//cell;GO:0005622//intracellular;GO:0005575//cellular_component	-	GO:0009987//cellular process;GO:0008150//biological_process
chr25	17930694	17931078	3.59	1	chr25	17930196	17931712	ENSBTAG00000032503	+	-	-	-	-	-
chr23	27330917	27331406	3.59	-1	chr23	27330265	27332264	ENSBTAG00000025442	+	HS71L_BOVIN	Heat shock 70 kDa protein 1-like (Heat shock 70 kDa protein 1L) [Source:UniProtKB/Swiss-Prot;Acc:P0CB32]	ko04010//MAPK signaling pathway;ko04144//Endocytosis;ko05164//Influenza A;ko04141//Protein processing in endoplasmic reticulum;ko03040//Spliceosome;ko05162//Measles;ko05145//Toxoplasmosis;ko04612//Antigen processing and presentation;ko05020//Prion disease	GO:0005737//cytoplasm;GO:0005623//cell;GO:0005622//intracellular;GO:0005575//cellular_component	GO:0005515//protein binding;GO:0005488//binding;GO:0003674//molecular_function	GO:0050896//response to stimulus;GO:0043170;GO:0008152//metabolic process;GO:0006139//nucleobase-containing compound metabolic process;GO:0009987//cellular process;GO:0008150//biological_process
chr23	27330917	27331406	3.59	-1	chr23	27329801	27331800	ENSBTAG00000005634	+	A6QQV3_BOVIN	LSM2 homolog, U6 small nuclear RNA associated [Source:RefSeq peptide;Acc:NP_001094647]	ko03040//Spliceosome;ko03018//RNA degradation	-	GO:0005515//protein binding;GO:0005488//binding;GO:0003674//molecular_function	-
chr18	45762869	45763523	3.59	-1	chr18	45671827	45773456	ENSBTAG00000013436	+	HAUS5	hypothetical protein LOC510660 [Source:RefSeq peptide;Acc:NP_001095401]	-	-	-	-
chr18	55843227	55844051	3.59	-1	chr18	55840291	55851522	ENSBTAG00000007036	-	VGLU1_BOVIN	Vesicular glutamate transporter 1 (VGluT1)(Solute carrier family 17 member 7) [Source:UniProtKB/Swiss-Prot;Acc:A4FV52]	ko04724//Glutamatergic synapse	GO:0016020//membrane;GO:0005737//cytoplasm;GO:0005623//cell;GO:0005622//intracellular;GO:0005575//cellular_component	GO:0015075//ion transmembrane transporter activity;GO:0005215//transporter activity;GO:0003674//molecular_function	GO:0032501//multicellular organismal process;GO:0007154//cell communication;GO:0006810//transport;GO:0009987//cellular process;GO:0008150//biological_process
chr11	102179210	102179619	3.59	1	chr11	102171846	102205233	ENSBTAG00000023851	-	Q1JP87_BOVIN	Early estrogen-induced gene 1 protein Fragment [Source:UniProtKB/TrEMBL;Acc:Q1JP87]	-	-	-	-
chr10	63888834	63889841	3.59	1	chr10	63887824	63889823	ENSBTAG00000008771	+	A6QQP0_BOVIN	myelin expression factor 2 [Source:RefSeq peptide;Acc:NP_001095555]	-	-	GO:0003676//nucleic acid binding;GO:0005488//binding;GO:0003674//molecular_function;GO:0003676//nucleic acid binding;GO:0005488//binding;GO:0003674//molecular_function;GO:0003676//nucleic acid binding;GO:0005488//binding;GO:0003674//molecular_function	-
chr29	38908980	38909734	3.58	-1	chr29	38907972	38909971	ENSBTAG00000014215	+	CCD86_BOVIN	Coiled-coil domain-containing protein 86 [Source:UniProtKB/Swiss-Prot;Acc:Q2TBX7]	-	GO:0005634//nucleus;GO:0005623//cell;GO:0005622//intracellular;GO:0005575//cellular_component	-	-
chr18	47892218	47893128	3.58	-1	chr18	47890957	47892956	ENSBTAG00000011212	+	EIF3K_BOVIN	Eukaryotic translation initiation factor 3 subunit K (eIF3k)(Eukaryotic translation initiation factor 3 subunit 12)(eIF-3 p25) [Source:UniProtKB/Swiss-Prot;Acc:Q3T0V3]	-	GO:0005634//nucleus;GO:0005737//cytoplasm;GO:0005623//cell;GO:0005622//intracellular;GO:0005575//cellular_component	GO:0005515//protein binding;GO:0003676//nucleic acid binding;GO:0005488//binding;GO:0003674//molecular_function	GO:0050789//regulation of biological process;GO:0009058//biosynthetic process;GO:0043170;GO:0008152//metabolic process;GO:0009987//cellular process;GO:0008150//biological_process
chr18	47892218	47893128	3.58	-1	chr18	47892654	47894653	ENSBTAG00000021145	-	A6QQ50_BOVIN	mitogen-activated protein kinase kinase kinase kinase 1 [Source:RefSeq peptide;Acc:NP_001069293]	ko04010//MAPK signaling pathway	-	GO:0030234//enzyme regulator activity;GO:0016301//kinase activity;GO:0005488//binding;GO:0016740//transferase activity;GO:0003674//molecular_function;GO:0003824//catalytic activity;GO:0030234//enzyme regulator activity;GO:0016301//kinase activity;GO:00048	GO:0043170;GO:0008152//metabolic process;GO:0009987//cellular process;GO:0008150//biological_process;GO:0050789//regulation of biological process;GO:0050896//response to stimulus;GO:0043170;GO:0008152//metabolic process;GO:0009987//cellular process;GO:000
chr16	63186432	63186747	3.58	1	chr16	63186473	63368234	ENSBTAG00000038079	+	A2VDV3_BOVIN	chromosome 1 open reading frame 21 [Source:RefSeq peptide;Acc:NP_001075016]	-	-	-	-
chr15	420304	420873	3.58	1	chr15	420379	422378	ENSBTAG00000008923	-	GPR83		-	GO:0016020//membrane;GO:0005623//cell;GO:0005575//cellular_component	-	GO:0008150//biological_process
chr11	2433246	2434012	3.58	1	chr11	2431891	2433890	ENSBTAG00000011553	+	FAHD2_BOVIN	Fumarylacetoacetate hydrolase domain-containing protein 2 (EC 3.-.-.-) [Source:UniProtKB/Swiss-Prot;Acc:Q2KIB0]	-	GO:0005737//cytoplasm;GO:0005623//cell;GO:0005622//intracellular;GO:0005575//cellular_component	GO:0005488//binding;GO:0016787//hydrolase activity;GO:0003674//molecular_function;GO:0003824//catalytic activity	GO:0008152//metabolic process;GO:0008150//biological_process
chrX	10094430	10095682	3.57	1	chrX	10093411	10095410	ENSBTAG00000017843	+	CD40L_BOVIN	CD40 ligand (CD40-L)(Tumor necrosis factor ligand superfamily member 5)(CD154 antigen) [Contains CD40 ligand, membrane form;CD40 ligand, soluble form] [Source:UniProtKB/Swiss-Prot;Acc:P51749]	ko04060//Cytokine-cytokine receptor interaction;ko05322//Systemic lupus erythematosus;ko05145//Toxoplasmosis;ko04514//Cell adhesion molecules (CAMs);ko04660//T cell receptor signaling pathway;ko05416//Viral myocarditis;ko05144//Malaria;ko05320//Autoimmune	GO:0005615//extracellular space;GO:0005576//extracellular region;GO:0016020//membrane;GO:0005623//cell;GO:0005575//cellular_component	GO:0005515//protein binding;GO:0005488//binding;GO:0003674//molecular_function	GO:0046903//secretion;GO:0030154//cell differentiation;GO:0007275//multicellular organismal development;GO:0032501//multicellular organismal process;GO:0050789//regulation of biological process;GO:0006810//transport;GO:0050896//response to stimulus;GO:004
chr9	43693264	43693943	3.57	-1	chr9	43692131	43694130	ENSBTAG00000033289	-	-	-	-	-	-
chr9	43693264	43693943	3.57	-1	chr9	43693494	43695493	ENSBTAG00000014592	-	LACE1		-	-	GO:0005488//binding;GO:0016787//hydrolase activity;GO:0003674//molecular_function;GO:0003824//catalytic activity	-
chr29	40421623	40422546	3.57	-1	chr29	40421462	40423461	ENSBTAG00000038758	-	Q9TTV5_BOVIN	pregnancy-associated glycoprotein 19 [Source:RefSeq peptide;Acc:NP_788801]	-	-	GO:0016787//hydrolase activity;GO:0003674//molecular_function;GO:0003824//catalytic activity;GO:0016787//hydrolase activity;GO:0003674//molecular_function;GO:0003824//catalytic activity;GO:0016787//hydrolase activity;GO:0003674//molecular_function;GO:0003	GO:0043170;GO:0008152//metabolic process;GO:0008150//biological_process;GO:0043170;GO:0008152//metabolic process;GO:0008150//biological_process;GO:0043170;GO:0008152//metabolic process;GO:0008150//biological_process
chr26	23073316	23073715	3.57	-1	chr26	23072153	23074152	ENSBTAG00000015700	+	ELOVL3		ko00062//Fatty acid elongation in mitochondria	GO:0016020//membrane;GO:0005623//cell;GO:0005575//cellular_component	-	-
chr10	67368870	67369184	3.57	1	chr10	67303734	67369615	ENSBTAG00000019924	-	DDHD1_BOVIN	Phospholipase DDHD1 (EC 3.1.1.-)(DDHD domain-containing protein 1)(Phosphatidic acid-preferring phospholipase A1)(PA-PLA1) [Source:UniProtKB/Swiss-Prot;Acc:O46606]	-	GO:0005737//cytoplasm;GO:0005623//cell;GO:0005622//intracellular;GO:0005575//cellular_component	GO:0005488//binding;GO:0016787//hydrolase activity;GO:0003674//molecular_function;GO:0003824//catalytic activity	GO:0009056//catabolic process;GO:0008152//metabolic process;GO:0008150//biological_process
chr14	52652921	52654211	3.56	1	chr14	52559713	52659535	ENSBTAG00000011269	-	Q0P578_BOVIN	estrogen receptor binding site associated antigen 9 [Source:RefSeq peptide;Acc:NP_001071483]	-	-	GO:0004872//receptor activity;GO:0004871//signal transducer activity;GO:0003674//molecular_function	-
chr7	30424270	30424624	3.56	1	chr7	30424043	30426042	ENSBTAG00000019881	-	ZN474_BOVIN	Zinc finger protein 474 [Source:UniProtKB/Swiss-Prot;Acc:A6QQM4]	-	-	GO:0005488//binding;GO:0003674//molecular_function;GO:0005488//binding;GO:0003674//molecular_function	-
chr24	22047331	22047635	3.56	1	chr24	21989282	22048125	ENSBTAG00000012252	-	MOCOS_BOVIN	Molybdenum cofactor sulfurase (MoCo sulfurase)(MOS)(EC 4.4.-.-) [Source:UniProtKB/Swiss-Prot;Acc:Q9N0E7]	-	GO:0005575//cellular_component	GO:0016829//lyase activity;GO:0005488//binding;GO:0003674//molecular_function;GO:0003824//catalytic activity	GO:0009058//biosynthetic process;GO:0043170;GO:0008152//metabolic process;GO:0009987//cellular process;GO:0008150//biological_process
chr18	61996073	61996696	3.56	-1	chr18	61996324	61998323	ENSBTAG00000007506	+	CACNG7	PREDICTED: Bos taurus misc_RNA (CACNG7), miscRNA. [Source:RefSeq DNA;Acc:XR_042915]	ko04010//MAPK signaling pathway;ko05414//Dilated cardiomyopathy;ko05410//Hypertrophic cardiomyopathy (HCM);ko04260//Cardiac muscle contraction;ko05412//Arrhythmogenic right ventricular cardiomyopathy (ARVC)	GO:0016020//membrane;GO:0005623//cell;GO:0005575//cellular_component	-	-
chr18	54232844	54233318	3.56	1	chr18	54210295	54238590	ENSBTAG00000010856	-	SLC8A2		ko04020//Calcium signaling pathway;ko05414//Dilated cardiomyopathy;ko05410//Hypertrophic cardiomyopathy (HCM);ko04260//Cardiac muscle contraction;ko05412//Arrhythmogenic right ventricular cardiomyopathy (ARVC);ko04974//Protein digestion and absorption;ko0	GO:0016020//membrane;GO:0005623//cell;GO:0005575//cellular_component	GO:0015075//ion transmembrane transporter activity;GO:0005215//transporter activity;GO:0003674//molecular_function	GO:0007154//cell communication;GO:0006810//transport;GO:0009987//cellular process;GO:0008150//biological_process
chr18	62530069	62530548	3.55	-1	chr18	62485174	62650895	ENSBTAG00000021157	+	Q3SZY1_BOVIN	SAPS1 protein [Source:UniProtKB/TrEMBL;Acc:Q3SZY1]	-	-	GO:0005515//protein binding;GO:0005488//binding;GO:0003674//molecular_function	GO:0050789//regulation of biological process;GO:0008150//biological_process
chr27	41849029	41849442	3.55	-1	chr27	41754846	41850107	ENSBTAG00000033135	-	LRC3B_BOVIN	Leucine-rich repeat-containing protein 3B Precursor [Source:UniProtKB/Swiss-Prot;Acc:A6H789]	-	GO:0016020//membrane;GO:0005623//cell;GO:0005575//cellular_component;GO:0016020//membrane;GO:0005623//cell;GO:0005575//cellular_component	GO:0005515//protein binding;GO:0005488//binding;GO:0003674//molecular_function;GO:0005515//protein binding;GO:0005488//binding;GO:0003674//molecular_function	-
chr5	102089172	102089766	3.55	-1	chr5	102087922	102089921	ENSBTAG00000030504	+	H4_BOVIN	Histone H4 (H4.1) [Source:UniProtKB/Swiss-Prot;Acc:P62803]	ko05322//Systemic lupus erythematosus	GO:0005694//chromosome;GO:0005634//nucleus;GO:0005623//cell;GO:0005622//intracellular;GO:0005575//cellular_component;GO:0005694//chromosome;GO:0005634//nucleus;GO:0005623//cell;GO:0005622//intracellular;GO:0005575//cellular_component;GO:0005694//chromosom	GO:0005515//protein binding;GO:0003676//nucleic acid binding;GO:0005488//binding;GO:0003674//molecular_function;GO:0005515//protein binding;GO:0003676//nucleic acid binding;GO:0005488//binding;GO:0003674//molecular_function;GO:0005515//protein binding;GO:	GO:0050789//regulation of biological process;GO:0009058//biosynthetic process;GO:0043170;GO:0008152//metabolic process;GO:0006139//nucleobase-containing compound metabolic process;GO:0009987//cellular process;GO:0008150//biological_process;GO:0050789//reg
chr5	102089172	102089766	3.55	-1	chr5	102088039	102090038	ENSBTAG00000030503	-	H2AJ_BOVIN	Histone H2A.J (H2a/j) [Source:UniProtKB/Swiss-Prot;Acc:Q3ZBX9]	ko05322//Systemic lupus erythematosus	GO:0005694//chromosome;GO:0005634//nucleus;GO:0005623//cell;GO:0005622//intracellular;GO:0005575//cellular_component	GO:0003676//nucleic acid binding;GO:0005488//binding;GO:0003674//molecular_function	GO:0009987//cellular process;GO:0008150//biological_process
chr18	62530069	62530548	3.55	-1	chr18	62530000	62531999	ENSBTAG00000014087	-	SUV420H2		ko00310//Lysine degradation	-	-	-
chr13	33068352	33069016	3.55	-1	chr13	33039682	33134986	ENSBTAG00000001552	+	A7E360_BOVIN	EPC1 protein Fragment [Source:UniProtKB/TrEMBL;Acc:A7E360]	-	-	-	-
chr13	33068352	33069016	3.55	-1	chr13	33067560	33069559	ENSBTAG00000043839	+	-	-	-	-	-
chr10	36699283	36699803	3.55	-1	chr10	36691134	36700025	ENSBTAG00000010766	-	OIP5		-	-	-	-
chr10	36699283	36699803	3.55	-1	chr10	36698283	36700282	ENSBTAG00000010774	+	NUSAP_BOVIN	Nucleolar and spindle-associated protein 1 (NuSAP) [Source:UniProtKB/Swiss-Prot;Acc:Q2YDJ0]	-	GO:0005634//nucleus;GO:0005737//cytoplasm;GO:0005623//cell;GO:0005622//intracellular;GO:0005575//cellular_component;GO:0005634//nucleus;GO:0005737//cytoplasm;GO:0005623//cell;GO:0005622//intracellular;GO:0005575//cellular_component	GO:0005515//protein binding;GO:0003676//nucleic acid binding;GO:0005488//binding;GO:0003674//molecular_function;GO:0005515//protein binding;GO:0003676//nucleic acid binding;GO:0005488//binding;GO:0003674//molecular_function	GO:0050789//regulation of biological process;GO:0009987//cellular process;GO:0008150//biological_process;GO:0050789//regulation of biological process;GO:0009987//cellular process;GO:0008150//biological_process
chr8	49279577	49280329	3.54	-1	chr8	49279772	49279867	ENSBTAG00000029862	-	-	-	-	-	-
chr8	49279577	49280329	3.54	-1	chr8	49019660	49341021	ENSBTAG00000007778	-	Q17QV5_BOVIN	transient receptor potential cation channel, subfamily M, member 3 [Source:RefSeq peptide;Acc:NP_001069704]	-	GO:0016020//membrane;GO:0005623//cell;GO:0005575//cellular_component;GO:0016020//membrane;GO:0005623//cell;GO:0005575//cellular_component;GO:0016020//membrane;GO:0005623//cell;GO:0005575//cellular_component;GO:0016020//membrane;GO:0005623//cell;GO:0005575	GO:0015267//channel activity;GO:0015075//ion transmembrane transporter activity;GO:0005215//transporter activity;GO:0003674//molecular_function;GO:0015267//channel activity;GO:0015075//ion transmembrane transporter activity;GO:0005215//transporter activit	GO:0006810//transport;GO:0009987//cellular process;GO:0008150//biological_process;GO:0006810//transport;GO:0009987//cellular process;GO:0008150//biological_process;GO:0006810//transport;GO:0009987//cellular process;GO:0008150//biological_process;GO:000681
chr5	122100992	122101401	3.54	-1	chr5	122097667	122123708	ENSBTAG00000039784	+	A6H725_BOVIN	hypothetical protein LOC788925 [Source:RefSeq peptide;Acc:NP_001094775]	-	-	-	-
chr18	46199074	46200018	3.54	-1	chr18	46198165	46200164	ENSBTAG00000015001	+	-	-	GO:0005623//cell;GO:0005622//intracellular;GO:0005575//cellular_component	GO:0005488//binding;GO:0003674//molecular_function	-
chr18	46199074	46200018	3.54	-1	chr18	46198133	46200132	ENSBTAG00000015004	+	TBCB_BOVIN	Tubulin-folding cofactor B (Tubulin-specific chaperone B)(Cytoskeleton-associated protein 1)(Cytoskeleton-associated protein CKAPI) [Source:UniProtKB/Swiss-Prot;Acc:Q5E951]	-	GO:0005737//cytoplasm;GO:0005623//cell;GO:0005622//intracellular;GO:0005575//cellular_component	GO:0005515//protein binding;GO:0005488//binding;GO:0003674//molecular_function	GO:0030154//cell differentiation;GO:0007275//multicellular organismal development;GO:0032501//multicellular organismal process;GO:0043170;GO:0008152//metabolic process;GO:0009987//cellular process;GO:0008150//biological_process
chr18	46199074	46200018	3.54	-1	chr18	46199518	46201517	ENSBTAG00000015002	-	RPB9_BOVIN	DNA-directed RNA polymerase II subunit RPB9 (RNA polymerase II subunit B9)(DNA-directed RNA polymerase II subunit I) [Source:UniProtKB/Swiss-Prot;Acc:Q32P73]	ko01100//Metabolic pathways;ko05016//Huntington's disease;ko00230//Purine metabolism;ko00240//Pyrimidine metabolism;ko03020//RNA polymerase	GO:0005634//nucleus;GO:0005623//cell;GO:0005622//intracellular;GO:0005575//cellular_component	GO:0016301//kinase activity;GO:0003676//nucleic acid binding;GO:0005488//binding;GO:0016740//transferase activity;GO:0003674//molecular_function;GO:0003824//catalytic activity	GO:0050789//regulation of biological process;GO:0009058//biosynthetic process;GO:0043170;GO:0008152//metabolic process;GO:0006139//nucleobase-containing compound metabolic process;GO:0009987//cellular process;GO:0008150//biological_process
chr12	76869825	76870669	3.54	-1	chr12	76870170	76897939	ENSBTAG00000014043	+	Q3B7N6_BOVIN	excision repair cross-complementing rodent repair deficiency, complementation group 5 (xeroderma pigmentosum, complementation group G (Cockayne syndrome)) [Source:RefSeq peptide;Acc:NP_001030353]	ko03420//Nucleotide excision repair	GO:0005634//nucleus;GO:0005623//cell;GO:0005622//intracellular;GO:0005575//cellular_component	GO:0005515//protein binding;GO:0003676//nucleic acid binding;GO:0005488//binding;GO:0016787//hydrolase activity;GO:0003674//molecular_function;GO:0003824//catalytic activity	GO:0007275//multicellular organismal development;GO:0032501//multicellular organismal process;GO:0050789//regulation of biological process;GO:0050896//response to stimulus;GO:0043170;GO:0008152//metabolic process;GO:0006139//nucleobase-containing compound
chr1	118272895	118273478	3.54	1	chr1	118233826	118314437	ENSBTAG00000021703	-	MED12L	mediator complex subunit 12-like [Source:HGNC Symbol;Acc:16050]	-	-	-	-
chr1	150073182	150073910	3.54	-1	chr1	150073115	150075114	ENSBTAG00000004742	-	RUNX1		ko05200//Pathways in cancer;ko05220//Chronic myeloid leukemia;ko05221//Acute myeloid leukemia	-	GO:0003676//nucleic acid binding;GO:0005488//binding;GO:0003674//molecular_function	GO:0050789//regulation of biological process;GO:0008150//biological_process
chr4	106361458	106362127	3.53	-1	chr4	106361758	106363757	ENSBTAG00000021617	-	ZC3HAV1		-	-	GO:0003676//nucleic acid binding;GO:0005488//binding;GO:0016740//transferase activity;GO:0003674//molecular_function;GO:0003824//catalytic activity	-
chr3	107404028	107405155	3.53	-1	chr3	107377251	107405248	ENSBTAG00000015346	-	NASP_BOVIN	Nuclear autoantigenic sperm protein (NASP) [Source:UniProtKB/Swiss-Prot;Acc:Q2T9P4]	-	GO:0005634//nucleus;GO:0005737//cytoplasm;GO:0005623//cell;GO:0005622//intracellular;GO:0005575//cellular_component	GO:0005515//protein binding;GO:0005488//binding;GO:0003674//molecular_function;GO:0005488//binding;GO:0003674//molecular_function	GO:0007275//multicellular organismal development;GO:0032501//multicellular organismal process;GO:0009058//biosynthetic process;GO:0006810//transport;GO:0043170;GO:0008152//metabolic process;GO:0006139//nucleobase-containing compound metabolic process;GO:0
chr24	26634228	26634459	3.53	1	chr24	26634025	26636024	ENSBTAG00000010991	-	TTHY_BOVIN	Transthyretin Precursor (Prealbumin) [Source:UniProtKB/Swiss-Prot;Acc:O46375]	-	GO:0005576//extracellular region;GO:0005575//cellular_component	GO:0005515//protein binding;GO:0005488//binding;GO:0003674//molecular_function	GO:0006810//transport;GO:0008150//biological_process
chr19	42592781	42593137	3.53	-1	chr19	42592279	42594278	ENSBTAG00000038386	-	A7E345_BOVIN	keratin associated protein 4-7 [Source:RefSeq peptide;Acc:NP_001094743]	-	GO:0005623//cell;GO:0005622//intracellular;GO:0005575//cellular_component;GO:0005623//cell;GO:0005622//intracellular;GO:0005575//cellular_component;GO:0005623//cell;GO:0005622//intracellular;GO:0005575//cellular_component;GO:0005623//cell;GO:0005622//intr	-	-
chr10	82936789	82937197	3.53	-1	chr10	82931949	82937436	ENSBTAG00000025434	-	A7MB98_BOVIN	butyrate response factor 1 [Source:RefSeq peptide;Acc:NP_001094704]	-	GO:0005634//nucleus;GO:0005737//cytoplasm;GO:0005623//cell;GO:0005622//intracellular;GO:0005575//cellular_component	GO:0005515//protein binding;GO:0003676//nucleic acid binding;GO:0005488//binding;GO:0003674//molecular_function	GO:0030154//cell differentiation;GO:0007275//multicellular organismal development;GO:0032501//multicellular organismal process;GO:0050789//regulation of biological process;GO:0009056//catabolic process;GO:0043170;GO:0008152//metabolic process;GO:0006139//
chr8	17610846	17611504	3.52	-1	chr8	17610519	17612518	ENSBTAG00000020148	-	TIE2_BOVIN	Angiopoietin-1 receptor Precursor (EC 2.7.10.1)(Tyrosine-protein kinase receptor TIE-2)(CD202b antigen) [Source:UniProtKB/Swiss-Prot;Acc:Q06807]	ko05323//Rheumatoid arthritis	GO:0016020//membrane;GO:0005623//cell;GO:0005575//cellular_component	GO:0004872//receptor activity;GO:0016301//kinase activity;GO:0004871//signal transducer activity;GO:0005515//protein binding;GO:0005488//binding;GO:0016740//transferase activity;GO:0003674//molecular_function;GO:0003824//catalytic activity	GO:0050789//regulation of biological process;GO:0043170;GO:0008152//metabolic process;GO:0009987//cellular process;GO:0008150//biological_process
chr3	8939805	8940466	3.52	1	chr3	8939581	8950548	ENSBTAG00000032614	-	-	-	-	-	-
chr19	22989542	22989946	3.52	-1	chr19	22989316	22991315	ENSBTAG00000009708	-	SMYD4		-	-	GO:0005488//binding;GO:0003674//molecular_function	-
chr16	48276740	48277764	3.52	1	chr16	48275857	48277856	ENSBTAG00000010737	+	A1L586_BOVIN	Cell division cycle 2-like 1 (PITSLRE proteins) [Source:UniProtKB/TrEMBL;Acc:A1L586]	-	GO:0005634//nucleus;GO:0005623//cell;GO:0005622//intracellular;GO:0005575//cellular_component	GO:0016301//kinase activity;GO:0005488//binding;GO:0016740//transferase activity;GO:0003674//molecular_function;GO:0003824//catalytic activity	GO:0009987//cellular process;GO:0008150//biological_process;GO:0008219//cell death;GO:0007275//multicellular organismal development;GO:0032501//multicellular organismal process;GO:0050789//regulation of biological process;GO:0043170;GO:0008152//metabolic
chr16	48276740	48277764	3.52	1	chr16	48276270	48278601	ENSBTAG00000010732	-	MMP23_BOVIN	Matrix metalloproteinase-23 Precursor (MMP-23)(EC 3.4.24.-)(Matrix metallopeptidase 23B) [Contains Matrix metalloproteinase-23, soluble form] [Source:UniProtKB/Swiss-Prot;Acc:Q2TBM7]	-	GO:0005576//extracellular region;GO:0016020//membrane;GO:0005623//cell;GO:0005575//cellular_component	GO:0005488//binding;GO:0016787//hydrolase activity;GO:0003674//molecular_function;GO:0003824//catalytic activity	GO:0043170;GO:0008152//metabolic process;GO:0008150//biological_process
chr1	67584618	67585027	3.52	1	chr1	67550374	67584918	ENSBTAG00000004705	-	A6QNQ9_BOVIN	immunoglobulin-like domain containing receptor 1 [Source:RefSeq peptide;Acc:NP_001095684]	-	-	-	-
chr13	54803588	54804242	3.51	1	chr13	54723098	55860965	ENSBTAG00000003061	+	GATA5_BOVIN	Transcription factor GATA-5 (GATA-binding factor 5) [Source:UniProtKB/Swiss-Prot;Acc:Q3SZJ5]	ko05016//Huntington's disease;ko03022//Basal transcription factors	GO:0005634//nucleus;GO:0005623//cell;GO:0005622//intracellular;GO:0005575//cellular_component;GO:0005576//extracellular region;GO:0005578//proteinaceous extracellular matrix;GO:0005575//cellular_component;GO:0005634//nucleus;GO:0005623//cell;GO:0005622//i	GO:0003676//nucleic acid binding;GO:0005488//binding;GO:0003674//molecular_function;GO:0004872//receptor activity;GO:0004871//signal transducer activity;GO:0005515//protein binding;GO:0005488//binding;GO:0003674//molecular_function;GO:0003676//nucleic aci	GO:0050789//regulation of biological process;GO:0009058//biosynthetic process;GO:0043170;GO:0008152//metabolic process;GO:0006139//nucleobase-containing compound metabolic process;GO:0009987//cellular process;GO:0008150//biological_process;GO:0050789//reg
chr3	18514327	18514995	3.51	1	chr3	18514093	18516092	ENSBTAG00000006505	-	S10A9_BOVIN	Protein S100-A9 (S100 calcium-binding protein A9)(Calgranulin-B)(Neutrophil cytosolic 23 kDa protein)(p23)(BEE22) [Source:UniProtKB/Swiss-Prot;Acc:P28783]	-	GO:0005576//extracellular region;GO:0016020//membrane;GO:0005634//nucleus;GO:0005737//cytoplasm;GO:0005623//cell;GO:0005622//intracellular;GO:0005575//cellular_component	GO:0005515//protein binding;GO:0005488//binding;GO:0003674//molecular_function;GO:0005488//binding;GO:0003674//molecular_function	GO:0007610//behavior;GO:0006928//cellular component movement;GO:0050789//regulation of biological process;GO:0050896//response to stimulus;GO:0009987//cellular process;GO:0008150//biological_process
chr24	33615735	33616040	3.51	-1	chr24	33522880	33657110	ENSBTAG00000023259	+	OSBPL1A		-	-	-	GO:0008152//metabolic process;GO:0008150//biological_process
chr24	33615735	33616040	3.51	-1	chr24	33596693	33617026	ENSBTAG00000003035	-	IMPCT_BOVIN	Protein IMPACT (Imprinted and ancient gene protein homolog) [Source:UniProtKB/Swiss-Prot;Acc:A7YY45]	-	-	GO:0005515//protein binding;GO:0005488//binding;GO:0003674//molecular_function	GO:0050789//regulation of biological process;GO:0008150//biological_process
chr13	54803588	54804242	3.51	1	chr13	54802576	54804575	ENSBTAG00000044091	+	PTK6		-	-	GO:0016301//kinase activity;GO:0005515//protein binding;GO:0005488//binding;GO:0016740//transferase activity;GO:0003674//molecular_function;GO:0003824//catalytic activity	GO:0043170;GO:0008152//metabolic process;GO:0009987//cellular process;GO:0008150//biological_process
chr13	78590059	78590482	3.51	-1	chr13	78589845	78591844	ENSBTAG00000027320	-	KCNB1		ko04742//Taste transduction	GO:0016020//membrane;GO:0005623//cell;GO:0005575//cellular_component	GO:0015267//channel activity;GO:0015075//ion transmembrane transporter activity;GO:0005515//protein binding;GO:0005488//binding;GO:0005215//transporter activity;GO:0003674//molecular_function	GO:0006810//transport;GO:0009987//cellular process;GO:0008150//biological_process
chr11	85425689	85426395	3.51	-1	chr11	85424628	85426627	ENSBTAG00000014081	+	NBAS		-	GO:0005737//cytoplasm;GO:0005623//cell;GO:0005622//intracellular;GO:0005575//cellular_component	GO:0005198//structural molecule activity;GO:0003674//molecular_function	GO:0009058//biosynthetic process;GO:0043170;GO:0008152//metabolic process;GO:0009987//cellular process;GO:0008150//biological_process
chr10	19757000	19757752	3.51	1	chr10	19755455	19757454	ENSBTAG00000007614	+	BBS4_BOVIN	Bardet-Biedl syndrome 4 protein homolog [Source:UniProtKB/Swiss-Prot;Acc:Q1JQ97]	-	GO:0016020//membrane;GO:0005737//cytoplasm;GO:0005623//cell;GO:0005622//intracellular;GO:0005575//cellular_component	GO:0005515//protein binding;GO:0003774//motor activity;GO:0005488//binding;GO:0016787//hydrolase activity;GO:0003674//molecular_function;GO:0003824//catalytic activity	GO:0007610//behavior;GO:0030154//cell differentiation;GO:0007275//multicellular organismal development;GO:0032501//multicellular organismal process;GO:0050789//regulation of biological process;GO:0050896//response to stimulus;GO:0009987//cellular process;
chr7	5378376	5378688	3.5	1	chr7	5378425	5380424	ENSBTAG00000020709	-	MAP1S_BOVIN	Microtubule-associated protein 1S (MAP-1S) [Contains MAP1S heavy chain;MAP1S light chain] [Source:UniProtKB/Swiss-Prot;Acc:A6QQ70]	-	GO:0005634//nucleus;GO:0005737//cytoplasm;GO:0005623//cell;GO:0005622//intracellular;GO:0005575//cellular_component	GO:0005515//protein binding;GO:0003676//nucleic acid binding;GO:0005488//binding;GO:0003674//molecular_function	GO:0008219//cell death;GO:0030154//cell differentiation;GO:0007275//multicellular organismal development;GO:0032501//multicellular organismal process;GO:0009987//cellular process;GO:0008150//biological_process
chr7	60199796	60200545	3.5	-1	chr7	60198271	60200270	ENSBTAG00000019950	+	GRPE2_BOVIN	GrpE protein homolog 2, mitochondrial Precursor (Mt-GrpE#2) [Source:UniProtKB/Swiss-Prot;Acc:Q0P5N5]	-	GO:0005737//cytoplasm;GO:0005623//cell;GO:0005622//intracellular;GO:0005575//cellular_component	GO:0030234//enzyme regulator activity;GO:0005515//protein binding;GO:0005488//binding;GO:0003674//molecular_function	GO:0006810//transport;GO:0043170;GO:0008152//metabolic process;GO:0009987//cellular process;GO:0008150//biological_process
chr3	17729411	17729895	3.5	1	chr3	17728438	17730437	ENSBTAG00000004987	+	NUP210L	nucleoporin 210kDa-like [Source:HGNC Symbol;Acc:29915]	-	-	-	-
chr29	44431064	44431543	3.5	1	chr29	44430144	44432143	ENSBTAG00000039153	+	RPS6KA4	PREDICTED: Bos taurus misc_RNA (LOC523746), miscRNA. [Source:RefSeq DNA;Acc:XR_028351]	-	-	GO:0016301//kinase activity;GO:0005488//binding;GO:0016740//transferase activity;GO:0003674//molecular_function;GO:0003824//catalytic activity	GO:0050789//regulation of biological process;GO:0043170;GO:0008152//metabolic process;GO:0009987//cellular process;GO:0008150//biological_process
chr22	48551010	48551539	3.5	1	chr22	48549488	48551487	ENSBTAG00000010026	-	Q95LH6_BOVIN	Calcium channel subunit alpha 1D Fragment [Source:UniProtKB/TrEMBL;Acc:Q95LH6]	ko04010//MAPK signaling pathway;ko04020//Calcium signaling pathway;ko05010//Alzheimer's disease;ko04270//Vascular smooth muscle contraction;ko04724//Glutamatergic synapse;ko04725//Cholinergic synapse;ko05414//Dilated cardiomyopathy;ko05410//Hypertrophic c	GO:0016020//membrane;GO:0005623//cell;GO:0005575//cellular_component	GO:0015267//channel activity;GO:0015075//ion transmembrane transporter activity;GO:0005515//protein binding;GO:0005488//binding;GO:0005215//transporter activity;GO:0003674//molecular_function	GO:0032501//multicellular organismal process;GO:0050789//regulation of biological process;GO:0006810//transport;GO:0009987//cellular process;GO:0008150//biological_process
chr19	41528552	41528971	3.5	1	chr19	41527980	41529979	ENSBTAG00000013855	-	ORML3_BOVIN	ORM1-like protein 3 [Source:UniProtKB/Swiss-Prot;Acc:Q0VD15]	-	GO:0016020//membrane;GO:0005737//cytoplasm;GO:0005623//cell;GO:0005622//intracellular;GO:0005575//cellular_component	-	GO:0008152//metabolic process;GO:0009987//cellular process;GO:0008150//biological_process
chr18	49482416	49483150	3.49	1	chr18	49450618	49527757	ENSBTAG00000004751	+	SPTBN4		-	GO:0005737//cytoplasm;GO:0005623//cell;GO:0005622//intracellular;GO:0005575//cellular_component	GO:0005198//structural molecule activity;GO:0005515//protein binding;GO:0005488//binding;GO:0003674//molecular_function	-
chrX	55421196	55422381	3.49	-1	chrX	55420092	55422091	ENSBTAG00000007788	+	GRIPAP1		-	-	-	-
chr8	62506567	62507041	3.49	-1	chr8	62505083	62511181	ENSBTAG00000011420	+	CA9		ko04972//Pancreatic secretion;ko04976//Bile secretion;ko04971//Gastric acid secretion;ko04966//Collecting duct acid secretion;ko04964//Proximal tubule bicarbonate reclamation	-	GO:0016829//lyase activity;GO:0005488//binding;GO:0003674//molecular_function;GO:0003824//catalytic activity	GO:0008152//metabolic process;GO:0009987//cellular process;GO:0008150//biological_process
chr6	88229650	88230180	3.49	1	chr6	88173894	88229961	ENSBTAG00000011952	-	ST1E1_BOVIN	Estrogen sulfotransferase (EC 2.8.2.4)(Sulfotransferase, estrogen-preferring)(Sulfotransferase 1E1)(ST1E1) [Source:UniProtKB/Swiss-Prot;Acc:P19217]	ko00140//Steroid hormone biosynthesis;ko00920//Sulfur metabolism	GO:0005737//cytoplasm;GO:0005623//cell;GO:0005622//intracellular;GO:0005575//cellular_component	GO:0005488//binding;GO:0016740//transferase activity;GO:0003674//molecular_function;GO:0003824//catalytic activity	GO:0051704;GO:0008152//metabolic process;GO:0009987//cellular process;GO:0008150//biological_process
chr27	20613285	20613782	3.49	1	chr27	20613482	20804603	ENSBTAG00000007089	+	Q1RMQ1_BOVIN	FSHD region gene 1 [Source:RefSeq peptide;Acc:NP_001069034]	-	-	-	-
chr26	15370672	15370981	3.49	-1	chr26	15369373	15390005	ENSBTAG00000000437	+	GPR120		-	GO:0016020//membrane;GO:0005623//cell;GO:0005575//cellular_component	-	GO:0008150//biological_process
chr26	34967708	34968117	3.49	-1	chr26	34967499	34968902	ENSBTAG00000001242	+	ADRB1_BOVIN	Beta-1 adrenergic receptor (Beta-1 adrenoreceptor)(Beta-1 adrenoceptor) [Source:UniProtKB/Swiss-Prot;Acc:Q9TT96]	ko04080//Neuroactive ligand-receptor interaction;ko04144//Endocytosis;ko04020//Calcium signaling pathway;ko05414//Dilated cardiomyopathy;ko04970//Salivary secretion;ko04540//Gap junction	GO:0016020//membrane;GO:0005623//cell;GO:0005575//cellular_component	GO:0004872//receptor activity;GO:0004871//signal transducer activity;GO:0005515//protein binding;GO:0005488//binding;GO:0003674//molecular_function	GO:0030154//cell differentiation;GO:0032501//multicellular organismal process;GO:0050789//regulation of biological process;GO:0050896//response to stimulus;GO:0009987//cellular process;GO:0008150//biological_process
chr25	2455541	2456030	3.49	1	chr25	2454529	2456528	ENSBTAG00000006591	+	A5PK16_BOVIN	cyclin F [Source:RefSeq peptide;Acc:NP_001092340]	-	GO:0005634//nucleus;GO:0005623//cell;GO:0005622//intracellular;GO:0005575//cellular_component	GO:0005515//protein binding;GO:0005488//binding;GO:0003674//molecular_function	GO:0007275//multicellular organismal development;GO:0032501//multicellular organismal process;GO:0009987//cellular process;GO:0008150//biological_process
chr25	24129012	24129466	3.49	1	chr25	24128491	24130490	ENSBTAG00000013169	-	LCMT1_BOVIN	Leucine carboxyl methyltransferase 1 (EC 2.1.1.-) [Source:UniProtKB/Swiss-Prot;Acc:Q3T0H0]	-	-	GO:0016740//transferase activity;GO:0003674//molecular_function;GO:0003824//catalytic activity	-
chr10	22131805	22132124	3.49	-1	chr10	22130249	22132248	ENSBTAG00000012725	+	Q2T9R0_BOVIN	hypothetical protein LOC506904 [Source:RefSeq peptide;Acc:NP_001033138]	-	-	-	-
chr8	33490685	33490904	3.48	1	chr8	33490399	33492398	ENSBTAG00000020985	-	TYRP1_BOVIN	5,6-dihydroxyindole-2-carboxylic acid oxidase Precursor (DHICA oxidase)(EC 1.14.18.-)(Tyrosinase-related protein 1)(TRP-1)(TRP1) [Source:UniProtKB/Swiss-Prot;Acc:Q8WN57]	ko01100//Metabolic pathways;ko04916//Melanogenesis;ko00350//Tyrosine metabolism	GO:0016020//membrane;GO:0005737//cytoplasm;GO:0005623//cell;GO:0005622//intracellular;GO:0005575//cellular_component	GO:0005515//protein binding;GO:0016491//oxidoreductase activity;GO:0005488//binding;GO:0003674//molecular_function;GO:0003824//catalytic activity	GO:0030154//cell differentiation;GO:0009058//biosynthetic process;GO:0008152//metabolic process;GO:0009987//cellular process;GO:0008150//biological_process
chr7	38427407	38427881	3.48	-1	chr7	38427319	38431287	ENSBTAG00000001394	+	TMED9_BOVIN	Transmembrane emp24 domain-containing protein 9 Precursor [Source:UniProtKB/Swiss-Prot;Acc:Q3T133]	-	GO:0016020//membrane;GO:0005737//cytoplasm;GO:0005623//cell;GO:0005622//intracellular;GO:0005575//cellular_component	-	GO:0006810//transport;GO:0008150//biological_process
chr7	51856032	51856601	3.48	-1	chr7	51855957	51859143	ENSBTAG00000039162	+	A5D7Q6_BOVIN	protocadherin gamma subfamily A, 2 [Source:RefSeq peptide;Acc:NP_001092838]	-	GO:0016020//membrane;GO:0005623//cell;GO:0005575//cellular_component	GO:0005515//protein binding;GO:0005488//binding;GO:0003674//molecular_function	GO:0009987//cellular process;GO:0008150//biological_process
chr3	126442101	126442587	3.48	-1	chr3	126379656	126548101	ENSBTAG00000004315	-	Q2YDE6_BOVIN	HDLBP protein Fragment [Source:UniProtKB/TrEMBL;Acc:Q2YDE6]	-	GO:0005737//cytoplasm;GO:0005623//cell;GO:0005622//intracellular;GO:0005575//cellular_component;GO:0005737//cytoplasm;GO:0005623//cell;GO:0005622//intracellular;GO:0005575//cellular_component	GO:0005515//protein binding;GO:0003676//nucleic acid binding;GO:0005488//binding;GO:0003674//molecular_function;GO:0005515//protein binding;GO:0003676//nucleic acid binding;GO:0005488//binding;GO:0003674//molecular_function	-
chr3	126442101	126442587	3.48	-1	chr3	126441118	126443117	ENSBTAG00000002608	+	SEPT2_BOVIN	Septin-2 [Source:UniProtKB/Swiss-Prot;Acc:Q2NKY7]	-	GO:0009986//cell surface;GO:0016020//membrane;GO:0005634//nucleus;GO:0005737//cytoplasm;GO:0005623//cell;GO:0005622//intracellular;GO:0005575//cellular_component;GO:0005737//cytoplasm;GO:0005623//cell;GO:0005622//intracellular;GO:0005575//cellular_compone	GO:0005198//structural molecule activity;GO:0030234//enzyme regulator activity;GO:0005515//protein binding;GO:0005488//binding;GO:0003674//molecular_function;GO:0005515//protein binding;GO:0005488//binding;GO:0003674//molecular_function	GO:0050789//regulation of biological process;GO:0009987//cellular process;GO:0008150//biological_process;GO:0009987//cellular process;GO:0008150//biological_process
chr23	17516060	17516447	3.48	-1	chr23	17514523	17516522	ENSBTAG00000042257	-	-	-	-	-	-
chr23	17516060	17516447	3.48	-1	chr23	17515466	17517465	ENSBTAG00000006357	-	CRIP3		-	-	GO:0005488//binding;GO:0003674//molecular_function	-
chr2	42834377	42836000	3.48	-1	chr2	42835029	42837028	ENSBTAG00000006159	-	KCNJ3		ko04724//Glutamatergic synapse;ko04725//Cholinergic synapse	-	-	-
chr13	72932804	72933298	3.48	1	chr13	72931102	72933101	ENSBTAG00000019606	+	Q32KR5_BOVIN	intraflagellar transport 52 homolog [Source:RefSeq peptide;Acc:NP_001033190]	-	GO:0005623//cell;GO:0005622//intracellular;GO:0005575//cellular_component	-	GO:0007275//multicellular organismal development;GO:0032501//multicellular organismal process;GO:0050789//regulation of biological process;GO:0008150//biological_process
chr11	95460119	95460702	3.48	-1	chr11	95459666	95461665	ENSBTAG00000012090	-	GGTA1_BOVIN	N-acetyllactosaminide alpha-1,3-galactosyltransferase (EC 2.4.1.87)(UDP-galactose:beta-D-galactosyl-1,4-N-acetyl-D-glucosaminide alpha-1,3-galactosyltransferase)(Galactosyltransferase) [Source:UniProtKB/Swiss-Prot;Acc:P14769]	ko00601//Glycosphingolipid biosynthesis - lacto and neolacto series	GO:0016020//membrane;GO:0005737//cytoplasm;GO:0005623//cell;GO:0005622//intracellular;GO:0005575//cellular_component	GO:0005488//binding;GO:0016740//transferase activity;GO:0003674//molecular_function;GO:0003824//catalytic activity	GO:0008152//metabolic process;GO:0008150//biological_process
chr26	23008635	23009548	3.47	-1	chr26	23006798	23008797	ENSBTAG00000007427	+	PPRC1		-	-	GO:0003676//nucleic acid binding;GO:0005488//binding;GO:0016740//transferase activity;GO:0003674//molecular_function;GO:0003824//catalytic activity	GO:0008152//metabolic process;GO:0009987//cellular process;GO:0008150//biological_process
chr6	18484627	18485031	3.47	-1	chr6	18484826	18600997	ENSBTAG00000006844	+	LEF1		ko05200//Pathways in cancer;ko04310//Wnt signaling pathway;ko05215//Prostate cancer;ko04916//Melanogenesis;ko05412//Arrhythmogenic right ventricular cardiomyopathy (ARVC);ko04520//Adherens junction;ko05210//Colorectal cancer;ko05221//Acute myeloid leukemi	GO:0005634//nucleus;GO:0005623//cell;GO:0005622//intracellular;GO:0005575//cellular_component	GO:0003676//nucleic acid binding;GO:0005488//binding;GO:0003674//molecular_function	-
chr5	32180325	32181165	3.47	1	chr5	32116769	32181094	ENSBTAG00000018131	-	ATF1_BOVIN	Cyclic AMP-dependent transcription factor ATF-1 (cAMP-dependent transcription factor ATF-1)(Activating transcription factor 1) [Source:UniProtKB/Swiss-Prot;Acc:Q08DA8]	-	GO:0005634//nucleus;GO:0005623//cell;GO:0005622//intracellular;GO:0005575//cellular_component	GO:0005515//protein binding;GO:0003676//nucleic acid binding;GO:0005488//binding;GO:0003674//molecular_function	GO:0050789//regulation of biological process;GO:0009058//biosynthetic process;GO:0043170;GO:0008152//metabolic process;GO:0006139//nucleobase-containing compound metabolic process;GO:0009987//cellular process;GO:0008150//biological_process
chr26	23008635	23009548	3.47	-1	chr26	23007776	23009775	ENSBTAG00000042186	-	-	-	-	-	-
chr22	61347464	61348480	3.47	1	chr22	61237005	61348054	ENSBTAG00000030962	-	A3KN48_BOVIN	eukaryotic elongation factor, selenocysteine-tRNA-specific [Source:RefSeq peptide;Acc:NP_001076933]	-	GO:0005737//cytoplasm;GO:0005623//cell;GO:0005622//intracellular;GO:0005575//cellular_component	GO:0003676//nucleic acid binding;GO:0005488//binding;GO:0016787//hydrolase activity;GO:0003674//molecular_function;GO:0003824//catalytic activity	GO:0050789//regulation of biological process;GO:0009058//biosynthetic process;GO:0043170;GO:0008152//metabolic process;GO:0009987//cellular process;GO:0008150//biological_process
chr20	71523765	71524419	3.47	1	chr20	71499439	71562387	ENSBTAG00000018501	-	KIAA0947	KIAA0947 [Source:HGNC Symbol;Acc:29154]	-	-	-	-
chr15	45727695	45728874	3.47	1	chr15	45586543	45744312	ENSBTAG00000015655	+	Q17QV1_BOVIN	amyloid beta A4 precursor protein-binding, family B, member 1 [Source:RefSeq peptide;Acc:NP_001068654]	ko05010//Alzheimer's disease	GO:0005634//nucleus;GO:0005737//cytoplasm;GO:0005623//cell;GO:0005622//intracellular;GO:0005575//cellular_component	GO:0005515//protein binding;GO:0005488//binding;GO:0003674//molecular_function	GO:0043062//extracellular structure organization;GO:0007610//behavior;GO:0006928//cellular component movement;GO:0030154//cell differentiation;GO:0007275//multicellular organismal development;GO:0032501//multicellular organismal process;GO:0050789//regula
chr15	18598696	18599620	3.47	1	chr15	18597570	18599569	ENSBTAG00000004672	+	RADI_BOVIN	Radixin [Source:UniProtKB/Swiss-Prot;Acc:Q32LP2]	ko04810//Regulation of actin cytoskeleton	GO:0016020//membrane;GO:0005737//cytoplasm;GO:0005623//cell;GO:0005622//intracellular;GO:0005575//cellular_component;GO:0016020//membrane;GO:0005737//cytoplasm;GO:0005623//cell;GO:0005622//intracellular;GO:0005575//cellular_component;GO:0016020//membrane;	GO:0005515//protein binding;GO:0005488//binding;GO:0003674//molecular_function;GO:0005515//protein binding;GO:0005488//binding;GO:0003674//molecular_function;GO:0005515//protein binding;GO:0005488//binding;GO:0003674//molecular_function	GO:0050789//regulation of biological process;GO:0009987//cellular process;GO:0008150//biological_process;GO:0009987//cellular process;GO:0008150//biological_process;GO:0009987//cellular process;GO:0008150//biological_process
chr14	237011	237670	3.46	-1	chr14	199404	410175	ENSBTAG00000010276	+	A5D786_BOVIN	RecQ protein-like 4 [Source:RefSeq peptide;Acc:NP_001091506]	-	-	GO:0004386//helicase activity;GO:0003676//nucleic acid binding;GO:0005488//binding;GO:0016787//hydrolase activity;GO:0003674//molecular_function;GO:0003824//catalytic activity;GO:0004386//helicase activity;GO:0003676//nucleic acid binding;GO:0005488//bind	GO:0043170;GO:0008152//metabolic process;GO:0006139//nucleobase-containing compound metabolic process;GO:0009987//cellular process;GO:0008150//biological_process;GO:0043170;GO:0008152//metabolic process;GO:0006139//nucleobase-containing compound metabolic
chr20	75095259	75095748	3.46	1	chr20	75087730	75099399	ENSBTAG00000001329	+	CLP1L_BOVIN	Cleft lip and palate transmembrane protein 1-like protein (CLPTM1-like protein) [Source:UniProtKB/Swiss-Prot;Acc:A2VE61]	-	GO:0016020//membrane;GO:0005623//cell;GO:0005575//cellular_component	-	GO:0008219//cell death;GO:0009987//cellular process;GO:0008150//biological_process
chr7	48667334	48667928	3.46	1	chr7	48666796	48668795	ENSBTAG00000007782	+	Q0VCX9_BOVIN	myotilin [Source:RefSeq peptide;Acc:NP_001068803]	-	-	GO:0005515//protein binding;GO:0005488//binding;GO:0003674//molecular_function	-
chr7	48667334	48667928	3.46	1	chr7	48666335	48668334	ENSBTAG00000007785	+	Q2TBW4_BOVIN	polycystic kidney disease 2-like 2 [Source:RefSeq peptide;Acc:NP_001033641]	-	GO:0016020//membrane;GO:0005623//cell;GO:0005575//cellular_component	GO:0015267//channel activity;GO:0015075//ion transmembrane transporter activity;GO:0005488//binding;GO:0005215//transporter activity;GO:0003674//molecular_function	GO:0006810//transport;GO:0009987//cellular process;GO:0008150//biological_process
chr4	25135245	25136874	3.46	-1	chr4	25135468	25137467	ENSBTAG00000003238	-	A5D7C5_BOVIN	mesenchyme homeobox 2 [Source:RefSeq peptide;Acc:NP_001091514]	-	GO:0005634//nucleus;GO:0005737//cytoplasm;GO:0005623//cell;GO:0005622//intracellular;GO:0005575//cellular_component	GO:0005515//protein binding;GO:0003676//nucleic acid binding;GO:0005488//binding;GO:0003674//molecular_function	GO:0007275//multicellular organismal development;GO:0032501//multicellular organismal process;GO:0050789//regulation of biological process;GO:0008150//biological_process
chr2	38798147	38798558	3.46	-1	chr2	38770691	38826600	ENSBTAG00000032481	-	DAPL1_BOVIN	Death-associated protein-like 1 (Early epithelial differentiation-associated protein) [Source:UniProtKB/Swiss-Prot;Acc:A2VEA7]	-	-	-	GO:0008219//cell death;GO:0030154//cell differentiation;GO:0009987//cellular process;GO:0008150//biological_process;GO:0008219//cell death;GO:0030154//cell differentiation;GO:0009987//cellular process;GO:0008150//biological_process
chr19	41299692	41300786	3.46	1	chr19	41298291	41300290	ENSBTAG00000011729	+	STARD3		-	-	-	-
chr19	41299692	41300786	3.46	1	chr19	41298504	41300503	ENSBTAG00000011730	+	TELT_BOVIN	Telethonin (Titin cap protein) [Source:UniProtKB/Swiss-Prot;Acc:Q6T8D8]	-	GO:0005737//cytoplasm;GO:0005623//cell;GO:0005622//intracellular;GO:0005575//cellular_component	GO:0005515//protein binding;GO:0005488//binding;GO:0003674//molecular_function	GO:0030154//cell differentiation;GO:0007275//multicellular organismal development;GO:0032501//multicellular organismal process;GO:0009987//cellular process;GO:0008150//biological_process
chr17	76095996	76096415	3.46	-1	chr17	76083502	76099095	ENSBTAG00000004286	+	A4FV47_BOVIN	CDC45-like [Source:RefSeq peptide;Acc:NP_001019661]	ko04110//Cell cycle	-	-	GO:0009058//biosynthetic process;GO:0043170;GO:0008152//metabolic process;GO:0006139//nucleobase-containing compound metabolic process;GO:0009987//cellular process;GO:0008150//biological_process;GO:0009058//biosynthetic process;GO:0043170;GO:0008152//meta
chr7	13318928	13319402	3.45	1	chr7	13309157	13322777	ENSBTAG00000015721	-	A4FUZ2_BOVIN	RAVER1 [Source:RefSeq peptide;Acc:NP_001096578]	-	-	GO:0003676//nucleic acid binding;GO:0005488//binding;GO:0003674//molecular_function;GO:0003676//nucleic acid binding;GO:0005488//binding;GO:0003674//molecular_function	-
chr5	39833099	39833508	3.45	1	chr5	39833026	39835025	ENSBTAG00000032148	-	A6QQU3_BOVIN	transmembrane protein 117 [Source:RefSeq peptide;Acc:NP_001094703]	-	GO:0005737//cytoplasm;GO:0005623//cell;GO:0005622//intracellular;GO:0005575//cellular_component	-	-
chr3	116751105	116751944	3.45	1	chr3	116749837	116751836	ENSBTAG00000014358	+	A6QLY9_BOVIN	hypothetical protein LOC618094 [Source:RefSeq peptide;Acc:NP_001094741]	-	-	GO:0005515//protein binding;GO:0005488//binding;GO:0003674//molecular_function	-
chr18	65966565	65967134	3.45	1	chr18	65965142	65969302	ENSBTAG00000009735	-	A1BG_BOVIN	Alpha-1B-glycoprotein Precursor (Alpha-1-B glycoprotein) [Source:UniProtKB/Swiss-Prot;Acc:Q2KJF1]	-	GO:0005576//extracellular region;GO:0005575//cellular_component	-	-
chr15	38532192	38533036	3.45	1	chr15	38532403	38533911	ENSBTAG00000011914	-	RASSF10	Ras association (RalGDS/AF-6) domain family (N-terminal) member 10 [Source:HGNC Symbol;Acc:33984]	-	-	-	GO:0050789//regulation of biological process;GO:0008150//biological_process
chr11	58243758	58244174	3.45	-1	chr11	58242749	58244748	ENSBTAG00000007135	+	Q3ZCJ9_BOVIN	regenerating islet-derived 3 gamma [Source:RefSeq peptide;Acc:NP_001019705]	-	-	GO:0005488//binding;GO:0003674//molecular_function	-
chr11	76256244	76256818	3.45	-1	chr11	76254975	76256974	ENSBTAG00000007897	+	COLI_BOVIN	Pro-opiomelanocortin Precursor (POMC)(Corticotropin-lipotropin) [Contains NPP;Melanotropin gamma(Gamma-MSH);Corticotropin(Adrenocorticotropic hormone)(ACTH);Melanotropin alpha(Alpha-MSH);Corticotropin-like intermediary peptide(CLIP);Lipotropin beta(Beta-L	ko04916//Melanogenesis;ko04920//Adipocytokine signaling pathway	GO:0005576//extracellular region;GO:0005737//cytoplasm;GO:0005623//cell;GO:0005622//intracellular;GO:0005575//cellular_component	GO:0005515//protein binding;GO:0005488//binding;GO:0003674//molecular_function	GO:0032501//multicellular organismal process;GO:0050789//regulation of biological process;GO:0008150//biological_process
chr10	69401854	69402263	3.45	1	chr10	69400518	69402517	ENSBTAG00000002326	+	A6QLZ0_BOVIN	galectin 3 [Source:RefSeq peptide;Acc:NP_001095811]	-	GO:0005576//extracellular region;GO:0005578//proteinaceous extracellular matrix;GO:0016020//membrane;GO:0005634//nucleus;GO:0005737//cytoplasm;GO:0005623//cell;GO:0005622//intracellular;GO:0005575//cellular_component	GO:0005515//protein binding;GO:0005488//binding;GO:0003674//molecular_function	GO:0043062//extracellular structure organization;GO:0007275//multicellular organismal development;GO:0032501//multicellular organismal process;GO:0009987//cellular process;GO:0008150//biological_process
chr1	124253381	124254576	3.45	1	chr1	124253665	124255664	ENSBTAG00000022227	-	PLS2_BOVIN	Phospholipid scramblase 2 (PL scramblase 2)(Ca(2+)-dependent phospholipid scramblase 2) [Source:UniProtKB/Swiss-Prot;Acc:Q3ZBG9]	-	GO:0016020//membrane;GO:0005623//cell;GO:0005575//cellular_component	-	-
chr1	159078483	159079792	3.45	-1	chr1	159078765	159080764	ENSBTAG00000021158	-	A7MB41_BOVIN	special AT-rich sequence binding protein 1 [Source:RefSeq peptide;Acc:NP_001095510]	-	GO:0005634//nucleus;GO:0005623//cell;GO:0005622//intracellular;GO:0005575//cellular_component	GO:0003676//nucleic acid binding;GO:0005488//binding;GO:0003674//molecular_function;GO:0003676//nucleic acid binding;GO:0005488//binding;GO:0003674//molecular_function	GO:0050789//regulation of biological process;GO:0008150//biological_process;GO:0050789//regulation of biological process;GO:0008150//biological_process
chr11	107865459	107865783	3.44	-1	chr11	107586578	107968566	ENSBTAG00000011124	-	B8Q0B9_BOVIN	LIM homeobox protein 3 [Source:RefSeq peptide;Acc:NP_001033709]	-	GO:0005623//cell;GO:0005622//intracellular;GO:0005575//cellular_component;GO:0005623//cell;GO:0005622//intracellular;GO:0005575//cellular_component	GO:0003676//nucleic acid binding;GO:0005488//binding;GO:0003674//molecular_function;GO:0005515//protein binding;GO:0003676//nucleic acid binding;GO:0005488//binding;GO:0003674//molecular_function;GO:0005515//protein binding;GO:0003676//nucleic acid bindin	GO:0050789//regulation of biological process;GO:0008150//biological_process;GO:0006928//cellular component movement;GO:0030154//cell differentiation;GO:0007275//multicellular organismal development;GO:0032501//multicellular organismal process;GO:0050789//
chr7	51415873	51416747	3.44	-1	chr7	51416077	51539287	ENSBTAG00000030227	+	A7E317_BOVIN	protocadherin alpha 13 [Source:RefSeq peptide;Acc:NP_001095976]	-	GO:0016020//membrane;GO:0005623//cell;GO:0005575//cellular_component;GO:0016020//membrane;GO:0005623//cell;GO:0005575//cellular_component	GO:0005515//protein binding;GO:0005488//binding;GO:0003674//molecular_function;GO:0005488//binding;GO:0003674//molecular_function	GO:0009987//cellular process;GO:0008150//biological_process;GO:0009987//cellular process;GO:0008150//biological_process
chr5	107782346	107782757	3.44	1	chr5	107781332	107783331	ENSBTAG00000002135	+	Q95MQ1_BOVIN	CD69 antigen (p60, early T-cell activation antigen) [Source:RefSeq peptide;Acc:NP_776439]	-	GO:0009986//cell surface;GO:0016020//membrane;GO:0005623//cell;GO:0005575//cellular_component	GO:0005488//binding;GO:0003674//molecular_function	-
chr13	38529910	38530664	3.44	-1	chr13	38528806	38530805	ENSBTAG00000018295	+	SC23B_BOVIN	Protein transport protein Sec23B (SEC23-related protein B) [Source:UniProtKB/Swiss-Prot;Acc:Q3SZN2]	ko04141//Protein processing in endoplasmic reticulum	GO:0016020//membrane;GO:0005737//cytoplasm;GO:0005623//cell;GO:0005622//intracellular;GO:0005575//cellular_component	GO:0005515//protein binding;GO:0005488//binding;GO:0003674//molecular_function	GO:0006810//transport;GO:0009987//cellular process;GO:0008150//biological_process
chr11	107865459	107865783	3.44	-1	chr11	107862704	107885556	ENSBTAG00000022799	-	Q3MU93_BOVIN	Notch gene homolog 1 Fragment [Source:UniProtKB/TrEMBL;Acc:Q3MU93]	-	GO:0016020//membrane;GO:0005634//nucleus;GO:0005737//cytoplasm;GO:0005623//cell;GO:0005622//intracellular;GO:0005575//cellular_component	GO:0005515//protein binding;GO:0003676//nucleic acid binding;GO:0005488//binding;GO:0003674//molecular_function	GO:0030154//cell differentiation;GO:0007275//multicellular organismal development;GO:0032501//multicellular organismal process;GO:0050789//regulation of biological process;GO:0009987//cellular process;GO:0008150//biological_process
chr15	51050213	51050827	3.43	-1	chr15	51050794	51052793	ENSBTAG00000011549	-	TRPC2_BOVIN	Short transient receptor potential channel 2 homolog (TrpC2)(Transient receptor protein 2)(TRP-2)(bTrp2) [Source:UniProtKB/Swiss-Prot;Acc:O62826]	-	GO:0016020//membrane;GO:0005623//cell;GO:0005575//cellular_component;GO:0016020//membrane;GO:0005634//nucleus;GO:0005623//cell;GO:0005622//intracellular;GO:0005575//cellular_component	GO:0015267//channel activity;GO:0015075//ion transmembrane transporter activity;GO:0005215//transporter activity;GO:0003674//molecular_function;GO:0015267//channel activity;GO:0015075//ion transmembrane transporter activity;GO:0003676//nucleic acid bindin	GO:0006810//transport;GO:0009987//cellular process;GO:0008150//biological_process;GO:0006810//transport;GO:0050896//response to stimulus;GO:0043170;GO:0008152//metabolic process;GO:0006139//nucleobase-containing compound metabolic process;GO:0009987//cell
chr7	10020534	10020753	3.43	1	chr7	10018761	10020760	ENSBTAG00000000399	-	NANOS3		-	-	GO:0003676//nucleic acid binding;GO:0005488//binding;GO:0003674//molecular_function	-
chr7	10020534	10020753	3.43	1	chr7	10020207	10022206	ENSBTAG00000029969	-	-	-	-	-	-
chr7	10020534	10020753	3.43	1	chr7	10020373	10022372	ENSBTAG00000029839	-	-	-	-	-	-
chr29	47485424	47486168	3.43	1	chr29	47476990	47486584	ENSBTAG00000001193	-	UNC93B1		-	-	-	-
chr25	15194877	15195281	3.43	1	chr25	15155859	15203149	ENSBTAG00000015986	+	A6QLS4_BOVIN	nuclear distribution gene E homolog 1 [Source:RefSeq peptide;Acc:NP_001093791]	-	GO:0005694//chromosome;GO:0005737//cytoplasm;GO:0005623//cell;GO:0005622//intracellular;GO:0005575//cellular_component	GO:0005515//protein binding;GO:0005488//binding;GO:0003674//molecular_function	GO:0006928//cellular component movement;GO:0030154//cell differentiation;GO:0007275//multicellular organismal development;GO:0032501//multicellular organismal process;GO:0006810//transport;GO:0009987//cellular process;GO:0008150//biological_process
chr25	15194877	15195281	3.43	1	chr25	15183810	15297964	ENSBTAG00000015988	-	A6QLN6_BOVIN	myosin, heavy chain 11, smooth muscle [Source:RefSeq peptide;Acc:NP_001095597]	ko04810//Regulation of actin cytoskeleton;ko04530//Tight junction;ko04270//Vascular smooth muscle contraction;ko05414//Dilated cardiomyopathy;ko05410//Hypertrophic cardiomyopathy (HCM);ko04260//Cardiac muscle contraction;ko05416//Viral myocarditis	GO:0016020//membrane;GO:0005737//cytoplasm;GO:0005623//cell;GO:0005622//intracellular;GO:0005575//cellular_component;GO:0016020//membrane;GO:0005737//cytoplasm;GO:0005623//cell;GO:0005622//intracellular;GO:0005575//cellular_component	GO:0005515//protein binding;GO:0003774//motor activity;GO:0005488//binding;GO:0016787//hydrolase activity;GO:0003674//molecular_function;GO:0003824//catalytic activity;GO:0005515//protein binding;GO:0003774//motor activity;GO:0005488//binding;GO:0016787//	GO:0032501//multicellular organismal process;GO:0050789//regulation of biological process;GO:0006810//transport;GO:0009987//cellular process;GO:0008150//biological_process;GO:0032501//multicellular organismal process;GO:0050789//regulation of biological p
chr21	68720948	68721776	3.43	1	chr21	68646037	68741974	ENSBTAG00000003559	-	PPP1R13B		-	-	GO:0016874//ligase activity;GO:0003674//molecular_function;GO:0003824//catalytic activity	GO:0050789//regulation of biological process;GO:0008152//metabolic process;GO:0008150//biological_process
chr2	137953946	137954335	3.43	1	chr2	137824439	137961336	ENSBTAG00000004554	+	CAPZB_BOVIN	F-actin-capping protein subunit beta (CapZ beta) [Source:UniProtKB/Swiss-Prot;Acc:P79136]	-	GO:0016020//membrane;GO:0005737//cytoplasm;GO:0005623//cell;GO:0005622//intracellular;GO:0005575//cellular_component	GO:0005515//protein binding;GO:0005488//binding;GO:0003674//molecular_function	GO:0050789//regulation of biological process;GO:0009987//cellular process;GO:0008150//biological_process
chr16	39271410	39272059	3.43	-1	chr16	39270384	39272383	ENSBTAG00000002590	+	A7E323_BOVIN	exosome component 10 [Source:RefSeq peptide;Acc:NP_001095656]	ko03018//RNA degradation	GO:0005634//nucleus;GO:0005623//cell;GO:0005622//intracellular;GO:0005575//cellular_component;GO:0005634//nucleus;GO:0005623//cell;GO:0005622//intracellular;GO:0005575//cellular_component	GO:0003676//nucleic acid binding;GO:0005488//binding;GO:0016787//hydrolase activity;GO:0003674//molecular_function;GO:0003824//catalytic activity;GO:0003676//nucleic acid binding;GO:0005488//binding;GO:0016787//hydrolase activity;GO:0003674//molecular_fun	GO:0043170;GO:0008152//metabolic process;GO:0006139//nucleobase-containing compound metabolic process;GO:0009987//cellular process;GO:0008150//biological_process;GO:0043170;GO:0008152//metabolic process;GO:0006139//nucleobase-containing compound metabolic
chr15	51050213	51050827	3.43	-1	chr15	51049211	51051210	ENSBTAG00000014167	+	A6QPD7_BOVIN	ring finger protein 121 [Source:RefSeq peptide;Acc:NP_001095715]	-	-	GO:0005515//protein binding;GO:0005488//binding;GO:0003674//molecular_function;GO:0005515//protein binding;GO:0005488//binding;GO:0003674//molecular_function	-
chr14	238941	239325	3.42	1	chr14	199404	410175	ENSBTAG00000010276	+	A5D786_BOVIN	RecQ protein-like 4 [Source:RefSeq peptide;Acc:NP_001091506]	-	-	GO:0004386//helicase activity;GO:0003676//nucleic acid binding;GO:0005488//binding;GO:0016787//hydrolase activity;GO:0003674//molecular_function;GO:0003824//catalytic activity;GO:0004386//helicase activity;GO:0003676//nucleic acid binding;GO:0005488//bind	GO:0043170;GO:0008152//metabolic process;GO:0006139//nucleobase-containing compound metabolic process;GO:0009987//cellular process;GO:0008150//biological_process;GO:0043170;GO:0008152//metabolic process;GO:0006139//nucleobase-containing compound metabolic
chr9	52429717	52430032	3.42	-1	chr9	52428698	52430697	ENSBTAG00000015744	+	CCNC_BOVIN	Cyclin-C [Source:UniProtKB/Swiss-Prot;Acc:Q3ZCK5]	-	GO:0005634//nucleus;GO:0005623//cell;GO:0005622//intracellular;GO:0005575//cellular_component;GO:0005634//nucleus;GO:0005623//cell;GO:0005622//intracellular;GO:0005575//cellular_component;GO:0005634//nucleus;GO:0005623//cell;GO:0005622//intracellular;GO:0	GO:0005515//protein binding;GO:0005488//binding;GO:0003674//molecular_function;GO:0005515//protein binding;GO:0005488//binding;GO:0003674//molecular_function;GO:0005515//protein binding;GO:0005488//binding;GO:0003674//molecular_function	GO:0050789//regulation of biological process;GO:0009058//biosynthetic process;GO:0043170;GO:0008152//metabolic process;GO:0006139//nucleobase-containing compound metabolic process;GO:0009987//cellular process;GO:0008150//biological_process;GO:0050789//reg
chr3	120322648	120323208	3.42	-1	chr3	120321559	120323558	ENSBTAG00000021480	+	ARRS_BOVIN	S-arrestin (Retinal S-antigen)(S-AG)(48 kDa protein)(Rod photoreceptor arrestin) [Contains S-arrestin short form] [Source:UniProtKB/Swiss-Prot;Acc:P08168]	-	-	GO:0005515//protein binding;GO:0005488//binding;GO:0003674//molecular_function	GO:0032501//multicellular organismal process;GO:0050789//regulation of biological process;GO:0050896//response to stimulus;GO:0008150//biological_process;GO:0032501//multicellular organismal process;GO:0050789//regulation of biological process;GO:0008150/
chr20	62351436	62351750	3.42	1	chr20	62210900	62441919	ENSBTAG00000005514	-	A6QQZ8_BOVIN	triple functional domain (PTPRF interacting) [Source:RefSeq peptide;Acc:NP_001095682]	-	GO:0005623//cell;GO:0005622//intracellular;GO:0005575//cellular_component;GO:0005623//cell;GO:0005622//intracellular;GO:0005575//cellular_component;GO:0005623//cell;GO:0005622//intracellular;GO:0005575//cellular_component;GO:0005623//cell;GO:0005622//intr	GO:0030234//enzyme regulator activity;GO:0016301//kinase activity;GO:0005488//binding;GO:0016740//transferase activity;GO:0003674//molecular_function;GO:0003824//catalytic activity;GO:0030234//enzyme regulator activity;GO:0003674//molecular_function;GO:00	GO:0050789//regulation of biological process;GO:0043170;GO:0008152//metabolic process;GO:0009987//cellular process;GO:0008150//biological_process;GO:0050789//regulation of biological process;GO:0008150//biological_process;GO:0050789//regulation of biologi
chr20	1137111	1138058	3.42	-1	chr20	1137022	1139021	ENSBTAG00000014620	-	FOXI1		-	GO:0005634//nucleus;GO:0005623//cell;GO:0005622//intracellular;GO:0005575//cellular_component	GO:0003676//nucleic acid binding;GO:0005488//binding;GO:0003674//molecular_function	GO:0050789//regulation of biological process;GO:0008150//biological_process
chr19	22820490	22820994	3.42	-1	chr19	22820456	22822455	ENSBTAG00000011482	-	LAT4_BOVIN	Large neutral amino acids transporter small subunit 4 (L-type amino acid transporter 4)(Solute carrier family 43 member 2) [Source:UniProtKB/Swiss-Prot;Acc:Q0VCM6]	-	GO:0016020//membrane;GO:0005623//cell;GO:0005575//cellular_component;GO:0016020//membrane;GO:0005623//cell;GO:0005575//cellular_component	GO:0005215//transporter activity;GO:0003674//molecular_function;GO:0005215//transporter activity;GO:0003674//molecular_function	GO:0006810//transport;GO:0009987//cellular process;GO:0008150//biological_process;GO:0006810//transport;GO:0009987//cellular process;GO:0008150//biological_process
chr14	238941	239325	3.42	1	chr14	237960	239959	ENSBTAG00000004761	+	Q7YRA1_BOVIN	Forkhead box H1 [Source:UniProtKB/TrEMBL;Acc:Q7YRA1]	-	GO:0005634//nucleus;GO:0005623//cell;GO:0005622//intracellular;GO:0005575//cellular_component	GO:0005515//protein binding;GO:0003676//nucleic acid binding;GO:0005488//binding;GO:0003674//molecular_function	GO:0007275//multicellular organismal development;GO:0032501//multicellular organismal process;GO:0050789//regulation of biological process;GO:0009058//biosynthetic process;GO:0043170;GO:0008152//metabolic process;GO:0006139//nucleobase-containing compound
chr12	84902734	84903403	3.42	1	chr12	84887414	84904146	ENSBTAG00000019645	+	TFDP1_BOVIN	Transcription factor Dp-1 [Source:UniProtKB/Swiss-Prot;Acc:Q17QZ4]	ko04110//Cell cycle;ko04350//TGF-beta signaling pathway	GO:0005634//nucleus;GO:0005623//cell;GO:0005622//intracellular;GO:0005575//cellular_component	GO:0005515//protein binding;GO:0003676//nucleic acid binding;GO:0005488//binding;GO:0003674//molecular_function	GO:0008219//cell death;GO:0007275//multicellular organismal development;GO:0032501//multicellular organismal process;GO:0050789//regulation of biological process;GO:0009058//biosynthetic process;GO:0043170;GO:0008152//metabolic process;GO:0006139//nucleob
chr10	37076899	37077538	3.42	-1	chr10	37076305	37078304	ENSBTAG00000015142	+	MAPKBP1		-	-	GO:0015075//ion transmembrane transporter activity;GO:0005215//transporter activity;GO:0003674//molecular_function	GO:0006810//transport;GO:0008150//biological_process
chr26	51186206	51186695	3.41	1	chr26	51112172	51186512	ENSBTAG00000009181	+	INPP5A		ko01100//Metabolic pathways;ko04910//Insulin signaling pathway;ko04070//Phosphatidylinositol signaling system;ko00562//Inositol phosphate metabolism	-	GO:0016787//hydrolase activity;GO:0003674//molecular_function;GO:0003824//catalytic activity	-
chr8	23026703	23027002	3.41	1	chr8	23025690	23027689	ENSBTAG00000016412	+	CDN2B_BOVIN	Cyclin-dependent kinase 4 inhibitor B (p14-INK4b) [Source:UniProtKB/Swiss-Prot;Acc:Q2KJD8]	ko05200//Pathways in cancer;ko04110//Cell cycle;ko05222//Small cell lung cancer;ko04350//TGF-beta signaling pathway	GO:0005634//nucleus;GO:0005737//cytoplasm;GO:0005623//cell;GO:0005622//intracellular;GO:0005575//cellular_component	GO:0030234//enzyme regulator activity;GO:0005515//protein binding;GO:0005488//binding;GO:0003674//molecular_function	GO:0030154//cell differentiation;GO:0007275//multicellular organismal development;GO:0032501//multicellular organismal process;GO:0050789//regulation of biological process;GO:0007154//cell communication;GO:0050896//response to stimulus;GO:0009987//cellula
chr2	7608773	7609169	3.41	1	chr2	7608909	7610908	ENSBTAG00000045103	+	-	-	-	-	-
chr19	20047426	20047815	3.41	1	chr19	20041456	20051933	ENSBTAG00000015535	+	NEK8		-	-	GO:0016301//kinase activity;GO:0005488//binding;GO:0016740//transferase activity;GO:0003674//molecular_function;GO:0003824//catalytic activity	GO:0043170;GO:0008152//metabolic process;GO:0009987//cellular process;GO:0008150//biological_process
chr10	81590633	81591583	3.41	1	chr10	81474617	81839948	ENSBTAG00000001945	+	ARGI2_BOVIN	Arginase-2, mitochondrial Precursor (EC 3.5.3.1)(Type II arginase) [Source:UniProtKB/Swiss-Prot;Acc:Q58DL1]	ko01100//Metabolic pathways;ko05146//Amoebiasis;ko00330//Arginine and proline metabolism	GO:0005737//cytoplasm;GO:0005623//cell;GO:0005622//intracellular;GO:0005575//cellular_component	GO:0005488//binding;GO:0016787//hydrolase activity;GO:0003674//molecular_function;GO:0003824//catalytic activity	GO:0007275//multicellular organismal development;GO:0032501//multicellular organismal process;GO:0009058//biosynthetic process;GO:0008152//metabolic process;GO:0009987//cellular process;GO:0008150//biological_process
chr10	81590633	81591583	3.41	1	chr10	81590565	81592564	ENSBTAG00000016255	-	A6QLP8_BOVIN	pleckstrin 2 [Source:RefSeq peptide;Acc:NP_001095804]	-	GO:0005737//cytoplasm;GO:0005623//cell;GO:0005622//intracellular;GO:0005575//cellular_component	GO:0005198//structural molecule activity;GO:0003674//molecular_function	GO:0009058//biosynthetic process;GO:0043170;GO:0008152//metabolic process;GO:0009987//cellular process;GO:0008150//biological_process
chr1	45693438	45693927	3.41	-1	chr1	45693493	45713326	ENSBTAG00000004833	+	NIT2_BOVIN	Omega-amidase NIT2 (EC 3.5.1.3)(Nitrilase homolog 2) [Source:UniProtKB/Swiss-Prot;Acc:Q2T9R6]	ko00250//Alanine, aspartate and glutamate metabolism	GO:0005737//cytoplasm;GO:0005623//cell;GO:0005622//intracellular;GO:0005575//cellular_component	GO:0016787//hydrolase activity;GO:0003674//molecular_function;GO:0003824//catalytic activity	GO:0008152//metabolic process;GO:0008150//biological_process
chr1	98269900	98270202	3.41	1	chr1	98268480	98270479	ENSBTAG00000011742	+	TNIK	TRAF2 and NCK interacting kinase [Source:HGNC Symbol;Acc:30765]	-	-	GO:0030234//enzyme regulator activity;GO:0016301//kinase activity;GO:0005488//binding;GO:0016740//transferase activity;GO:0003674//molecular_function;GO:0003824//catalytic activity	GO:0043170;GO:0008152//metabolic process;GO:0009987//cellular process;GO:0008150//biological_process
chr5	58137734	58138134	3.4	-1	chr5	58137525	58139524	ENSBTAG00000021287	-	Q2EF45_BOVIN	solute carrier family 16, member 7 [Source:RefSeq peptide;Acc:NP_001069804]	-	GO:0016020//membrane;GO:0005623//cell;GO:0005575//cellular_component;GO:0016020//membrane;GO:0005623//cell;GO:0005575//cellular_component	GO:0005215//transporter activity;GO:0003674//molecular_function;GO:0005215//transporter activity;GO:0003674//molecular_function	GO:0006810//transport;GO:0009987//cellular process;GO:0008150//biological_process;GO:0006810//transport;GO:0009987//cellular process;GO:0008150//biological_process
chr23	40173527	40173946	3.4	-1	chr23	40172364	40174363	ENSBTAG00000017128	+	NUP153		ko03013//RNA transport	GO:0005623//cell;GO:0005622//intracellular;GO:0005575//cellular_component	GO:0005488//binding;GO:0003674//molecular_function	-
chr2	124701250	124701739	3.4	1	chr2	124699892	124701891	ENSBTAG00000020671	+	TRIM62		-	GO:0005623//cell;GO:0005622//intracellular;GO:0005575//cellular_component	GO:0005515//protein binding;GO:0005488//binding;GO:0003674//molecular_function	-
chr2	124799896	124800678	3.4	1	chr2	124800187	124802186	ENSBTAG00000020548	-	Q2TBX3_BOVIN	arginine decarboxylase [Source:RefSeq peptide;Acc:NP_001033599]	ko01100//Metabolic pathways;ko00330//Arginine and proline metabolism	GO:0005737//cytoplasm;GO:0005623//cell;GO:0005622//intracellular;GO:0005575//cellular_component	GO:0016829//lyase activity;GO:0030234//enzyme regulator activity;GO:0005515//protein binding;GO:0005488//binding;GO:0003674//molecular_function;GO:0003824//catalytic activity	GO:0009058//biosynthetic process;GO:0008152//metabolic process;GO:0009987//cellular process;GO:0008150//biological_process
chr19	53003478	53003872	3.4	1	chr19	52991344	53004927	ENSBTAG00000000875	+	AZI1		-	-	-	-
chr15	54539470	54539869	3.4	-1	chr15	54537962	54539961	ENSBTAG00000017443	+	A6QNY3_BOVIN	monoacylglycerol O-acyltransferase 2 [Source:RefSeq peptide;Acc:NP_001098440]	-	-	GO:0016740//transferase activity;GO:0003674//molecular_function;GO:0003824//catalytic activity;GO:0016740//transferase activity;GO:0003674//molecular_function;GO:0003824//catalytic activity	-
chr11	103700305	103700982	3.4	-1	chr11	103699167	103701166	ENSBTAG00000015437	+	ME11A_BOVIN	Methyltransferase-like protein 11A (EC 2.1.1.-) [Source:UniProtKB/Swiss-Prot;Acc:Q2T9N3]	-	-	GO:0005515//protein binding;GO:0005488//binding;GO:0016740//transferase activity;GO:0003674//molecular_function;GO:0003824//catalytic activity	GO:0008152//metabolic process;GO:0008150//biological_process
chr1	67435332	67436099	3.4	-1	chr1	67433782	67435781	ENSBTAG00000033166	+	Q05B80_BOVIN	solute carrier family 15 (H+/peptide transporter), member 2 [Source:RefSeq peptide;Acc:NP_001073050]	-	GO:0016020//membrane;GO:0005623//cell;GO:0005575//cellular_component	GO:0005215//transporter activity;GO:0003674//molecular_function	GO:0006810//transport;GO:0008150//biological_process
chr17	74576562	74577143	3.39	1	chr17	74574931	74576930	ENSBTAG00000007375	+	MIF_BOVIN	Macrophage migration inhibitory factor (MIF)(EC 5.3.2.1)(Phenylpyruvate tautomerase)(L-dopachrome tautomerase)(EC 5.3.3.12)(L-dopachrome isomerase)(p12A) [Source:UniProtKB/Swiss-Prot;Acc:P80177]	ko00350//Tyrosine metabolism;ko00360//Phenylalanine metabolism	GO:0009986//cell surface;GO:0005615//extracellular space;GO:0005576//extracellular region;GO:0005737//cytoplasm;GO:0005623//cell;GO:0005622//intracellular;GO:0005575//cellular_component	GO:0016853//isomerase activity;GO:0005515//protein binding;GO:0005488//binding;GO:0003674//molecular_function;GO:0003824//catalytic activity	GO:0050789//regulation of biological process;GO:0009058//biosynthetic process;GO:0050896//response to stimulus;GO:0008152//metabolic process;GO:0009987//cellular process;GO:0008150//biological_process
chr8	54904119	54904997	3.39	1	chr8	54903112	54905111	ENSBTAG00000012757	+	GCNT1_BOVIN	Beta-1,3-galactosyl-O-glycosyl-glycoprotein beta-1,6-N-acetylglucosaminyltransferase (EC 2.4.1.102)(Core 2-branching enzyme)(Core2-GlcNAc-transferase)(Core 2 GNT)(C2GNT) [Source:UniProtKB/Swiss-Prot;Acc:Q92180]	ko01100//Metabolic pathways;ko00512//Mucin type O-Glycan biosynthesis	GO:0016020//membrane;GO:0005737//cytoplasm;GO:0005623//cell;GO:0005622//intracellular;GO:0005575//cellular_component	GO:0016740//transferase activity;GO:0003674//molecular_function;GO:0003824//catalytic activity	-
chr7	95752236	95752746	3.39	-1	chr7	95475885	95752533	ENSBTAG00000006110	-	A6QPU9_BOVIN	multiple C2 domains, transmembrane 1 [Source:RefSeq peptide;Acc:NP_001098457]	-	-	-	-
chr4	62686737	62687146	3.39	1	chr4	62342457	62827382	ENSBTAG00000003490	+	Q5EAA6_BOVIN	engulfment and cell motility 1 isoform 2 [Source:RefSeq peptide;Acc:NP_001019676]	ko04062//Chemokine signaling pathway;ko05100//Bacterial invasion of epithelial cells;ko05131//Shigellosis	GO:0016020//membrane;GO:0005737//cytoplasm;GO:0005623//cell;GO:0005622//intracellular;GO:0005575//cellular_component;GO:0016020//membrane;GO:0005737//cytoplasm;GO:0005623//cell;GO:0005622//intracellular;GO:0005575//cellular_component;GO:0016020//membrane;	GO:0005515//protein binding;GO:0005488//binding;GO:0003674//molecular_function;GO:0005515//protein binding;GO:0005488//binding;GO:0003674//molecular_function;GO:0005515//protein binding;GO:0005488//binding;GO:0003674//molecular_function	GO:0006928//cellular component movement;GO:0050789//regulation of biological process;GO:0006810//transport;GO:0009987//cellular process;GO:0008150//biological_process;GO:0006928//cellular component movement;GO:0050789//regulation of biological process;GO:
chr18	5137428	5137922	3.39	-1	chr18	4120567	5142762	ENSBTAG00000015894	+	Q0P5N4_BOVIN	WW domain-containing oxidoreductase [Source:RefSeq peptide;Acc:NP_001071560]	-	GO:0005634//nucleus;GO:0005737//cytoplasm;GO:0005623//cell;GO:0005622//intracellular;GO:0005575//cellular_component	GO:0005515//protein binding;GO:0016491//oxidoreductase activity;GO:0005488//binding;GO:0003674//molecular_function;GO:0003824//catalytic activity;GO:0005515//protein binding;GO:0016491//oxidoreductase activity;GO:0005488//binding;GO:0003674//molecular_fun	GO:0008152//metabolic process;GO:0008150//biological_process;GO:0030154//cell differentiation;GO:0007275//multicellular organismal development;GO:0032501//multicellular organismal process;GO:0050789//regulation of biological process;GO:0008152//metabolic
chr17	74576562	74577143	3.39	1	chr17	74553585	74748188	ENSBTAG00000022022	+	A5D7K9_BOVIN	chromosome 22 open reading frame 13 [Source:RefSeq peptide;Acc:NP_001091513]	-	-	-	-
chr13	22885121	22885435	3.39	1	chr13	22806433	22973762	ENSBTAG00000033291	+	Q32L54_BOVIN	sperm associated antigen 6 [Source:RefSeq peptide;Acc:NP_001033274]	-	-	GO:0005488//binding;GO:0003674//molecular_function;GO:0005488//binding;GO:0003674//molecular_function;GO:0005488//binding;GO:0003674//molecular_function	-
chr13	22885121	22885435	3.39	1	chr13	22885119	22888856	ENSBTAG00000003589	+	COMD3_BOVIN	COMM domain-containing protein 3 [Source:UniProtKB/Swiss-Prot;Acc:Q3SZ76]	-	-	GO:0005515//protein binding;GO:0005488//binding;GO:0003674//molecular_function	-
chr13	39554311	39554971	3.39	1	chr13	39554501	39579954	ENSBTAG00000001144	+	NAA20		-	-	GO:0016740//transferase activity;GO:0003674//molecular_function;GO:0003824//catalytic activity	GO:0008152//metabolic process;GO:0008150//biological_process
chr13	65669699	65670193	3.39	1	chr13	65669436	65670267	ENSBTAG00000005573	-	SCND1_BOVIN	SCAN domain-containing protein 1 [Source:UniProtKB/Swiss-Prot;Acc:Q32PG5]	-	GO:0005634//nucleus;GO:0005623//cell;GO:0005622//intracellular;GO:0005575//cellular_component	GO:0005515//protein binding;GO:0003676//nucleic acid binding;GO:0005488//binding;GO:0003674//molecular_function	GO:0050789//regulation of biological process;GO:0008150//biological_process
chr1	59787562	59787706	3.39	1	chr1	59785762	59787761	ENSBTAG00000036373	-	-	-	-	-	-
chr8	76015857	76016648	3.38	-1	chr8	76015931	76017930	ENSBTAG00000021949	-	NFL_BOVIN	Neurofilament light polypeptide (NF-L)(Neurofilament triplet L protein)(68 kDa neurofilament protein)(Micro glutamic acid-rich protein) [Source:UniProtKB/Swiss-Prot;Acc:P02548]	ko05014//Amyotrophic lateral sclerosis (ALS)	GO:0005737//cytoplasm;GO:0005623//cell;GO:0005622//intracellular;GO:0005575//cellular_component	GO:0005198//structural molecule activity;GO:0005515//protein binding;GO:0005488//binding;GO:0003674//molecular_function	GO:0030154//cell differentiation;GO:0007275//multicellular organismal development;GO:0032501//multicellular organismal process;GO:0050789//regulation of biological process;GO:0006810//transport;GO:0050896//response to stimulus;GO:0009987//cellular process
chr23	51407587	51408247	3.38	1	chr23	51328100	51417866	ENSBTAG00000010943	+	Q1JQC7_BOVIN	solute carrier family 22, member 23 [Source:RefSeq peptide;Acc:NP_001069809]	-	GO:0016020//membrane;GO:0005623//cell;GO:0005575//cellular_component	GO:0005215//transporter activity;GO:0003674//molecular_function	GO:0006810//transport;GO:0009987//cellular process;GO:0008150//biological_process
chr21	50164745	50165489	3.38	-1	chr21	50163502	50165501	ENSBTAG00000026995	+	Q3SYT5_BOVIN	PNN protein [Source:UniProtKB/TrEMBL;Acc:Q3SYT5]	-	GO:0005634//nucleus;GO:0005737//cytoplasm;GO:0005623//cell;GO:0005622//intracellular;GO:0005575//cellular_component	GO:0005515//protein binding;GO:0005488//binding;GO:0003674//molecular_function	-
chr17	19683580	19684069	3.38	1	chr17	19683737	19687642	ENSBTAG00000039582	+	NDUC1_BOVIN	NADH dehydrogenase [ubiquinone] 1 subunit C1, mitochondrial Precursor (NADH-ubiquinone oxidoreductase KFYI subunit)(Complex I-KFYI)(CI-KFYI) [Source:UniProtKB/Swiss-Prot;Acc:Q02376]	ko01100//Metabolic pathways;ko05016//Huntington's disease;ko05010//Alzheimer's disease;ko00190//Oxidative phosphorylation;ko05012//Parkinson's disease	GO:0016020//membrane;GO:0005737//cytoplasm;GO:0005623//cell;GO:0005622//intracellular;GO:0005575//cellular_component	-	GO:0006810//transport;GO:0008152//metabolic process;GO:0009987//cellular process;GO:0008150//biological_process
chr11	96210176	96210475	3.38	-1	chr11	96208543	96210542	ENSBTAG00000018426	+	RRFM_BOVIN	Ribosome-recycling factor, mitochondrial Precursor (RRF)(Ribosome-releasing factor, mitochondrial) [Source:UniProtKB/Swiss-Prot;Acc:Q0VCQ4]	-	GO:0005737//cytoplasm;GO:0005623//cell;GO:0005622//intracellular;GO:0005575//cellular_component	-	GO:0009058//biosynthetic process;GO:0043170;GO:0008152//metabolic process;GO:0009987//cellular process;GO:0008150//biological_process
chr11	104600458	104601117	3.38	-1	chr11	104599087	104601086	ENSBTAG00000013072	+	A6QP83_BOVIN	far upstream element (FUSE) binding protein 3 [Source:RefSeq peptide;Acc:NP_001094687]	-	-	GO:0005515//protein binding;GO:0003676//nucleic acid binding;GO:0005488//binding;GO:0003674//molecular_function	GO:0009058//biosynthetic process;GO:0043170;GO:0008152//metabolic process;GO:0006139//nucleobase-containing compound metabolic process;GO:0009987//cellular process;GO:0008150//biological_process
chr1	6525253	6525667	3.38	-1	chr1	6525253	6526630	ENSBTAG00000023697	+	-	-	GO:0005694//chromosome;GO:0005634//nucleus;GO:0005623//cell;GO:0005622//intracellular;GO:0005575//cellular_component	GO:0003676//nucleic acid binding;GO:0005488//binding;GO:0003674//molecular_function	GO:0009987//cellular process;GO:0008150//biological_process
chr13	54753238	54753987	3.37	-1	chr13	54723098	55860965	ENSBTAG00000003061	+	GATA5_BOVIN	Transcription factor GATA-5 (GATA-binding factor 5) [Source:UniProtKB/Swiss-Prot;Acc:Q3SZJ5]	ko05016//Huntington's disease;ko03022//Basal transcription factors	GO:0005634//nucleus;GO:0005623//cell;GO:0005622//intracellular;GO:0005575//cellular_component;GO:0005576//extracellular region;GO:0005578//proteinaceous extracellular matrix;GO:0005575//cellular_component;GO:0005634//nucleus;GO:0005623//cell;GO:0005622//i	GO:0003676//nucleic acid binding;GO:0005488//binding;GO:0003674//molecular_function;GO:0004872//receptor activity;GO:0004871//signal transducer activity;GO:0005515//protein binding;GO:0005488//binding;GO:0003674//molecular_function;GO:0003676//nucleic aci	GO:0050789//regulation of biological process;GO:0009058//biosynthetic process;GO:0043170;GO:0008152//metabolic process;GO:0006139//nucleobase-containing compound metabolic process;GO:0009987//cellular process;GO:0008150//biological_process;GO:0050789//reg
chr3	108960957	108961696	3.37	-1	chr3	108961219	108963218	ENSBTAG00000018888	-	DPH2_BOVIN	Diphthamide biosynthesis protein 2 (DPH2 homolog) [Source:UniProtKB/Swiss-Prot;Acc:Q08DM2]	-	-	GO:0005515//protein binding;GO:0005488//binding;GO:0003674//molecular_function	-
chr3	10887135	10887636	3.37	-1	chr3	10887156	10889155	ENSBTAG00000004776	-	A3KN00_BOVIN	dual specificity phosphatase 23 [Source:RefSeq peptide;Acc:NP_001076078]	-	-	GO:0016787//hydrolase activity;GO:0003674//molecular_function;GO:0003824//catalytic activity	GO:0043170;GO:0008152//metabolic process;GO:0009987//cellular process;GO:0008150//biological_process
chr3	108960957	108961696	3.37	-1	chr3	108960645	108962644	ENSBTAG00000038296	-	-	-	-	-	-
chr3	108960957	108961696	3.37	-1	chr3	108961228	108963227	ENSBTAG00000018889	-	VATO_BOVIN	V-type proton ATPase 21 kDa proteolipid subunit (V-ATPase 21 kDa proteolipid subunit)(Vacuolar proton pump 21 kDa proteolipid subunit) [Source:UniProtKB/Swiss-Prot;Acc:Q2TA24]	ko01100//Metabolic pathways;ko05152//Tuberculosis;ko04145//Phagosome;ko04142//Lysosome;ko00190//Oxidative phosphorylation;ko05323//Rheumatoid arthritis;ko05120//Epithelial cell signaling in Helicobacter pylori infection;ko05110//Vibrio cholerae infection	GO:0016020//membrane;GO:0005737//cytoplasm;GO:0005623//cell;GO:0005622//intracellular;GO:0005575//cellular_component	GO:0015075//ion transmembrane transporter activity;GO:0005215//transporter activity;GO:0003674//molecular_function	GO:0009058//biosynthetic process;GO:0006810//transport;GO:0008152//metabolic process;GO:0006139//nucleobase-containing compound metabolic process;GO:0009987//cellular process;GO:0008150//biological_process
chr28	28304600	28305008	3.37	1	chr28	28303306	28305305	ENSBTAG00000009348	+	OIT3_BOVIN	Oncoprotein-induced transcript 3 protein Precursor [Source:UniProtKB/Swiss-Prot;Acc:Q29RU2]	-	GO:0005634//nucleus;GO:0005623//cell;GO:0005622//intracellular;GO:0005575//cellular_component	GO:0005488//binding;GO:0003674//molecular_function	-
chr23	10255730	10256220	3.37	-1	chr23	10254427	10256426	ENSBTAG00000017251	-	S26A8_BOVIN	Testis anion transporter 1 (Anion exchange transporter)(Solute carrier family 26 member 8) [Source:UniProtKB/Swiss-Prot;Acc:A6QNW6]	-	GO:0016020//membrane;GO:0005623//cell;GO:0005575//cellular_component	GO:0015267//channel activity;GO:0015075//ion transmembrane transporter activity;GO:0005515//protein binding;GO:0005488//binding;GO:0005215//transporter activity;GO:0003674//molecular_function	GO:0030154//cell differentiation;GO:0007275//multicellular organismal development;GO:0032501//multicellular organismal process;GO:0006810//transport;GO:0009987//cellular process;GO:0008150//biological_process
chr23	10255730	10256220	3.37	-1	chr23	10254729	10256728	ENSBTAG00000020783	+	A6QLR9_BOVIN	mitogen-activated protein kinase 14 [Source:RefSeq peptide;Acc:NP_001095644]	ko04010//MAPK signaling pathway;ko05152//Tuberculosis;ko05164//Influenza A;ko05145//Toxoplasmosis;ko04380//Osteoclast differentiation;ko05160//Hepatitis C;ko04670//Leukocyte transendothelial migration;ko05142//Chagas disease (American trypanosomiasis);ko0	GO:0005634//nucleus;GO:0005737//cytoplasm;GO:0005623//cell;GO:0005622//intracellular;GO:0005575//cellular_component	GO:0016301//kinase activity;GO:0004871//signal transducer activity;GO:0005515//protein binding;GO:0005488//binding;GO:0016740//transferase activity;GO:0003674//molecular_function;GO:0003824//catalytic activity;GO:0016301//kinase activity;GO:0004871//signa	GO:0030154//cell differentiation;GO:0007275//multicellular organismal development;GO:0032501//multicellular organismal process;GO:0051704;GO:0050789//regulation of biological process;GO:0050896//response to stimulus;GO:0043170;GO:0008152//metabolic proces
chr22	51683444	51684388	3.37	-1	chr22	51683019	51685018	ENSBTAG00000004279	+	RHOA_BOVIN	Transforming protein RhoA Precursor (Gb)(p21) [Source:UniProtKB/Swiss-Prot;Acc:P61585]	ko05200//Pathways in cancer;ko04810//Regulation of actin cytoskeleton;ko04144//Endocytosis;ko04510//Focal adhesion;ko04062//Chemokine signaling pathway;ko05152//Tuberculosis;ko04310//Wnt signaling pathway;ko04530//Tight junction;ko04670//Leukocyte transen	GO:0016020//membrane;GO:0005634//nucleus;GO:0005737//cytoplasm;GO:0005623//cell;GO:0005622//intracellular;GO:0005575//cellular_component	GO:0005515//protein binding;GO:0005488//binding;GO:0016787//hydrolase activity;GO:0003674//molecular_function;GO:0003824//catalytic activity	GO:0030154//cell differentiation;GO:0007275//multicellular organismal development;GO:0032501//multicellular organismal process;GO:0050789//regulation of biological process;GO:0006810//transport;GO:0009987//cellular process;GO:0008150//biological_process
chr19	8010510	8011091	3.37	-1	chr19	7999147	8010810	ENSBTAG00000004193	-	A6QQ84_BOVIN	zinc finger protein 161 [Source:RefSeq peptide;Acc:NP_001095697]	-	GO:0005634//nucleus;GO:0005623//cell;GO:0005622//intracellular;GO:0005575//cellular_component	GO:0003676//nucleic acid binding;GO:0005488//binding;GO:0003674//molecular_function	GO:0030154//cell differentiation;GO:0007275//multicellular organismal development;GO:0032501//multicellular organismal process;GO:0009987//cellular process;GO:0008150//biological_process
chr13	54753238	54753987	3.37	-1	chr13	54752289	54754288	ENSBTAG00000021096	-	RTEL1_BOVIN	Regulator of telomere elongation helicase 1 (EC 3.6.1.-) [Source:UniProtKB/Swiss-Prot;Acc:A4K436]	-	GO:0005634//nucleus;GO:0005623//cell;GO:0005622//intracellular;GO:0005575//cellular_component;GO:0005634//nucleus;GO:0005623//cell;GO:0005622//intracellular;GO:0005575//cellular_component;GO:0005634//nucleus;GO:0005623//cell;GO:0005622//intracellular;GO:0	GO:0004386//helicase activity;GO:0003676//nucleic acid binding;GO:0005488//binding;GO:0016787//hydrolase activity;GO:0003674//molecular_function;GO:0003824//catalytic activity;GO:0004386//helicase activity;GO:0003676//nucleic acid binding;GO:0005488//bind	GO:0050789//regulation of biological process;GO:0050896//response to stimulus;GO:0043170;GO:0008152//metabolic process;GO:0006139//nucleobase-containing compound metabolic process;GO:0009987//cellular process;GO:0008150//biological_process;GO:0050789//reg
chr13	54753238	54753987	3.37	-1	chr13	54753919	54755918	ENSBTAG00000038974	+	STMN3_BOVIN	Stathmin-3 [Source:UniProtKB/Swiss-Prot;Acc:A4IFK9]	-	GO:0005737//cytoplasm;GO:0005623//cell;GO:0005622//intracellular;GO:0005575//cellular_component	GO:0005515//protein binding;GO:0005488//binding;GO:0003674//molecular_function	GO:0030154//cell differentiation;GO:0007275//multicellular organismal development;GO:0032501//multicellular organismal process;GO:0050789//regulation of biological process;GO:0009987//cellular process;GO:0008150//biological_process
chr6	70286120	70286538	3.36	1	chr6	70274700	70353970	ENSBTAG00000001600	+	Q32KS5_BOVIN	DCN1, defective in cullin neddylation 1, domain containing 4 [Source:RefSeq peptide;Acc:NP_001069568]	-	-	-	-
chr8	1423641	1424640	3.36	-1	chr8	1423652	1425651	ENSBTAG00000020132	-	CD027_BOVIN	UPF0609 protein C4orf27 homolog [Source:UniProtKB/Swiss-Prot;Acc:A2VDY4]	-	GO:0005634//nucleus;GO:0005623//cell;GO:0005622//intracellular;GO:0005575//cellular_component;GO:0005634//nucleus;GO:0005623//cell;GO:0005622//intracellular;GO:0005575//cellular_component	-	-
chr7	51772459	51772953	3.36	1	chr7	51772655	51775576	ENSBTAG00000030474	+	-	-	-	-	-
chr6	91460771	91461073	3.36	1	chr6	91459165	91461164	ENSBTAG00000017121	+	ALBU_BOVIN	Serum albumin Precursor (BSA)(Allergen Bos d 6) [Source:UniProtKB/Swiss-Prot;Acc:P02769]	-	GO:0005615//extracellular space;GO:0005576//extracellular region;GO:0005737//cytoplasm;GO:0005623//cell;GO:0005622//intracellular;GO:0005575//cellular_component	GO:0003676//nucleic acid binding;GO:0005488//binding;GO:0003674//molecular_function	GO:0051704;GO:0050789//regulation of biological process;GO:0007154//cell communication;GO:0006810//transport;GO:0050896//response to stimulus;GO:0009987//cellular process;GO:0008150//biological_process
chr3	17389048	17389637	3.36	1	chr3	17385302	17393379	ENSBTAG00000007517	-	Q8MIR1_BOVIN	Nicotinic acetylcholine receptor beta 2 subunit Fragment [Source:UniProtKB/TrEMBL;Acc:Q8MIR1]	ko04080//Neuroactive ligand-receptor interaction;ko04725//Cholinergic synapse	GO:0009986//cell surface;GO:0016020//membrane;GO:0005623//cell;GO:0005575//cellular_component	GO:0015267//channel activity;GO:0015075//ion transmembrane transporter activity;GO:0004872//receptor activity;GO:0004871//signal transducer activity;GO:0005515//protein binding;GO:0005488//binding;GO:0005215//transporter activity;GO:0003674//molecular_fun	GO:0046903//secretion;GO:0007610//behavior;GO:0030154//cell differentiation;GO:0007275//multicellular organismal development;GO:0032501//multicellular organismal process;GO:0051704;GO:0050789//regulation of biological process;GO:0007154//cell communicatio
chr3	126359298	126360062	3.36	1	chr3	126356713	126374654	ENSBTAG00000030203	+	ANO7	anoctamin 7 [Source:HGNC Symbol;Acc:31677]	-	-	-	-
chr28	491117	491885	3.36	1	chr28	491280	493279	ENSBTAG00000004965	-	ACTS_BOVIN	Actin, alpha skeletal muscle (Alpha-actin-1) [Source:UniProtKB/Swiss-Prot;Acc:P68138]	ko03013//RNA transport	GO:0005737//cytoplasm;GO:0005623//cell;GO:0005622//intracellular;GO:0005575//cellular_component	GO:0005515//protein binding;GO:0005488//binding;GO:0003674//molecular_function;GO:0005515//protein binding;GO:0005488//binding;GO:0003674//molecular_function;GO:0005515//protein binding;GO:0005488//binding;GO:0003674//molecular_function	GO:0030154//cell differentiation;GO:0007275//multicellular organismal development;GO:0032501//multicellular organismal process;GO:0009987//cellular process;GO:0008150//biological_process
chr27	38668206	38668835	3.36	1	chr27	38667873	38669872	ENSBTAG00000027625	-	SFRP1_BOVIN	Secreted frizzled-related protein 1 Precursor (sFRP-1)(Frizzled in aorta protein)(FrzA protein) [Source:UniProtKB/Swiss-Prot;Acc:O19116]	ko04310//Wnt signaling pathway	GO:0005576//extracellular region;GO:0005575//cellular_component	GO:0005515//protein binding;GO:0005488//binding;GO:0003674//molecular_function	GO:0030154//cell differentiation;GO:0007275//multicellular organismal development;GO:0032501//multicellular organismal process;GO:0050789//regulation of biological process;GO:0009987//cellular process;GO:0008150//biological_process
chr22	38471721	38472453	3.36	-1	chr22	38470210	38472209	ENSBTAG00000032872	+	-	-	-	-	-
chr21	27446992	27447471	3.36	1	chr21	27446661	27448660	ENSBTAG00000025875	+	A3KN57_BOVIN	Kruppel-like factor 13 [Source:RefSeq peptide;Acc:NP_001077002]	-	GO:0005623//cell;GO:0005622//intracellular;GO:0005575//cellular_component;GO:0005623//cell;GO:0005622//intracellular;GO:0005575//cellular_component	GO:0005488//binding;GO:0003674//molecular_function;GO:0003676//nucleic acid binding;GO:0005488//binding;GO:0003674//molecular_function	-
chr20	7006301	7006966	3.36	-1	chr20	6974404	7006672	ENSBTAG00000015512	-	LOC786974		ko01100//Metabolic pathways;ko04142//Lysosome;ko00520//Amino sugar and nucleotide sugar metabolism;ko00531//Glycosaminoglycan degradation;ko00603//Glycosphingolipid biosynthesis - globo series;ko00511//Other glycan degradation;ko00604//Glycosphingolipid b	-	GO:0016787//hydrolase activity;GO:0003674//molecular_function;GO:0003824//catalytic activity;GO:0016787//hydrolase activity;GO:0003674//molecular_function;GO:0003824//catalytic activity;GO:0016787//hydrolase activity;GO:0003674//molecular_function;GO:0003	GO:0008152//metabolic process;GO:0008150//biological_process;GO:0008152//metabolic process;GO:0008150//biological_process;GO:0008152//metabolic process;GO:0008150//biological_process
chr17	73490273	73490677	3.36	-1	chr17	73489265	73491264	ENSBTAG00000010662	+	LIMK2_BOVIN	LIM domain kinase 2 (LIMK-2)(EC 2.7.11.1) [Source:UniProtKB/Swiss-Prot;Acc:Q32L23]	ko04810//Regulation of actin cytoskeleton;ko04360//Axon guidance;ko04666//Fc gamma R-mediated phagocytosis	GO:0005634//nucleus;GO:0005737//cytoplasm;GO:0005623//cell;GO:0005622//intracellular;GO:0005575//cellular_component	GO:0016301//kinase activity;GO:0005515//protein binding;GO:0005488//binding;GO:0016740//transferase activity;GO:0003674//molecular_function;GO:0003824//catalytic activity;GO:0016301//kinase activity;GO:0005515//protein binding;GO:0005488//binding;GO:00167	GO:0032501//multicellular organismal process;GO:0043170;GO:0008152//metabolic process;GO:0009987//cellular process;GO:0008150//biological_process
chr15	43338753	43339682	3.36	-1	chr15	43337746	43339745	ENSBTAG00000016320	+	RBTN1_BOVIN	Rhombotin-1 (LIM domain only protein 1)(LMO-1) [Source:UniProtKB/Swiss-Prot;Acc:Q0P5B3]	-	GO:0005634//nucleus;GO:0005623//cell;GO:0005622//intracellular;GO:0005575//cellular_component	GO:0005488//binding;GO:0003674//molecular_function	-
chr14	433444	433738	3.36	1	chr14	431629	433628	ENSBTAG00000000856	+	Q7YRA5_BOVIN	F-box and leucine-rich repeat protein 6 Fragment [Source:UniProtKB/TrEMBL;Acc:Q7YRA5]	-	-	GO:0005515//protein binding;GO:0005488//binding;GO:0003674//molecular_function	-
chr14	433444	433738	3.36	1	chr14	432627	434297	ENSBTAG00000035158	+	-	-	-	-	-
chr1	154023130	154023789	3.36	-1	chr1	154021750	154023749	ENSBTAG00000000973	+	A5PJL2_BOVIN	potassium inwardly-rectifying channel J15 [Source:RefSeq peptide;Acc:NP_001092488]	ko04971//Gastric acid secretion	GO:0016020//membrane;GO:0005737//cytoplasm;GO:0005623//cell;GO:0005622//intracellular;GO:0005575//cellular_component	GO:0015267//channel activity;GO:0015075//ion transmembrane transporter activity;GO:0005515//protein binding;GO:0005488//binding;GO:0005215//transporter activity;GO:0003674//molecular_function	GO:0006810//transport;GO:0008150//biological_process
chr16	63891309	63891853	3.35	-1	chr16	63889701	63891700	ENSBTAG00000004492	+	A6QQB4_BOVIN	hypothetical protein LOC506599 [Source:RefSeq peptide;Acc:NP_001095343]	-	-	-	-
chr16	63891309	63891853	3.35	-1	chr16	63891605	63893604	ENSBTAG00000011285	-	TRM1L_BOVIN	TRM1-like protein [Source:UniProtKB/Swiss-Prot;Acc:A5D7S3]	-	GO:0005623//cell;GO:0005622//intracellular;GO:0005575//cellular_component	GO:0003676//nucleic acid binding;GO:0005488//binding;GO:0016740//transferase activity;GO:0003674//molecular_function;GO:0003824//catalytic activity	GO:0007610//behavior;GO:0032501//multicellular organismal process;GO:0050896//response to stimulus;GO:0043170;GO:0008152//metabolic process;GO:0006139//nucleobase-containing compound metabolic process;GO:0009987//cellular process;GO:0008150//biological_pr
chrX	45907960	45908360	3.35	-1	chrX	45907314	45909313	ENSBTAG00000004549	-	UPP_BOVIN	Uracil phosphoribosyltransferase homolog [Source:UniProtKB/Swiss-Prot;Acc:Q32LA4]	ko01100//Metabolic pathways;ko00240//Pyrimidine metabolism	GO:0005634//nucleus;GO:0005737//cytoplasm;GO:0005623//cell;GO:0005622//intracellular;GO:0005575//cellular_component	-	GO:0008152//metabolic process;GO:0006139//nucleobase-containing compound metabolic process;GO:0009987//cellular process;GO:0008150//biological_process
chr7	50624530	50625029	3.35	-1	chr7	50624218	50625186	ENSBTAG00000008881	+	PURA		-	-	-	-
chr5	27633735	27634473	3.35	1	chr5	27595544	27634307	ENSBTAG00000017729	-	NR2C1_BOVIN	Nuclear receptor subfamily 2 group C member 1 [Source:UniProtKB/Swiss-Prot;Acc:A0JNE3]	-	GO:0005634//nucleus;GO:0005623//cell;GO:0005622//intracellular;GO:0005575//cellular_component	GO:0004872//receptor activity;GO:0004871//signal transducer activity;GO:0005515//protein binding;GO:0003676//nucleic acid binding;GO:0005488//binding;GO:0003674//molecular_function	GO:0050789//regulation of biological process;GO:0009058//biosynthetic process;GO:0043170;GO:0008152//metabolic process;GO:0006139//nucleobase-containing compound metabolic process;GO:0009987//cellular process;GO:0008150//biological_process
chr3	46399712	46400038	3.35	-1	chr3	46399510	46401509	ENSBTAG00000006491	-	AGL		ko01100//Metabolic pathways;ko00500//Starch and sucrose metabolism	-	GO:0016787//hydrolase activity;GO:0016740//transferase activity;GO:0003674//molecular_function;GO:0003824//catalytic activity	GO:0009058//biosynthetic process;GO:0043170;GO:0008152//metabolic process;GO:0009987//cellular process;GO:0008150//biological_process
chr26	25070279	25070778	3.35	1	chr26	25070464	25083754	ENSBTAG00000038540	+	LOC613836		ko05200//Pathways in cancer;ko05215//Prostate cancer;ko00980//Metabolism of xenobiotics by cytochrome P450;ko00982//Drug metabolism - cytochrome P450;ko00480//Glutathione metabolism	-	-	-
chr25	42809941	42810415	3.35	1	chr25	42801809	42840814	ENSBTAG00000013708	+	SNX8_BOVIN	Sorting nexin-8 [Source:UniProtKB/Swiss-Prot;Acc:Q2KHV6]	-	-	GO:0005515//protein binding;GO:0005488//binding;GO:0003674//molecular_function	GO:0007154//cell communication;GO:0006810//transport;GO:0009987//cellular process;GO:0008150//biological_process
chr21	67752415	67752762	3.35	1	chr21	67752276	67754275	ENSBTAG00000013475	+	TRAF3		ko05200//Pathways in cancer;ko05160//Hepatitis C;ko04620//Toll-like receptor signaling pathway;ko05222//Small cell lung cancer;ko04622//RIG-I-like receptor signaling pathway	-	GO:0005515//protein binding;GO:0005488//binding;GO:0003674//molecular_function	GO:0050789//regulation of biological process;GO:0008150//biological_process
chr2	28257945	28258349	3.35	1	chr2	28195356	28258237	ENSBTAG00000010362	-	NOSTN_BOVIN	Nostrin (eNOS trafficking inducer)(Nitric oxide synthase trafficker) [Source:UniProtKB/Swiss-Prot;Acc:Q2KJB5]	-	GO:0016020//membrane;GO:0005634//nucleus;GO:0005737//cytoplasm;GO:0005623//cell;GO:0005622//intracellular;GO:0005575//cellular_component	GO:0005515//protein binding;GO:0003676//nucleic acid binding;GO:0005488//binding;GO:0003674//molecular_function	GO:0050789//regulation of biological process;GO:0006810//transport;GO:0009987//cellular process;GO:0008150//biological_process
chr19	42451894	42452398	3.35	1	chr19	42451389	42453388	ENSBTAG00000017408	-	K1C40_BOVIN	Keratin, type I cytoskeletal 40 (Cytokeratin-40)(CK-40)(Keratin-40)(K40) [Source:UniProtKB/Swiss-Prot;Acc:A7YWM2]	-	GO:0005623//cell;GO:0005622//intracellular;GO:0005575//cellular_component	GO:0005198//structural molecule activity;GO:0003674//molecular_function	-
chr17	73801859	73802338	3.35	-1	chr17	73774740	73802171	ENSBTAG00000008998	-	PISD_BOVIN	Phosphatidylserine decarboxylase proenzyme (EC 4.1.1.65) [Contains Phosphatidylserine decarboxylase alpha chain;Phosphatidylserine decarboxylase beta chain] [Source:UniProtKB/Swiss-Prot;Acc:Q58DH2]	ko01100//Metabolic pathways;ko00564//Glycerophospholipid metabolism	GO:0005737//cytoplasm;GO:0005623//cell;GO:0005622//intracellular;GO:0005575//cellular_component	GO:0016829//lyase activity;GO:0003674//molecular_function;GO:0003824//catalytic activity;GO:0016829//lyase activity;GO:0003674//molecular_function;GO:0003824//catalytic activity;GO:0016829//lyase activity;GO:0003674//molecular_function;GO:0003824//catalyt	GO:0009058//biosynthetic process;GO:0008152//metabolic process;GO:0009987//cellular process;GO:0008150//biological_process;GO:0009058//biosynthetic process;GO:0008152//metabolic process;GO:0009987//cellular process;GO:0008150//biological_process;GO:000905
chr11	21022098	21022495	3.35	-1	chr11	21017845	21078681	ENSBTAG00000032905	+	RMD2_BOVIN	Regulator of microtubule dynamics protein 2 (RMD-2)(Protein FAM82A1) [Source:UniProtKB/Swiss-Prot;Acc:Q2TBQ7]	-	GO:0016020//membrane;GO:0005737//cytoplasm;GO:0005623//cell;GO:0005622//intracellular;GO:0005575//cellular_component	GO:0005488//binding;GO:0003674//molecular_function	-
chr11	108746743	108747217	3.34	-1	chr11	108738896	108903364	ENSBTAG00000010582	-	Q08DT1_BOVIN	bromodomain containing protein 3 [Source:RefSeq peptide;Acc:NP_001070341]	-	-	-	-
chr3	122845111	122845865	3.34	1	chr3	122768920	123141971	ENSBTAG00000016504	+	-	-	GO:0005623//cell;GO:0005622//intracellular;GO:0005575//cellular_component;GO:0005623//cell;GO:0005622//intracellular;GO:0005575//cellular_component	GO:0030234//enzyme regulator activity;GO:0005488//binding;GO:0003674//molecular_function;GO:0030234//enzyme regulator activity;GO:0005488//binding;GO:0003674//molecular_function;GO:0005488//binding;GO:0003674//molecular_function	GO:0050789//regulation of biological process;GO:0006810//transport;GO:0008150//biological_process;GO:0050789//regulation of biological process;GO:0008150//biological_process;GO:0050789//regulation of biological process;GO:0006810//transport;GO:0008150//bi
chr5	116443640	116444217	3.34	1	chr5	116443921	116451749	ENSBTAG00000030258	+	BORG5_BOVIN	Cdc42 effector protein 1 (Binder of Rho GTPases 5) [Source:UniProtKB/Swiss-Prot;Acc:Q17QW1]	-	GO:0016020//membrane;GO:0005737//cytoplasm;GO:0005623//cell;GO:0005622//intracellular;GO:0005575//cellular_component	GO:0005515//protein binding;GO:0005488//binding;GO:0003674//molecular_function	GO:0050789//regulation of biological process;GO:0008150//biological_process
chr3	20059653	20060277	3.34	-1	chr3	20059575	20062651	ENSBTAG00000032445	+	A7E324_BOVIN	TCHH protein Fragment [Source:UniProtKB/TrEMBL;Acc:A7E324]	-	-	GO:0005515//protein binding;GO:0005488//binding;GO:0003674//molecular_function	GO:0009987//cellular process;GO:0008150//biological_process
chr3	20059653	20060277	3.34	-1	chr3	20059600	20061252	ENSBTAG00000002005	-	O02704_BOVIN	Trichohyalin Fragment [Source:UniProtKB/TrEMBL;Acc:O02704]	-	-	-	-
chr29	39321198	39322082	3.34	-1	chr29	39321382	39323381	ENSBTAG00000033096	-	PAG2_BOVIN	Pregnancy-associated glycoprotein 2 Precursor (PAG 2)(EC 3.4.23.-) [Source:UniProtKB/Swiss-Prot;Acc:Q28057]	-	GO:0005615//extracellular space;GO:0005576//extracellular region;GO:0005575//cellular_component	GO:0016787//hydrolase activity;GO:0003674//molecular_function;GO:0003824//catalytic activity;GO:0016787//hydrolase activity;GO:0003674//molecular_function;GO:0003824//catalytic activity;GO:0016787//hydrolase activity;GO:0003674//molecular_function;GO:0003	GO:0043170;GO:0008152//metabolic process;GO:0008150//biological_process;GO:0043170;GO:0008152//metabolic process;GO:0008150//biological_process;GO:0043170;GO:0008152//metabolic process;GO:0008150//biological_process
chr19	40918308	40918968	3.34	-1	chr19	40917984	40919983	ENSBTAG00000019347	-	A6H734_BOVIN	plexin domain containing 1 [Source:RefSeq peptide;Acc:NP_001092547]	-	GO:0016020//membrane;GO:0005623//cell;GO:0005575//cellular_component	GO:0004872//receptor activity;GO:0004871//signal transducer activity;GO:0003674//molecular_function	GO:0007275//multicellular organismal development;GO:0032501//multicellular organismal process;GO:0009987//cellular process;GO:0008150//biological_process
chr15	42106433	42107105	3.34	-1	chr15	42094593	42108445	ENSBTAG00000005278	-	A7MBC3_BOVIN	wee1 tyrosine kinase [Source:RefSeq peptide;Acc:NP_001094675]	ko04110//Cell cycle	GO:0005634//nucleus;GO:0005623//cell;GO:0005622//intracellular;GO:0005575//cellular_component;GO:0005634//nucleus;GO:0005623//cell;GO:0005622//intracellular;GO:0005575//cellular_component	GO:0016301//kinase activity;GO:0005488//binding;GO:0016740//transferase activity;GO:0003674//molecular_function;GO:0003824//catalytic activity;GO:0016301//kinase activity;GO:0005488//binding;GO:0016740//transferase activity;GO:0003674//molecular_function;	GO:0043170;GO:0008152//metabolic process;GO:0009987//cellular process;GO:0008150//biological_process;GO:0043170;GO:0008152//metabolic process;GO:0009987//cellular process;GO:0008150//biological_process;GO:0043170;GO:0008152//metabolic process;GO:0009987//
chr29	42645005	42645582	3.33	-1	chr29	42645419	42647418	ENSBTAG00000011872	-	A6QLB5_BOVIN	echinoderm microtubule associated protein like 3 [Source:RefSeq peptide;Acc:NP_001095316]	-	-	-	-
chr7	3714664	3715053	3.33	1	chr7	3714667	3723736	ENSBTAG00000014968	-	NDUFA13	NADH dehydrogenase (ubiquinone) 1 alpha subcomplex, 13 [Source:HGNC Symbol;Acc:17194]	-	-	-	-
chr7	3714664	3715053	3.33	1	chr7	3714078	3716077	ENSBTAG00000014969	-	CILP2		-	-	-	-
chr7	21084954	21085888	3.33	1	chr7	21085249	21087248	ENSBTAG00000001570	-	CSF2_BOVIN	Granulocyte-macrophage colony-stimulating factor Precursor (GM-CSF)(Colony-stimulating factor)(CSF) [Source:UniProtKB/Swiss-Prot;Acc:P11052]	ko04060//Cytokine-cytokine receptor interaction;ko04630//Jak-STAT signaling pathway;ko05146//Amoebiasis;ko04650//Natural killer cell mediated cytotoxicity;ko04660//T cell receptor signaling pathway;ko04640//Hematopoietic cell lineage;ko05323//Rheumatoid a	GO:0005615//extracellular space;GO:0005576//extracellular region;GO:0005575//cellular_component	GO:0005515//protein binding;GO:0005488//binding;GO:0003674//molecular_function	GO:0030154//cell differentiation;GO:0007275//multicellular organismal development;GO:0032501//multicellular organismal process;GO:0050789//regulation of biological process;GO:0050896//response to stimulus;GO:0009987//cellular process;GO:0008150//biologica
chr5	30211204	30211618	3.33	-1	chr5	30210200	30212199	ENSBTAG00000000619	+	K2C74_BOVIN	Keratin, type II cytoskeletal 74 (Cytokeratin-74)(CK-74)(Keratin-74)(K74)(Type-II keratin Kb37)(Type II inner root sheath-specific keratin-K6irs4) [Source:UniProtKB/Swiss-Prot;Acc:A3KN27]	-	GO:0005623//cell;GO:0005622//intracellular;GO:0005575//cellular_component	GO:0005198//structural molecule activity;GO:0003674//molecular_function	-
chr29	42645005	42645582	3.33	-1	chr29	42643988	42645987	ENSBTAG00000001188	+	ROM1_BOVIN	Rod outer segment membrane protein 1 (ROSP1) [Source:UniProtKB/Swiss-Prot;Acc:P52205]	-	GO:0016020//membrane;GO:0005623//cell;GO:0005575//cellular_component	-	GO:0032501//multicellular organismal process;GO:0050896//response to stimulus;GO:0009987//cellular process;GO:0008150//biological_process
chr29	50592893	50593467	3.33	1	chr29	50591802	50593801	ENSBTAG00000031184	+	Q08DQ5_BOVIN	cyclin-dependent kinase inhibitor 1C [Source:RefSeq peptide;Acc:NP_001071371]	ko04110//Cell cycle	GO:0005634//nucleus;GO:0005737//cytoplasm;GO:0005623//cell;GO:0005622//intracellular;GO:0005575//cellular_component	GO:0030234//enzyme regulator activity;GO:0016301//kinase activity;GO:0005515//protein binding;GO:0005488//binding;GO:0016740//transferase activity;GO:0003674//molecular_function;GO:0003824//catalytic activity	GO:0030154//cell differentiation;GO:0007275//multicellular organismal development;GO:0032501//multicellular organismal process;GO:0050789//regulation of biological process;GO:0009987//cellular process;GO:0008150//biological_process
chr23	7919211	7919610	3.33	-1	chr23	7917432	7919431	ENSBTAG00000020975	+	-	-	GO:0005623//cell;GO:0005622//intracellular;GO:0005575//cellular_component	GO:0030234//enzyme regulator activity;GO:0003674//molecular_function	GO:0050789//regulation of biological process;GO:0008150//biological_process
chr23	7919211	7919610	3.33	-1	chr23	7918175	7921915	ENSBTAG00000038888	+	ZBTB9		-	GO:0005623//cell;GO:0005622//intracellular;GO:0005575//cellular_component;GO:0005623//cell;GO:0005622//intracellular;GO:0005575//cellular_component	GO:0005515//protein binding;GO:0005488//binding;GO:0003674//molecular_function;GO:0005515//protein binding;GO:0005488//binding;GO:0003674//molecular_function	-
chr21	64484935	64485946	3.33	-1	chr21	64413802	64510110	ENSBTAG00000018019	-	BCL11B		-	GO:0005623//cell;GO:0005622//intracellular;GO:0005575//cellular_component;GO:0005623//cell;GO:0005622//intracellular;GO:0005575//cellular_component	GO:0005488//binding;GO:0003674//molecular_function;GO:0005488//binding;GO:0003674//molecular_function	-
chr19	42236200	42236260	3.33	-1	chr19	42235250	42237249	ENSBTAG00000030546	-	K1C26_BOVIN	Keratin, type I cytoskeletal 26 (Cytokeratin-26)(CK-26)(Keratin-26)(K26)(Type I inner root sheath-specific keratin-K25irs2) [Source:UniProtKB/Swiss-Prot;Acc:A6H712]	-	GO:0005623//cell;GO:0005622//intracellular;GO:0005575//cellular_component;GO:0005623//cell;GO:0005622//intracellular;GO:0005575//cellular_component	GO:0005198//structural molecule activity;GO:0003674//molecular_function;GO:0005198//structural molecule activity;GO:0003674//molecular_function	-
chrX	50708216	50708525	3.32	1	chrX	50708047	50710046	ENSBTAG00000015801	-	A1L570_BOVIN	ephrin-B1 [Source:RefSeq peptide;Acc:NP_001073768]	ko04360//Axon guidance	GO:0016020//membrane;GO:0005623//cell;GO:0005575//cellular_component	GO:0005515//protein binding;GO:0005488//binding;GO:0003674//molecular_function	GO:0006928//cellular component movement;GO:0030154//cell differentiation;GO:0007275//multicellular organismal development;GO:0032501//multicellular organismal process;GO:0050789//regulation of biological process;GO:0009987//cellular process;GO:0008150//bi
chr7	4839873	4840267	3.32	1	chr7	4839188	4840942	ENSBTAG00000001758	+	JUND_BOVIN	Transcription factor jun-D [Source:UniProtKB/Swiss-Prot;Acc:A7YY54]	ko04010//MAPK signaling pathway;ko04380//Osteoclast differentiation	GO:0005634//nucleus;GO:0005623//cell;GO:0005622//intracellular;GO:0005575//cellular_component	GO:0005515//protein binding;GO:0003676//nucleic acid binding;GO:0005488//binding;GO:0003674//molecular_function	GO:0030154//cell differentiation;GO:0007275//multicellular organismal development;GO:0032501//multicellular organismal process;GO:0050789//regulation of biological process;GO:0009058//biosynthetic process;GO:0043170;GO:0008152//metabolic process;GO:000613
chr7	10699175	10699659	3.32	-1	chr7	10407726	10749651	ENSBTAG00000014828	+	Q1ADE7_BOVIN	calcium channel, alpha 1A subunit [Source:RefSeq peptide;Acc:NP_001068597]	ko04010//MAPK signaling pathway;ko04020//Calcium signaling pathway;ko04724//Glutamatergic synapse;ko04725//Cholinergic synapse;ko04730//Long-term depression;ko04742//Taste transduction;ko04930//Type II diabetes mellitus	GO:0016020//membrane;GO:0005634//nucleus;GO:0005737//cytoplasm;GO:0005623//cell;GO:0005622//intracellular;GO:0005575//cellular_component;GO:0016020//membrane;GO:0005634//nucleus;GO:0005737//cytoplasm;GO:0005623//cell;GO:0005622//intracellular;GO:0005575//	GO:0015267//channel activity;GO:0015075//ion transmembrane transporter activity;GO:0005515//protein binding;GO:0003676//nucleic acid binding;GO:0005488//binding;GO:0005215//transporter activity;GO:0003674//molecular_function;GO:0015267//channel activity;G	GO:0043062//extracellular structure organization;GO:0046903//secretion;GO:0008219//cell death;GO:0007610//behavior;GO:0030154//cell differentiation;GO:0007275//multicellular organismal development;GO:0032501//multicellular organismal process;GO:0050789//r
chr7	10699175	10699659	3.32	-1	chr7	10699170	10701169	ENSBTAG00000016354	-	Q3T0B5_BOVIN	immediate early response 2 [Source:RefSeq peptide;Acc:NP_001069339]	-	GO:0005737//cytoplasm;GO:0005623//cell;GO:0005622//intracellular;GO:0005575//cellular_component	-	-
chr6	91486687	91487252	3.32	1	chr6	91485384	91487383	ENSBTAG00000017131	+	FETA_BOVIN	Alpha-fetoprotein Precursor (Alpha-1-fetoprotein)(Alpha-fetoglobulin) [Source:UniProtKB/Swiss-Prot;Acc:Q3SZ57]	-	GO:0005615//extracellular space;GO:0005576//extracellular region;GO:0005737//cytoplasm;GO:0005623//cell;GO:0005622//intracellular;GO:0005575//cellular_component	GO:0005488//binding;GO:0003674//molecular_function	GO:0007275//multicellular organismal development;GO:0032501//multicellular organismal process;GO:0050789//regulation of biological process;GO:0006810//transport;GO:0008152//metabolic process;GO:0009987//cellular process;GO:0008150//biological_process
chr29	46281159	46281758	3.32	-1	chr29	46281036	46283285	ENSBTAG00000022238	-	B3GN1_BOVIN	N-acetyllactosaminide beta-1,3-N-acetylglucosaminyltransferase (EC 2.4.1.149)(Poly-N-acetyllactosamine extension enzyme)(I-beta-1,3-N-acetylglucosaminyltransferase)(iGnT)(UDP-GlcNAc:betaGal beta-1,3-N-acetylglucosaminyltransferase 1) [Source:UniProtKB/Swi	ko01100//Metabolic pathways;ko00601//Glycosphingolipid biosynthesis - lacto and neolacto series;ko00533//Glycosaminoglycan biosynthesis - keratan sulfate	GO:0016020//membrane;GO:0005737//cytoplasm;GO:0005623//cell;GO:0005622//intracellular;GO:0005575//cellular_component	GO:0016740//transferase activity;GO:0003674//molecular_function;GO:0003824//catalytic activity	-
chr29	46281159	46281758	3.32	-1	chr29	46280719	46282718	ENSBTAG00000017689	-	BRMS1_BOVIN	Breast cancer metastasis-suppressor 1 homolog [Source:UniProtKB/Swiss-Prot;Acc:Q1LZE0]	-	-	-	GO:0009987//cellular process;GO:0008150//biological_process
chr21	67243816	67244485	3.32	-1	chr21	67242482	67244481	ENSBTAG00000012143	+	TECPR2		-	-	-	-
chr2	131281116	131281605	3.32	-1	chr2	131281259	131296701	ENSBTAG00000005085	+	Q2KI94_BOVIN	tripartite motif-containing 63 [Source:RefSeq peptide;Acc:NP_001039760]	-	GO:0005737//cytoplasm;GO:0005623//cell;GO:0005622//intracellular;GO:0005575//cellular_component	GO:0016874//ligase activity;GO:0005515//protein binding;GO:0005488//binding;GO:0003674//molecular_function;GO:0003824//catalytic activity	GO:0009056//catabolic process;GO:0043170;GO:0008152//metabolic process;GO:0009987//cellular process;GO:0008150//biological_process
chr15	51860639	51861122	3.32	1	chr15	51859006	51861005	ENSBTAG00000019059	+	ATG16L2		-	-	-	-
chr22	12638032	12638439	3.31	-1	chr22	12626252	12638169	ENSBTAG00000003845	-	A5D965_BOVIN	AXIN1 up-regulated 1 [Source:RefSeq peptide;Acc:NP_001091504]	-	GO:0005634//nucleus;GO:0005623//cell;GO:0005622//intracellular;GO:0005575//cellular_component	GO:0003676//nucleic acid binding;GO:0005488//binding;GO:0003674//molecular_function	GO:0007275//multicellular organismal development;GO:0032501//multicellular organismal process;GO:0050789//regulation of biological process;GO:0008150//biological_process
chrX	80574100	80574587	3.31	1	chrX	80558309	80574386	ENSBTAG00000018292	-	-	-	-	GO:0005198//structural molecule activity;GO:0003674//molecular_function	-
chr8	23825923	23826527	3.31	-1	chr8	23817395	23898643	ENSBTAG00000038788	-	IFNAC_BOVIN	Interferon alpha-C Precursor [Source:UniProtKB/Swiss-Prot;Acc:P05009]	ko04060//Cytokine-cytokine receptor interaction;ko05152//Tuberculosis;ko05164//Influenza A;ko04630//Jak-STAT signaling pathway;ko05162//Measles;ko05160//Hepatitis C;ko04650//Natural killer cell mediated cytotoxicity;ko04620//Toll-like receptor signaling p	GO:0005615//extracellular space;GO:0005576//extracellular region;GO:0005575//cellular_component;GO:0005615//extracellular space;GO:0005576//extracellular region;GO:0005575//cellular_component	GO:0005515//protein binding;GO:0005488//binding;GO:0003674//molecular_function;GO:0005515//protein binding;GO:0005488//binding;GO:0003674//molecular_function	GO:0051704;GO:0050896//response to stimulus;GO:0008150//biological_process;GO:0051704;GO:0050896//response to stimulus;GO:0008150//biological_process
chr7	3964449	3964943	3.31	1	chr7	3944008	3965760	ENSBTAG00000001764	-	A8KC79_BOVIN	NCAN protein Fragment [Source:UniProtKB/TrEMBL;Acc:A8KC79]	-	-	GO:0005488//binding;GO:0003674//molecular_function	GO:0032501//multicellular organismal process;GO:0050789//regulation of biological process;GO:0007154//cell communication;GO:0009987//cellular process;GO:0008150//biological_process
chr6	1964019	1964561	3.31	-1	chr6	1962498	1964497	ENSBTAG00000035228	+	A6QQX6_BOVIN	neuropeptide Y receptor Y5 [Source:RefSeq peptide;Acc:NP_001095997]	ko04080//Neuroactive ligand-receptor interaction	GO:0016020//membrane;GO:0005623//cell;GO:0005575//cellular_component;GO:0016020//membrane;GO:0005623//cell;GO:0005575//cellular_component;GO:0016020//membrane;GO:0005623//cell;GO:0005575//cellular_component	GO:0004872//receptor activity;GO:0004871//signal transducer activity;GO:0005488//binding;GO:0003674//molecular_function;GO:0004872//receptor activity;GO:0004871//signal transducer activity;GO:0005488//binding;GO:0003674//molecular_function;GO:0004872//rec	GO:0008150//biological_process;GO:0008150//biological_process;GO:0008150//biological_process
chr4	66212556	66212984	3.31	1	chr4	65806644	66212856	ENSBTAG00000006528	-	BBS9		-	-	-	-
chr3	19719455	19720038	3.31	-1	chr3	19718447	19720446	ENSBTAG00000019540	+	CRNN	cornulin [Source:HGNC Symbol;Acc:1230]	-	-	GO:0005488//binding;GO:0003674//molecular_function;GO:0005488//binding;GO:0003674//molecular_function	-
chr29	47288106	47288600	3.31	1	chr29	47287788	47289787	ENSBTAG00000009175	+	RPS6KB2		ko04910//Insulin signaling pathway;ko04666//Fc gamma R-mediated phagocytosis;ko04012//ErbB signaling pathway;ko04350//TGF-beta signaling pathway;ko05221//Acute myeloid leukemia;ko04150//mTOR signaling pathway	-	GO:0016301//kinase activity;GO:0005488//binding;GO:0016740//transferase activity;GO:0003674//molecular_function;GO:0003824//catalytic activity	GO:0050789//regulation of biological process;GO:0043170;GO:0008152//metabolic process;GO:0009987//cellular process;GO:0008150//biological_process
chr29	47288106	47288600	3.31	1	chr29	47288441	47290440	ENSBTAG00000004783	-	Q58CZ1_BOVIN	coronin, actin binding protein, 1B [Source:RefSeq peptide;Acc:NP_001019681]	-	-	GO:0005515//protein binding;GO:0005488//binding;GO:0003674//molecular_function	-
chr29	47288106	47288600	3.31	1	chr29	47253863	47375247	ENSBTAG00000012146	-	PP1A_BOVIN	Serine/threonine-protein phosphatase PP1-alpha catalytic subunit (PP-1A)(EC 3.1.3.16) [Source:UniProtKB/Swiss-Prot;Acc:Q3T0E7]	ko04810//Regulation of actin cytoskeleton;ko04510//Focal adhesion;ko04910//Insulin signaling pathway;ko04270//Vascular smooth muscle contraction;ko04114//Oocyte meiosis;ko03015//mRNA surveillance pathway;ko04720//Long-term potentiation	GO:0005634//nucleus;GO:0005737//cytoplasm;GO:0005623//cell;GO:0005622//intracellular;GO:0005575//cellular_component	GO:0005515//protein binding;GO:0005488//binding;GO:0016787//hydrolase activity;GO:0003674//molecular_function;GO:0003824//catalytic activity	GO:0007275//multicellular organismal development;GO:0032501//multicellular organismal process;GO:0043170;GO:0008152//metabolic process;GO:0009987//cellular process;GO:0008150//biological_process
chr29	47288106	47288600	3.31	1	chr29	47287882	47290040	ENSBTAG00000004782	-	Q1RMJ1_BOVIN	protein tyrosine phosphatase, receptor type, C-associated protein [Source:RefSeq peptide;Acc:NP_001040083]	-	GO:0016020//membrane;GO:0005623//cell;GO:0005575//cellular_component	GO:0004872//receptor activity;GO:0004871//signal transducer activity;GO:0003674//molecular_function	-
chr22	12638032	12638439	3.31	-1	chr22	12533531	12781293	ENSBTAG00000003745	+	WDR48_BOVIN	WD repeat-containing protein 48 (USP1-associated factor 1) [Source:UniProtKB/Swiss-Prot;Acc:Q32PG3]	-	GO:0005634//nucleus;GO:0005737//cytoplasm;GO:0005623//cell;GO:0005622//intracellular;GO:0005575//cellular_component	GO:0005515//protein binding;GO:0005488//binding;GO:0003674//molecular_function	GO:0043170;GO:0008152//metabolic process;GO:0009987//cellular process;GO:0008150//biological_process
chr21	13313343	13313652	3.31	1	chr21	13292154	13686762	ENSBTAG00000022989	+	FAM174B	family with sequence similarity 174, member B [Source:HGNC Symbol;Acc:34339]	-	-	-	-
chr21	13313343	13313652	3.31	1	chr21	13292667	13340540	ENSBTAG00000018603	+	RGMA		-	-	-	-
chr18	23612866	23613914	3.31	-1	chr18	23612888	23614887	ENSBTAG00000001595	-	Q17QH0_BOVIN	Metallothionein [Source:UniProtKB/TrEMBL;Acc:Q17QH0]	-	-	GO:0005488//binding;GO:0003674//molecular_function	-
chr17	56623147	56623796	3.31	1	chr17	56623304	56655067	ENSBTAG00000010815	+	Q148H3_BOVIN	calcium/calmodulin-dependent protein kinase kinase 2 beta [Source:RefSeq peptide;Acc:NP_001068858]	ko04920//Adipocytokine signaling pathway	-	GO:0016301//kinase activity;GO:0005488//binding;GO:0016740//transferase activity;GO:0003674//molecular_function;GO:0003824//catalytic activity	GO:0043170;GO:0008152//metabolic process;GO:0009987//cellular process;GO:0008150//biological_process
chr16	25975526	25975925	3.31	-1	chr16	25971860	25975822	ENSBTAG00000005835	-	P5CR2_BOVIN	Pyrroline-5-carboxylate reductase 2 (P5C reductase 2)(P5CR 2)(EC 1.5.1.2) [Source:UniProtKB/Swiss-Prot;Acc:Q17QJ7]	ko01100//Metabolic pathways;ko00330//Arginine and proline metabolism	GO:0005737//cytoplasm;GO:0005623//cell;GO:0005622//intracellular;GO:0005575//cellular_component	GO:0016491//oxidoreductase activity;GO:0005488//binding;GO:0003674//molecular_function;GO:0003824//catalytic activity	GO:0009058//biosynthetic process;GO:0009056//catabolic process;GO:0008152//metabolic process;GO:0009987//cellular process;GO:0008150//biological_process
chr1	98794090	98794499	3.31	-1	chr1	98793077	98795076	ENSBTAG00000010550	+	EIF5A2		-	-	GO:0003676//nucleic acid binding;GO:0005488//binding;GO:0003674//molecular_function	GO:0050789//regulation of biological process;GO:0043170;GO:0008152//metabolic process;GO:0009987//cellular process;GO:0008150//biological_process
chrX	25323049	25323628	3.3	-1	chrX	25322040	25324039	ENSBTAG00000019942	+	PABPC5		ko03013//RNA transport;ko03015//mRNA surveillance pathway;ko03018//RNA degradation	-	GO:0003676//nucleic acid binding;GO:0005488//binding;GO:0003674//molecular_function	-
chr9	89785917	89786321	3.3	1	chr9	89785006	89787005	ENSBTAG00000013454	+	TAB2		ko04010//MAPK signaling pathway;ko05162//Measles;ko05145//Toxoplasmosis;ko04380//Osteoclast differentiation;ko04620//Toll-like receptor signaling pathway;ko05140//Leishmaniasis;ko04621//NOD-like receptor signaling pathway	GO:0005623//cell;GO:0005622//intracellular;GO:0005575//cellular_component	GO:0005488//binding;GO:0003674//molecular_function	-
chr7	4910757	4911251	3.3	-1	chr7	4909757	4911756	ENSBTAG00000033886	+	Q1ECS6_BOVIN	hypothetical protein LOC506589 [Source:RefSeq peptide;Acc:NP_001068739]	-	-	-	-
chr7	73293791	73294550	3.3	-1	chr7	73292600	73294599	ENSBTAG00000013262	+	GABRA6		ko04080//Neuroactive ligand-receptor interaction	GO:0016020//membrane;GO:0005623//cell;GO:0005575//cellular_component	GO:0015267//channel activity;GO:0015075//ion transmembrane transporter activity;GO:0005215//transporter activity;GO:0003674//molecular_function	GO:0006810//transport;GO:0008150//biological_process
chr6	88338364	88338937	3.3	1	chr6	88338409	88340408	ENSBTAG00000002632	-	CASB_BOVIN	Beta-casein Precursor [Contains Casoparan;Antioxidant peptide;Casohypotensin] [Source:UniProtKB/Swiss-Prot;Acc:P02666]	-	GO:0005576//extracellular region;GO:0005575//cellular_component;GO:0005576//extracellular region;GO:0005575//cellular_component	GO:0016209//antioxidant activity;GO:0030234//enzyme regulator activity;GO:0005215//transporter activity;GO:0003674//molecular_function;GO:0005215//transporter activity;GO:0003674//molecular_function	GO:0032501//multicellular organismal process;GO:0006810//transport;GO:0008150//biological_process;GO:0006810//transport;GO:0008150//biological_process
chr4	13315837	13317094	3.3	-1	chr4	13314562	13316561	ENSBTAG00000027134	+	DC1I1_BOVIN	Cytoplasmic dynein 1 intermediate chain 1 (Cytoplasmic dynein intermediate chain 1)(Dynein intermediate chain 1, cytosolic)(DH IC-1) [Source:UniProtKB/Swiss-Prot;Acc:Q29RQ3]	ko04145//Phagosome;ko04962//Vasopressin-regulated water reabsorption	GO:0005694//chromosome;GO:0005737//cytoplasm;GO:0005623//cell;GO:0005622//intracellular;GO:0005575//cellular_component	GO:0005515//protein binding;GO:0003774//motor activity;GO:0005488//binding;GO:0016787//hydrolase activity;GO:0003674//molecular_function;GO:0003824//catalytic activity	GO:0006810//transport;GO:0008150//biological_process
chr25	2037907	2038831	3.3	1	chr25	2033571	2044454	ENSBTAG00000001023	-	LOC505086	PREDICTED: Bos taurus misc_RNA (LOC505086), miscRNA. [Source:RefSeq DNA;Acc:XR_028818]	-	GO:0005634//nucleus;GO:0005623//cell;GO:0005622//intracellular;GO:0005575//cellular_component	GO:0005515//protein binding;GO:0005488//binding;GO:0003674//molecular_function	GO:0050789//regulation of biological process;GO:0008150//biological_process
chr23	31063556	31064132	3.3	-1	chr23	31062115	31064114	ENSBTAG00000031889	+	H2B1_BOVIN	Histone H2B type 1 [Source:UniProtKB/Swiss-Prot;Acc:P62808]	ko05322//Systemic lupus erythematosus	GO:0005694//chromosome;GO:0005634//nucleus;GO:0005623//cell;GO:0005622//intracellular;GO:0005575//cellular_component;GO:0005694//chromosome;GO:0005634//nucleus;GO:0005623//cell;GO:0005622//intracellular;GO:0005575//cellular_component;GO:0005694//chromosom	GO:0005515//protein binding;GO:0003676//nucleic acid binding;GO:0005488//binding;GO:0003674//molecular_function;GO:0005515//protein binding;GO:0003676//nucleic acid binding;GO:0005488//binding;GO:0003674//molecular_function;GO:0005515//protein binding;GO:	GO:0009987//cellular process;GO:0008150//biological_process;GO:0009987//cellular process;GO:0008150//biological_process;GO:0009987//cellular process;GO:0008150//biological_process;GO:0009987//cellular process;GO:0008150//biological_process;GO:0009987//cel
chr23	31063556	31064132	3.3	-1	chr23	31063809	31065808	ENSBTAG00000031888	-	HIST1H2AJ		ko05322//Systemic lupus erythematosus	GO:0005694//chromosome;GO:0005634//nucleus;GO:0005623//cell;GO:0005622//intracellular;GO:0005575//cellular_component	GO:0003676//nucleic acid binding;GO:0005488//binding;GO:0003674//molecular_function	GO:0009987//cellular process;GO:0008150//biological_process
chr19	14437767	14438354	3.3	1	chr19	14437532	14439531	ENSBTAG00000019092	-	FNDC8_BOVIN	Fibronectin type III domain-containing protein 8 [Source:UniProtKB/Swiss-Prot;Acc:Q2YDH8]	-	-	-	-
chr15	3327122	3327426	3.3	1	chr15	3226513	3471807	ENSBTAG00000034827	+	A4IFC0_BOVIN	platelet derived growth factor D [Source:RefSeq peptide;Acc:NP_001077175]	ko04060//Cytokine-cytokine receptor interaction;ko04810//Regulation of actin cytoskeleton;ko04510//Focal adhesion;ko05215//Prostate cancer;ko04540//Gap junction;ko05218//Melanoma	GO:0016020//membrane;GO:0005623//cell;GO:0005575//cellular_component	GO:0005515//protein binding;GO:0005488//binding;GO:0003674//molecular_function	GO:0050789//regulation of biological process;GO:0008150//biological_process
chr15	3327122	3327426	3.3	1	chr15	3325605	3327668	ENSBTAG00000002887	-	DDI1_BOVIN	Protein DDI1 homolog 1 [Source:UniProtKB/Swiss-Prot;Acc:Q2T9Z1]	-	-	GO:0016787//hydrolase activity;GO:0003674//molecular_function;GO:0003824//catalytic activity	GO:0043170;GO:0008152//metabolic process;GO:0008150//biological_process
chr12	83416906	83417485	3.3	1	chr12	83416016	83443680	ENSBTAG00000004041	-	A6QNX8_BOVIN	ankyrin repeat domain 10 [Source:RefSeq peptide;Acc:NP_001095391]	-	-	-	-
chr10	18027675	18028379	3.3	-1	chr10	18020377	18047237	ENSBTAG00000003915	-	A6H7E4_BOVIN	acheron [Source:RefSeq peptide;Acc:NP_001092675]	-	GO:0005634//nucleus;GO:0005623//cell;GO:0005622//intracellular;GO:0005575//cellular_component;GO:0005634//nucleus;GO:0005623//cell;GO:0005622//intracellular;GO:0005575//cellular_component;GO:0005634//nucleus;GO:0005623//cell;GO:0005622//intracellular;GO:0	GO:0003676//nucleic acid binding;GO:0005488//binding;GO:0003674//molecular_function;GO:0003676//nucleic acid binding;GO:0005488//binding;GO:0003674//molecular_function;GO:0003676//nucleic acid binding;GO:0005488//binding;GO:0003674//molecular_function;GO:	GO:0043170;GO:0008152//metabolic process;GO:0006139//nucleobase-containing compound metabolic process;GO:0009987//cellular process;GO:0008150//biological_process;GO:0043170;GO:0008152//metabolic process;GO:0006139//nucleobase-containing compound metabolic
chr7	15237680	15237984	3.29	1	chr7	15095021	15416644	ENSBTAG00000044018	-	-	-	-	-	-
chrX	56169554	56170059	3.29	-1	chrX	56169336	56171335	ENSBTAG00000015820	+	UXT_BOVIN	Protein UXT (Ubiquitously expressed transcript protein) [Source:UniProtKB/Swiss-Prot;Acc:Q32P97]	-	GO:0005634//nucleus;GO:0005737//cytoplasm;GO:0005623//cell;GO:0005622//intracellular;GO:0005575//cellular_component	GO:0005515//protein binding;GO:0005488//binding;GO:0003674//molecular_function	GO:0043170;GO:0008152//metabolic process;GO:0009987//cellular process;GO:0008150//biological_process
chr7	15237680	15237984	3.29	1	chr7	15211621	15239343	ENSBTAG00000005581	+	Q1RMQ0_BOVIN	small inducible cytokine A25 [Source:RefSeq peptide;Acc:NP_001040034]	ko04060//Cytokine-cytokine receptor interaction;ko04062//Chemokine signaling pathway;ko04672//Intestinal immune network for IgA production	GO:0005615//extracellular space;GO:0005576//extracellular region;GO:0005575//cellular_component;GO:0005576//extracellular region;GO:0005575//cellular_component;GO:0005615//extracellular space;GO:0005576//extracellular region;GO:0005575//cellular_component	GO:0005515//protein binding;GO:0005488//binding;GO:0003674//molecular_function;GO:0005515//protein binding;GO:0005488//binding;GO:0003674//molecular_function;GO:0005515//protein binding;GO:0005488//binding;GO:0003674//molecular_function	GO:0007610//behavior;GO:0006928//cellular component movement;GO:0050896//response to stimulus;GO:0009987//cellular process;GO:0008150//biological_process;GO:0050896//response to stimulus;GO:0008150//biological_process;GO:0050896//response to stimulus;GO:0
chr26	50815349	50815643	3.29	1	chr26	50791989	50830535	ENSBTAG00000000951	+	JAKMIP3		-	-	-	-
chr25	22395818	22396226	3.29	-1	chr25	22395053	22397052	ENSBTAG00000032223	-	-	-	-	-	-
chr22	61737691	61738180	3.29	1	chr22	61628270	61753770	ENSBTAG00000018248	+	Q6X764_BOVIN	Monoglyceride lipase Fragment [Source:UniProtKB/TrEMBL;Acc:Q6X764]	ko01100//Metabolic pathways;ko00561//Glycerolipid metabolism	-	-	-
chr17	72652035	72652444	3.29	1	chr17	72631287	72701586	ENSBTAG00000013877	+	A6QQY4_BOVIN	HORMA domain containing 2 [Source:RefSeq peptide;Acc:NP_001071611]	-	-	-	GO:0009987//cellular process;GO:0008150//biological_process
chr1	73271603	73272182	3.29	-1	chr1	73270278	73272277	ENSBTAG00000003378	+	Q17QT5_BOVIN	centaurin, beta 2 [Source:RefSeq peptide;Acc:NP_001098807]	-	-	GO:0030234//enzyme regulator activity;GO:0005488//binding;GO:0003674//molecular_function	GO:0050789//regulation of biological process;GO:0008150//biological_process
chr7	42766545	42766684	3.28	-1	chr7	42162367	42826975	ENSBTAG00000030839	+	MUM1_BOVIN	PWWP domain-containing protein MUM1 (Mutated melanoma-associated antigen 1)(MUM-1) [Source:UniProtKB/Swiss-Prot;Acc:Q08DK9]	-	GO:0005634//nucleus;GO:0005623//cell;GO:0005622//intracellular;GO:0005575//cellular_component	GO:0005488//binding;GO:0003674//molecular_function	GO:0050896//response to stimulus;GO:0043170;GO:0008152//metabolic process;GO:0006139//nucleobase-containing compound metabolic process;GO:0009987//cellular process;GO:0008150//biological_process
chr18	56311552	56311951	3.28	1	chr18	56129667	56564073	ENSBTAG00000008518	+	MED25_BOVIN	Mediator of RNA polymerase II transcription subunit 25 (Mediator complex subunit 25) [Source:UniProtKB/Swiss-Prot;Acc:A2VE44]	-	GO:0005634//nucleus;GO:0005623//cell;GO:0005622//intracellular;GO:0005575//cellular_component;GO:0005623//cell;GO:0005622//intracellular;GO:0005575//cellular_component	GO:0030234//enzyme regulator activity;GO:0003674//molecular_function	GO:0050789//regulation of biological process;GO:0009058//biosynthetic process;GO:0043170;GO:0008152//metabolic process;GO:0006139//nucleobase-containing compound metabolic process;GO:0009987//cellular process;GO:0008150//biological_process;GO:0050789//reg
chr7	19983950	19984424	3.28	1	chr7	19983838	19985664	ENSBTAG00000016478	+	LINGO3		-	-	GO:0005515//protein binding;GO:0005488//binding;GO:0003674//molecular_function	-
chr7	42869530	42869649	3.28	-1	chr7	42867683	42869682	ENSBTAG00000019718	+	RS15_BOVIN	40S ribosomal protein S15 [Source:UniProtKB/Swiss-Prot;Acc:Q56K10]	ko03010//Ribosome	GO:0005737//cytoplasm;GO:0005623//cell;GO:0005622//intracellular;GO:0005575//cellular_component	GO:0005198//structural molecule activity;GO:0005515//protein binding;GO:0003676//nucleic acid binding;GO:0005488//binding;GO:0003674//molecular_function	GO:0009058//biosynthetic process;GO:0006810//transport;GO:0043170;GO:0008152//metabolic process;GO:0006139//nucleobase-containing compound metabolic process;GO:0009987//cellular process;GO:0008150//biological_process
chr6	87208412	87209163	3.28	1	chr6	87208623	87210622	ENSBTAG00000039991	-	Q2KIH0_BOVIN	UDP glucuronosyltransferase 2 family, polypeptide B10 [Source:RefSeq peptide;Acc:NP_001039819]	ko01100//Metabolic pathways;ko04976//Bile secretion;ko00980//Metabolism of xenobiotics by cytochrome P450;ko00982//Drug metabolism - cytochrome P450;ko00830//Retinol metabolism;ko00500//Starch and sucrose metabolism;ko00140//Steroid hormone biosynthesis;k	-	GO:0016740//transferase activity;GO:0003674//molecular_function;GO:0003824//catalytic activity	GO:0008152//metabolic process;GO:0008150//biological_process
chr25	4537345	4537887	3.28	-1	chr25	4506941	4538681	ENSBTAG00000001731	-	GLYR1_BOVIN	Putative oxidoreductase GLYR1 (EC 1.-.-.-)(Glyoxylate reductase 1 homolog)(Nuclear protein NP60) [Source:UniProtKB/Swiss-Prot;Acc:A4FUF0]	-	GO:0005634//nucleus;GO:0005737//cytoplasm;GO:0005623//cell;GO:0005622//intracellular;GO:0005575//cellular_component	GO:0016491//oxidoreductase activity;GO:0003676//nucleic acid binding;GO:0005488//binding;GO:0003674//molecular_function;GO:0003824//catalytic activity	GO:0009056//catabolic process;GO:0008152//metabolic process;GO:0006139//nucleobase-containing compound metabolic process;GO:0009987//cellular process;GO:0008150//biological_process
chr25	36826730	36827574	3.28	1	chr25	36815528	36827452	ENSBTAG00000009691	-	SH2B2	SH2B adaptor protein 2 [Source:HGNC Symbol;Acc:17381]	-	-	GO:0004871//signal transducer activity;GO:0005515//protein binding;GO:0005488//binding;GO:0003674//molecular_function	GO:0008150//biological_process
chr18	9502276	9503030	3.28	1	chr18	9492593	9506022	ENSBTAG00000012508	+	Q2KIN7_BOVIN	oxidative stress induced growth inhibitor 1 [Source:RefSeq peptide;Acc:NP_001070597]	-	-	-	-
chr15	65742569	65743153	3.28	1	chr15	65665339	65742896	ENSBTAG00000012630	-	PAMR1_BOVIN	Inactive serine protease PAMR1 Precursor (Peptidase domain-containing protein associated with muscle regeneration 1)(Regeneration-associated muscle protease homolog) [Source:UniProtKB/Swiss-Prot;Acc:Q5E9P5]	-	GO:0005576//extracellular region;GO:0005575//cellular_component	GO:0005488//binding;GO:0016787//hydrolase activity;GO:0003674//molecular_function;GO:0003824//catalytic activity	GO:0043170;GO:0008152//metabolic process;GO:0008150//biological_process
chr14	31105882	31106381	3.28	1	chr14	31106074	31217510	ENSBTAG00000014689	+	Q32L82_BOVIN	CSPP1 protein Fragment [Source:UniProtKB/TrEMBL;Acc:Q32L82]	-	-	-	-
chr11	29814400	29815049	3.28	1	chr11	29813461	29906950	ENSBTAG00000003711	+	A5PJT1_BOVIN	endothelial PAS domain protein 1 [Source:RefSeq peptide;Acc:NP_777150]	ko05200//Pathways in cancer;ko05211//Renal cell carcinoma	GO:0005634//nucleus;GO:0005737//cytoplasm;GO:0005623//cell;GO:0005622//intracellular;GO:0005575//cellular_component	GO:0004871//signal transducer activity;GO:0005515//protein binding;GO:0003676//nucleic acid binding;GO:0005488//binding;GO:0003674//molecular_function	GO:0030154//cell differentiation;GO:0007275//multicellular organismal development;GO:0032501//multicellular organismal process;GO:0050789//regulation of biological process;GO:0009058//biosynthetic process;GO:0050896//response to stimulus;GO:0043170;GO:000
chr11	42484597	42485099	3.28	1	chr11	42484334	42486333	ENSBTAG00000005870	-	Q2TBN8_BOVIN	Fanconi anemia, complementation group L [Source:RefSeq peptide;Acc:NP_001069800]	ko04120//Ubiquitin mediated proteolysis	GO:0005634//nucleus;GO:0005623//cell;GO:0005622//intracellular;GO:0005575//cellular_component	GO:0005515//protein binding;GO:0005488//binding;GO:0003674//molecular_function	GO:0032501//multicellular organismal process;GO:0050789//regulation of biological process;GO:0008150//biological_process
chr9	108125214	108125798	3.27	1	chr9	108117706	108130175	ENSBTAG00000031476	-	LOC506694		ko04330//Notch signaling pathway	GO:0016020//membrane;GO:0005623//cell;GO:0005575//cellular_component;GO:0016020//membrane;GO:0005623//cell;GO:0005575//cellular_component;GO:0016020//membrane;GO:0005623//cell;GO:0005575//cellular_component	GO:0005488//binding;GO:0003674//molecular_function;GO:0005488//binding;GO:0003674//molecular_function;GO:0005488//binding;GO:0003674//molecular_function	GO:0007275//multicellular organismal development;GO:0032501//multicellular organismal process;GO:0007154//cell communication;GO:0009987//cellular process;GO:0008150//biological_process;GO:0007275//multicellular organismal development;GO:0032501//multicell
chr5	106283532	106284274	3.27	-1	chr5	106282235	106284234	ENSBTAG00000015351	+	STYK1		-	-	GO:0016301//kinase activity;GO:0005488//binding;GO:0016740//transferase activity;GO:0003674//molecular_function;GO:0003824//catalytic activity	GO:0043170;GO:0008152//metabolic process;GO:0009987//cellular process;GO:0008150//biological_process
chr4	110731681	110732160	3.27	-1	chr4	110730322	110732321	ENSBTAG00000018159	+	CASP2		-	GO:0005623//cell;GO:0005622//intracellular;GO:0005575//cellular_component	GO:0005515//protein binding;GO:0005488//binding;GO:0016787//hydrolase activity;GO:0003674//molecular_function;GO:0003824//catalytic activity	GO:0008219//cell death;GO:0050789//regulation of biological process;GO:0043170;GO:0008152//metabolic process;GO:0009987//cellular process;GO:0008150//biological_process
chr3	126878224	126878808	3.27	1	chr3	126628403	126953277	ENSBTAG00000013253	-	THAP4_BOVIN	THAP domain-containing protein 4 [Source:UniProtKB/Swiss-Prot;Acc:Q2TBI2]	-	-	GO:0003676//nucleic acid binding;GO:0005488//binding;GO:0003674//molecular_function	-
chr3	126878224	126878808	3.27	1	chr3	126877224	126880913	ENSBTAG00000040598	+	A6QQ23_BOVIN	LOC511818 protein Fragment [Source:UniProtKB/TrEMBL;Acc:A6QQ23]	-	-	-	-
chr25	42991230	42991619	3.27	1	chr25	42856225	43094748	ENSBTAG00000002474	+	A7MB59_BOVIN	MAD1-like 1 protein [Source:RefSeq peptide;Acc:NP_001095514]	ko04110//Cell cycle;ko04914//Progesterone-mediated oocyte maturation	-	-	-
chr25	43865099	43865685	3.27	1	chr25	43864568	43898567	ENSBTAG00000003607	-	LOC534672		-	-	-	-
chr2	111615603	111616272	3.27	1	chr2	111615928	111621896	ENSBTAG00000030973	+	TBA1D_BOVIN	Tubulin alpha-1D chain [Source:UniProtKB/Swiss-Prot;Acc:Q2HJ86]	ko04145//Phagosome;ko04540//Gap junction;ko05130//Pathogenic Escherichia coli infection	GO:0005623//cell;GO:0005622//intracellular;GO:0005575//cellular_component	GO:0005198//structural molecule activity;GO:0005488//binding;GO:0016787//hydrolase activity;GO:0003674//molecular_function;GO:0003824//catalytic activity	GO:0009987//cellular process;GO:0008150//biological_process
chr19	38827620	38827844	3.27	-1	chr19	38827241	38829240	ENSBTAG00000018339	-	AT5G1_BOVIN	ATP synthase lipid-binding protein, mitochondrial Precursor (ATP synthase proteolipid P1)(ATPase protein 9)(ATPase subunit c) [Source:UniProtKB/Swiss-Prot;Acc:P32876]	ko01100//Metabolic pathways;ko05016//Huntington's disease;ko05010//Alzheimer's disease;ko00190//Oxidative phosphorylation;ko05012//Parkinson's disease	GO:0016020//membrane;GO:0005737//cytoplasm;GO:0005623//cell;GO:0005622//intracellular;GO:0005575//cellular_component	GO:0015075//ion transmembrane transporter activity;GO:0005488//binding;GO:0005215//transporter activity;GO:0003674//molecular_function	GO:0009058//biosynthetic process;GO:0006810//transport;GO:0008152//metabolic process;GO:0006139//nucleobase-containing compound metabolic process;GO:0009987//cellular process;GO:0008150//biological_process
chr13	54632731	54633221	3.27	-1	chr13	54631865	54633864	ENSBTAG00000031906	-	-	-	-	-	-
chr13	7095869	7096256	3.27	1	chr13	7095097	7344151	ENSBTAG00000021614	-	Q58DS2_BOVIN	taspase 1 [Source:RefSeq peptide;Acc:NP_001029749]	-	-	GO:0016787//hydrolase activity;GO:0003674//molecular_function;GO:0003824//catalytic activity;GO:0016787//hydrolase activity;GO:0003674//molecular_function;GO:0003824//catalytic activity	GO:0050789//regulation of biological process;GO:0008150//biological_process
chr13	52562793	52563547	3.27	-1	chr13	52561756	52563755	ENSBTAG00000013753	+	DDRGK_BOVIN	DDRGK domain-containing protein 1 Precursor [Source:UniProtKB/Swiss-Prot;Acc:Q1LZB0]	-	GO:0005737//cytoplasm;GO:0005623//cell;GO:0005622//intracellular;GO:0005575//cellular_component	GO:0005515//protein binding;GO:0005488//binding;GO:0003674//molecular_function	-
chr13	54632731	54633221	3.27	-1	chr13	54632243	54634242	ENSBTAG00000021232	-	Q3SYU8_BOVIN	tumor protein D52-like 2 [Source:RefSeq peptide;Acc:NP_001029787]	-	-	-	-
chr11	101703457	101703961	3.27	1	chr11	101675614	101704309	ENSBTAG00000006963	-	RL12_BOVIN	60S ribosomal protein L12 [Source:UniProtKB/Swiss-Prot;Acc:P61284]	ko03010//Ribosome	GO:0005737//cytoplasm;GO:0005623//cell;GO:0005622//intracellular;GO:0005575//cellular_component	GO:0005198//structural molecule activity;GO:0003676//nucleic acid binding;GO:0005488//binding;GO:0003674//molecular_function	GO:0009058//biosynthetic process;GO:0043170;GO:0008152//metabolic process;GO:0009987//cellular process;GO:0008150//biological_process
chr11	101703457	101703961	3.27	1	chr11	101702456	101704455	ENSBTAG00000012844	+	Q08E63_BOVIN	leucine rich repeat and sterile alpha motif containing 1 [Source:RefSeq peptide;Acc:NP_001068764]	-	GO:0016020//membrane;GO:0005737//cytoplasm;GO:0005623//cell;GO:0005622//intracellular;GO:0005575//cellular_component	GO:0016874//ligase activity;GO:0005515//protein binding;GO:0005488//binding;GO:0003674//molecular_function;GO:0003824//catalytic activity	GO:0050789//regulation of biological process;GO:0009056//catabolic process;GO:0006810//transport;GO:0043170;GO:0008152//metabolic process;GO:0009987//cellular process;GO:0008150//biological_process
chr6	122451948	122452262	3.26	-1	chr6	122436901	122540027	ENSBTAG00000015926	-	ABLIM2	actin binding LIM protein family, member 2 [Source:HGNC Symbol;Acc:19195]	-	-	GO:0005515//protein binding;GO:0005488//binding;GO:0003674//molecular_function	GO:0009987//cellular process;GO:0008150//biological_process
chr5	41814844	41815315	3.26	1	chr5	41814858	41860946	ENSBTAG00000015024	+	GXYLT1		ko00514//Other types of O-glycan biosynthesis	-	GO:0016740//transferase activity;GO:0003674//molecular_function;GO:0003824//catalytic activity	-
chr4	123079016	123079496	3.26	1	chr4	123005691	123431725	ENSBTAG00000004958	-	PTPRN2		ko04940//Type I diabetes mellitus	-	GO:0016787//hydrolase activity;GO:0003674//molecular_function;GO:0003824//catalytic activity;GO:0016787//hydrolase activity;GO:0003674//molecular_function;GO:0003824//catalytic activity;GO:0016787//hydrolase activity;GO:0003674//molecular_function;GO:0003	GO:0043170;GO:0008152//metabolic process;GO:0009987//cellular process;GO:0008150//biological_process;GO:0043170;GO:0008152//metabolic process;GO:0009987//cellular process;GO:0008150//biological_process;GO:0043170;GO:0008152//metabolic process;GO:0009987//
chr21	3876654	3877679	3.26	-1	chr21	3875736	3877735	ENSBTAG00000000640	+	SELS	selenoprotein S [Source:RefSeq peptide;Acc:NP_001039579]	ko04141//Protein processing in endoplasmic reticulum	-	-	-
chr20	75115299	75116138	3.26	1	chr20	75114788	75131544	ENSBTAG00000012567	+	TERT_BOVIN	Telomerase reverse transcriptase (EC 2.7.7.49)(Telomerase catalytic subunit) [Source:UniProtKB/Swiss-Prot;Acc:Q27ID4]	-	GO:0005694//chromosome;GO:0005634//nucleus;GO:0005737//cytoplasm;GO:0005623//cell;GO:0005622//intracellular;GO:0005575//cellular_component	GO:0005515//protein binding;GO:0003676//nucleic acid binding;GO:0005488//binding;GO:0016740//transferase activity;GO:0003674//molecular_function;GO:0003824//catalytic activity;GO:0003676//nucleic acid binding;GO:0005488//binding;GO:0016740//transferase ac	GO:0050789//regulation of biological process;GO:0009058//biosynthetic process;GO:0043170;GO:0008152//metabolic process;GO:0006139//nucleobase-containing compound metabolic process;GO:0009987//cellular process;GO:0008150//biological_process;GO:0009058//bio
chr19	11828647	11829121	3.26	-1	chr19	11828559	11830558	ENSBTAG00000018391	-	CQ064_BOVIN	Uncharacterized protein C17orf64 homolog [Source:UniProtKB/Swiss-Prot;Acc:Q32KP7]	-	-	-	-
chr18	13847122	13847346	3.26	-1	chr18	13845491	13847490	ENSBTAG00000007096	+	GAS8_BOVIN	Growth arrest-specific protein 8 (GAS-8) [Source:UniProtKB/Swiss-Prot;Acc:A5D7M3]	-	GO:0005737//cytoplasm;GO:0005623//cell;GO:0005622//intracellular;GO:0005575//cellular_component	GO:0005515//protein binding;GO:0005488//binding;GO:0003674//molecular_function	GO:0006928//cellular component movement;GO:0009987//cellular process;GO:0008150//biological_process
chr18	33889720	33890199	3.26	-1	chr18	33889550	33891549	ENSBTAG00000039190	+	SLC9A5		-	GO:0016020//membrane;GO:0005623//cell;GO:0005575//cellular_component;GO:0016020//membrane;GO:0005623//cell;GO:0005575//cellular_component	GO:0015075//ion transmembrane transporter activity;GO:0005215//transporter activity;GO:0003674//molecular_function;GO:0015075//ion transmembrane transporter activity;GO:0005215//transporter activity;GO:0003674//molecular_function	GO:0006810//transport;GO:0009987//cellular process;GO:0008150//biological_process;GO:0006810//transport;GO:0009987//cellular process;GO:0008150//biological_process
chr18	33889720	33890199	3.26	-1	chr18	33889881	33891880	ENSBTAG00000032427	-	FHOD1	formin homology 2 domain containing 1 [Source:HGNC Symbol;Acc:17905]	-	-	GO:0005515//protein binding;GO:0005488//binding;GO:0003674//molecular_function	GO:0009987//cellular process;GO:0008150//biological_process
chr18	50159405	50159894	3.26	1	chr18	50157964	50159963	ENSBTAG00000039635	+	A3KMW0_BOVIN	coiled-coil domain containing 97 [Source:RefSeq peptide;Acc:NP_001076072]	-	-	-	-
chr16	49558741	49559684	3.26	-1	chr16	49558776	49560775	ENSBTAG00000005300	-	A5PKD5_BOVIN	transmembrane protein 51 [Source:RefSeq peptide;Acc:NP_001092445]	-	-	-	-
chr15	64644295	64644769	3.26	1	chr15	64459872	64645193	ENSBTAG00000005923	-	ABTB2		-	GO:0005694//chromosome;GO:0005634//nucleus;GO:0005623//cell;GO:0005622//intracellular;GO:0005575//cellular_component	GO:0005515//protein binding;GO:0003676//nucleic acid binding;GO:0005488//binding;GO:0003674//molecular_function	GO:0009987//cellular process;GO:0008150//biological_process
chr13	63168936	63169434	3.26	1	chr13	63169061	63171060	ENSBTAG00000013056	-	Q2YDP2_BOVIN	sperm associated antigen 4-like [Source:RefSeq peptide;Acc:NP_001039630]	-	-	-	GO:0032501//multicellular organismal process;GO:0008150//biological_process
chr11	108747803	108748297	3.25	1	chr11	108738896	108903364	ENSBTAG00000010582	-	Q08DT1_BOVIN	bromodomain containing protein 3 [Source:RefSeq peptide;Acc:NP_001070341]	-	-	-	-
chr9	88987913	88988212	3.25	1	chr9	88871826	89016521	ENSBTAG00000001826	+	SASH1		-	-	-	-
chr9	91357997	91358386	3.25	1	chr9	91357567	91539579	ENSBTAG00000009846	+	C1TM_BOVIN	Monofunctional C1-tetrahydrofolate synthase, mitochondrial Precursor (EC 6.3.4.3)(Formyltetrahydrofolate synthetase) [Source:UniProtKB/Swiss-Prot;Acc:Q0VCR7]	ko01100//Metabolic pathways;ko00670//One carbon pool by folate	GO:0005737//cytoplasm;GO:0005623//cell;GO:0005622//intracellular;GO:0005575//cellular_component	GO:0016874//ligase activity;GO:0005515//protein binding;GO:0005488//binding;GO:0003674//molecular_function;GO:0003824//catalytic activity;GO:0016874//ligase activity;GO:0005488//binding;GO:0003674//molecular_function;GO:0003824//catalytic activity	GO:0009058//biosynthetic process;GO:0008152//metabolic process;GO:0009987//cellular process;GO:0008150//biological_process;GO:0009058//biosynthetic process;GO:0008152//metabolic process;GO:0009987//cellular process;GO:0008150//biological_process
chr7	51870544	51870873	3.25	-1	chr7	51865769	51877406	ENSBTAG00000037968	+	-	-	GO:0016020//membrane;GO:0005623//cell;GO:0005575//cellular_component;GO:0016020//membrane;GO:0005623//cell;GO:0005575//cellular_component;GO:0016020//membrane;GO:0005623//cell;GO:0005575//cellular_component	GO:0005515//protein binding;GO:0005488//binding;GO:0003674//molecular_function;GO:0005515//protein binding;GO:0005488//binding;GO:0003674//molecular_function;GO:0005515//protein binding;GO:0005488//binding;GO:0003674//molecular_function	GO:0009987//cellular process;GO:0008150//biological_process;GO:0009987//cellular process;GO:0008150//biological_process;GO:0009987//cellular process;GO:0008150//biological_process
chr7	42830948	42831721	3.25	1	chr7	42829384	42831383	ENSBTAG00000019419	+	NDUS7_BOVIN	NADH dehydrogenase [ubiquinone] iron-sulfur protein 7, mitochondrial Precursor (EC 1.6.5.3)(EC 1.6.99.3)(NADH-ubiquinone oxidoreductase 20 kDa subunit)(Complex I-20kD)(CI-20kD)(PSST subunit) [Source:UniProtKB/Swiss-Prot;Acc:P42026]	ko01100//Metabolic pathways;ko05016//Huntington's disease;ko05010//Alzheimer's disease;ko00190//Oxidative phosphorylation;ko05012//Parkinson's disease	GO:0016020//membrane;GO:0005737//cytoplasm;GO:0005623//cell;GO:0005622//intracellular;GO:0005575//cellular_component;GO:0016020//membrane;GO:0005737//cytoplasm;GO:0005623//cell;GO:0005622//intracellular;GO:0005575//cellular_component	GO:0016491//oxidoreductase activity;GO:0005488//binding;GO:0003674//molecular_function;GO:0003824//catalytic activity;GO:0016491//oxidoreductase activity;GO:0005488//binding;GO:0003674//molecular_function;GO:0003824//catalytic activity	GO:0008152//metabolic process;GO:0008150//biological_process;GO:0006810//transport;GO:0008152//metabolic process;GO:0009987//cellular process;GO:0008150//biological_process
chr6	3381324	3381633	3.25	1	chr6	3381060	3387172	ENSBTAG00000004943	+	CCNA2_BOVIN	Cyclin-A2 (Cyclin-A) [Source:UniProtKB/Swiss-Prot;Acc:P30274]	ko05200//Pathways in cancer;ko04110//Cell cycle;ko04914//Progesterone-mediated oocyte maturation;ko05221//Acute myeloid leukemia	GO:0005634//nucleus;GO:0005737//cytoplasm;GO:0005623//cell;GO:0005622//intracellular;GO:0005575//cellular_component;GO:0005634//nucleus;GO:0005737//cytoplasm;GO:0005623//cell;GO:0005622//intracellular;GO:0005575//cellular_component	GO:0005515//protein binding;GO:0005488//binding;GO:0003674//molecular_function;GO:0005515//protein binding;GO:0005488//binding;GO:0003674//molecular_function	GO:0050789//regulation of biological process;GO:0009987//cellular process;GO:0008150//biological_process;GO:0050789//regulation of biological process;GO:0009987//cellular process;GO:0008150//biological_process
chr6	88703120	88703595	3.25	-1	chr6	88703298	88714570	ENSBTAG00000004793	+	AMBN_BOVIN	Ameloblastin Precursor [Source:UniProtKB/Swiss-Prot;Acc:Q9XSX7]	-	GO:0005576//extracellular region;GO:0005578//proteinaceous extracellular matrix;GO:0005575//cellular_component	GO:0005198//structural molecule activity;GO:0003674//molecular_function;GO:0005198//structural molecule activity;GO:0003674//molecular_function;GO:0005198//structural molecule activity;GO:0003674//molecular_function	GO:0007275//multicellular organismal development;GO:0032501//multicellular organismal process;GO:0008150//biological_process;GO:0007275//multicellular organismal development;GO:0032501//multicellular organismal process;GO:0008150//biological_process;GO:00
chr6	121426708	121427358	3.25	1	chr6	121395738	121444168	ENSBTAG00000019427	+	LOC514704		-	-	-	-
chr4	69935142	69935991	3.25	-1	chr4	69933582	69936091	ENSBTAG00000024340	+	-	-	-	-	-
chr29	40166819	40167308	3.25	-1	chr29	40166495	40168494	ENSBTAG00000036172	-	Q9TTV4_BOVIN	pregnancy-associated glycoprotein 20 [Source:RefSeq peptide;Acc:NP_788802]	-	-	GO:0016787//hydrolase activity;GO:0003674//molecular_function;GO:0003824//catalytic activity	GO:0043170;GO:0008152//metabolic process;GO:0008150//biological_process
chr29	45120559	45121300	3.25	1	chr29	45119012	45121011	ENSBTAG00000015499	+	FFR_BOVIN	Protein fat-free homolog [Source:UniProtKB/Swiss-Prot;Acc:A6QQ47]	-	GO:0005737//cytoplasm;GO:0005623//cell;GO:0005622//intracellular;GO:0005575//cellular_component	-	GO:0006810//transport;GO:0008150//biological_process
chr23	21191494	21192073	3.25	1	chr23	21191227	21193226	ENSBTAG00000020054	-	LOC785024		-	-	GO:0004872//receptor activity;GO:0004871//signal transducer activity;GO:0005515//protein binding;GO:0005488//binding;GO:0003674//molecular_function;GO:0004872//receptor activity;GO:0004871//signal transducer activity;GO:0005515//protein binding;GO:0005488	GO:0050789//regulation of biological process;GO:0008150//biological_process;GO:0050789//regulation of biological process;GO:0008150//biological_process
chr21	23003589	23004081	3.25	-1	chr21	23003185	23005184	ENSBTAG00000016522	-	CO040_BOVIN	UPF0235 protein C15orf40 homolog [Source:UniProtKB/Swiss-Prot;Acc:Q3ZBP8]	-	-	-	-
chr2	135451939	135452418	3.25	1	chr2	135392295	135462087	ENSBTAG00000017122	+	Q6DTL8_BOVIN	Perlecan Fragment [Source:UniProtKB/TrEMBL;Acc:Q6DTL8]	ko04512//ECM-receptor interaction	GO:0005576//extracellular region;GO:0005575//cellular_component	GO:0005515//protein binding;GO:0005488//binding;GO:0003674//molecular_function	GO:0009987//cellular process;GO:0008150//biological_process
chr2	26594072	26594476	3.25	-1	chr2	26592578	26594577	ENSBTAG00000003207	-	SP5	Sp5 transcription factor [Source:HGNC Symbol;Acc:14529]	-	GO:0005623//cell;GO:0005622//intracellular;GO:0005575//cellular_component	GO:0005488//binding;GO:0003674//molecular_function	-
chr19	63645919	63646424	3.25	1	chr19	63637062	63648066	ENSBTAG00000001085	+	LOC521099		-	-	-	-
chr16	31209513	31209907	3.25	-1	chr16	31209502	31211501	ENSBTAG00000017775	-	SDCCAG8		-	GO:0016020//membrane;GO:0005737//cytoplasm;GO:0005623//cell;GO:0005622//intracellular;GO:0005575//cellular_component	GO:0005515//protein binding;GO:0005488//binding;GO:0003674//molecular_function	-
chr13	67493165	67493654	3.25	-1	chr13	67462447	67503758	ENSBTAG00000004100	-	A0JN42_BOVIN	hypothetical protein LOC534917 [Source:RefSeq peptide;Acc:NP_001069510]	-	-	GO:0005488//binding;GO:0003674//molecular_function	-
chr11	62437532	62437946	3.25	-1	chr11	62409123	62437817	ENSBTAG00000009290	-	FAM161A	family with sequence similarity 161, member A [Source:HGNC Symbol;Acc:25808]	-	-	-	-
chr1	47182399	47182898	3.25	-1	chr1	47182497	47203028	ENSBTAG00000013464	+	CEP97		-	-	GO:0005515//protein binding;GO:0005488//binding;GO:0003674//molecular_function	-
chr2	111846334	111846648	3.24	1	chr2	111845692	111868492	ENSBTAG00000020537	+	ACCN4	amiloride-sensitive cation channel 4, pituitary [Source:HGNC Symbol;Acc:21263]	-	GO:0016020//membrane;GO:0005623//cell;GO:0005575//cellular_component	GO:0015267//channel activity;GO:0015075//ion transmembrane transporter activity;GO:0005215//transporter activity;GO:0003674//molecular_function	GO:0006810//transport;GO:0008150//biological_process
chr5	33541159	33542481	3.24	-1	chr5	33541453	33543452	ENSBTAG00000008499	-	Q08DB3_BOVIN	TROAP protein [Source:UniProtKB/TrEMBL;Acc:Q08DB3]	-	-	-	-
chr4	96084622	96085191	3.24	1	chr4	96081961	96111023	ENSBTAG00000003449	-	KCP		-	-	-	-
chr3	109767252	109767671	3.24	-1	chr3	109765548	109767547	ENSBTAG00000021544	+	Q3T0K6_BOVIN	EBNA1 binding protein 2 [Source:RefSeq peptide;Acc:NP_001029589]	-	-	GO:0005515//protein binding;GO:0005488//binding;GO:0003674//molecular_function	-
chr3	109767252	109767671	3.24	-1	chr3	109767162	109769161	ENSBTAG00000021547	-	WDR65	WD repeat domain 65 [Source:HGNC Symbol;Acc:26485]	-	-	-	-
chr24	41687081	41687480	3.24	-1	chr24	41685550	41687549	ENSBTAG00000033231	+	A6QQH6_BOVIN	hypothetical protein LOC527341 [Source:RefSeq peptide;Acc:NP_001095980]	-	-	GO:0005515//protein binding;GO:0005488//binding;GO:0003674//molecular_function;GO:0005515//protein binding;GO:0005488//binding;GO:0003674//molecular_function	-
chr23	29264614	29265089	3.24	1	chr23	29264043	29266042	ENSBTAG00000040188	-	A4IFF9_BOVIN	olfactory receptor, family 12, subfamily D, member 2 [Source:RefSeq peptide;Acc:NP_001091852]	ko04740//Olfactory transduction	GO:0016020//membrane;GO:0005623//cell;GO:0005575//cellular_component;GO:0016020//membrane;GO:0005623//cell;GO:0005575//cellular_component	GO:0004872//receptor activity;GO:0004871//signal transducer activity;GO:0003674//molecular_function;GO:0004872//receptor activity;GO:0004871//signal transducer activity;GO:0003674//molecular_function	GO:0050789//regulation of biological process;GO:0008150//biological_process;GO:0050789//regulation of biological process;GO:0008150//biological_process
chr22	59952	60696	3.24	1	chr22	58433	60432	ENSBTAG00000017547	+	DBNL_BOVIN	Drebrin-like protein [Source:UniProtKB/Swiss-Prot;Acc:A6H7G2]	-	GO:0005737//cytoplasm;GO:0005623//cell;GO:0005622//intracellular;GO:0005575//cellular_component	GO:0005515//protein binding;GO:0005488//binding;GO:0003674//molecular_function	GO:0050789//regulation of biological process;GO:0006810//transport;GO:0009987//cellular process;GO:0008150//biological_process
chr2	37930448	37931202	3.24	1	chr2	37930774	37956367	ENSBTAG00000038195	+	A8YXZ1_BOVIN	CD302 molecule [Source:RefSeq peptide;Acc:NP_001103661]	-	GO:0016020//membrane;GO:0005623//cell;GO:0005575//cellular_component	GO:0004872//receptor activity;GO:0004871//signal transducer activity;GO:0005488//binding;GO:0003674//molecular_function	-
chr19	56955923	56956502	3.24	-1	chr19	56956031	56958030	ENSBTAG00000014682	-	SNAT_BOVIN	Serotonin N-acetyltransferase (Serotonin acetylase)(EC 2.3.1.87)(Aralkylamine N-acetyltransferase)(AA-NAT) [Source:UniProtKB/Swiss-Prot;Acc:O02785]	ko01100//Metabolic pathways;ko00380//Tryptophan metabolism	GO:0005737//cytoplasm;GO:0005623//cell;GO:0005622//intracellular;GO:0005575//cellular_component;GO:0005737//cytoplasm;GO:0005623//cell;GO:0005622//intracellular;GO:0005575//cellular_component	GO:0016740//transferase activity;GO:0003674//molecular_function;GO:0003824//catalytic activity;GO:0016740//transferase activity;GO:0003674//molecular_function;GO:0003824//catalytic activity	GO:0009058//biosynthetic process;GO:0008152//metabolic process;GO:0009987//cellular process;GO:0008150//biological_process;GO:0009058//biosynthetic process;GO:0008152//metabolic process;GO:0009987//cellular process;GO:0008150//biological_process
chr18	63565303	63565862	3.24	1	chr18	63562667	63573191	ENSBTAG00000014900	+	CNOT3		ko03018//RNA degradation	GO:0005634//nucleus;GO:0005623//cell;GO:0005622//intracellular;GO:0005575//cellular_component	GO:0003674//molecular_function	GO:0050789//regulation of biological process;GO:0008150//biological_process
chr15	28161878	28162377	3.24	-1	chr15	28160877	28162876	ENSBTAG00000005357	+	Q24K07_BOVIN	vacuolar protein sorting 11 [Source:RefSeq peptide;Acc:NP_001069684]	-	GO:0016020//membrane;GO:0005737//cytoplasm;GO:0005623//cell;GO:0005622//intracellular;GO:0005575//cellular_component	GO:0005515//protein binding;GO:0005488//binding;GO:0003674//molecular_function	GO:0006810//transport;GO:0009987//cellular process;GO:0008150//biological_process
chr10	25054317	25054706	3.24	-1	chr10	25052764	25054763	ENSBTAG00000015148	+	A6QQV4_BOVIN	methyltransferase like 3 [Source:RefSeq peptide;Acc:NP_001095708]	-	GO:0005634//nucleus;GO:0005623//cell;GO:0005622//intracellular;GO:0005575//cellular_component	GO:0016740//transferase activity;GO:0003674//molecular_function;GO:0003824//catalytic activity	GO:0043170;GO:0008152//metabolic process;GO:0006139//nucleobase-containing compound metabolic process;GO:0009987//cellular process;GO:0008150//biological_process
chr1	144788146	144789070	3.24	1	chr1	144786780	144812992	ENSBTAG00000021251	-	A6QLV0_BOVIN	ankyrin repeat domain 3 [Source:RefSeq peptide;Acc:NP_001093797]	-	-	GO:0016301//kinase activity;GO:0005488//binding;GO:0016740//transferase activity;GO:0003674//molecular_function;GO:0003824//catalytic activity	GO:0043170;GO:0008152//metabolic process;GO:0009987//cellular process;GO:0008150//biological_process
chr5	28849241	28850000	3.23	-1	chr5	28849554	28852516	ENSBTAG00000009634	-	HOXC5		-	GO:0005634//nucleus;GO:0005623//cell;GO:0005622//intracellular;GO:0005575//cellular_component;GO:0005634//nucleus;GO:0005623//cell;GO:0005622//intracellular;GO:0005575//cellular_component	GO:0003676//nucleic acid binding;GO:0005488//binding;GO:0003674//molecular_function;GO:0003676//nucleic acid binding;GO:0005488//binding;GO:0003674//molecular_function	GO:0050789//regulation of biological process;GO:0008150//biological_process;GO:0050789//regulation of biological process;GO:0008150//biological_process
chr5	28849241	28850000	3.23	-1	chr5	28848122	28850121	ENSBTAG00000036381	-	-	-	-	-	-
chrX	9938292	9938856	3.23	1	chrX	9937073	9939072	ENSBTAG00000008640	+	Q2KIC3_BOVIN	HTATSF1 protein Fragment [Source:UniProtKB/TrEMBL;Acc:Q2KIC3]	-	GO:0005634//nucleus;GO:0005623//cell;GO:0005622//intracellular;GO:0005575//cellular_component	GO:0005515//protein binding;GO:0003676//nucleic acid binding;GO:0005488//binding;GO:0003674//molecular_function	-
chr6	70087995	70088705	3.23	-1	chr6	70088132	70090131	ENSBTAG00000001839	-	OCAD2_BOVIN	OCIA domain-containing protein 2 [Source:UniProtKB/Swiss-Prot;Acc:Q3SYY7]	-	GO:0016020//membrane;GO:0005737//cytoplasm;GO:0005623//cell;GO:0005622//intracellular;GO:0005575//cellular_component	-	-
chr5	84540819	84541236	3.23	-1	chr5	84539878	84569404	ENSBTAG00000001161	+	Q0VCY5_BOVIN	family with sequence similarity 60, member A [Source:RefSeq peptide;Acc:NP_001069584]	-	-	-	-
chr3	16430242	16430652	3.23	-1	chr3	16391566	16430538	ENSBTAG00000001199	-	RT29_BOVIN	28S ribosomal protein S29, mitochondrial Precursor (S29mt)(MRP-S29)(Death-associated protein 3)(DAP-3) [Source:UniProtKB/Swiss-Prot;Acc:P82922]	-	GO:0005737//cytoplasm;GO:0005623//cell;GO:0005622//intracellular;GO:0005575//cellular_component	GO:0005515//protein binding;GO:0005488//binding;GO:0005215//transporter activity;GO:0003674//molecular_function	GO:0008219//cell death;GO:0006810//transport;GO:0009987//cellular process;GO:0008150//biological_process
chr3	124766264	124766558	3.23	-1	chr3	124682215	124878573	ENSBTAG00000005354	+	A6QP40_BOVIN	leucine rich repeat (in FLII) interacting protein 1 [Source:RefSeq peptide;Acc:NP_001095778]	-	-	-	-
chr3	21739887	21740291	3.23	-1	chr3	21739257	21741256	ENSBTAG00000003799	-	A7E3Q1_BOVIN	threonyl-tRNA synthetase 2, mitochondrial [Source:RefSeq peptide;Acc:NP_001095415]	ko00970//Aminoacyl-tRNA biosynthesis	GO:0005737//cytoplasm;GO:0005623//cell;GO:0005622//intracellular;GO:0005575//cellular_component	GO:0016874//ligase activity;GO:0005488//binding;GO:0003674//molecular_function;GO:0003824//catalytic activity	GO:0009058//biosynthetic process;GO:0043170;GO:0008152//metabolic process;GO:0006139//nucleobase-containing compound metabolic process;GO:0009987//cellular process;GO:0008150//biological_process
chr3	28831908	28832391	3.23	-1	chr3	28831932	28833931	ENSBTAG00000017256	-	Q148M9_BOVIN	CD2 antigen (p50), sheep red blood cell receptor [Source:RefSeq peptide;Acc:NP_001011676]	ko04514//Cell adhesion molecules (CAMs);ko04640//Hematopoietic cell lineage	GO:0009986//cell surface;GO:0005576//extracellular region;GO:0016020//membrane;GO:0005623//cell;GO:0005575//cellular_component	GO:0005515//protein binding;GO:0005488//binding;GO:0003674//molecular_function	-
chr26	18754156	18754650	3.23	-1	chr26	18753604	18755603	ENSBTAG00000021397	-	Q3ZC90_BOVIN	NK2 transcription factor related, locus 3 [Source:RefSeq peptide;Acc:NP_001029848]	-	GO:0005634//nucleus;GO:0005623//cell;GO:0005622//intracellular;GO:0005575//cellular_component;GO:0005634//nucleus;GO:0005623//cell;GO:0005622//intracellular;GO:0005575//cellular_component	GO:0003676//nucleic acid binding;GO:0005488//binding;GO:0003674//molecular_function;GO:0003676//nucleic acid binding;GO:0005488//binding;GO:0003674//molecular_function	GO:0006928//cellular component movement;GO:0030154//cell differentiation;GO:0007275//multicellular organismal development;GO:0032501//multicellular organismal process;GO:0050789//regulation of biological process;GO:0050896//response to stimulus;GO:0008152
chr26	33227295	33228212	3.23	1	chr26	33226128	33228127	ENSBTAG00000006689	+	A4IFB5_BOVIN	tectorin beta [Source:RefSeq peptide;Acc:NP_001077202]	-	-	-	-
chr25	38807124	38807420	3.23	1	chr25	38806505	38808504	ENSBTAG00000004242	-	ARC1A_BOVIN	Actin-related protein 2/3 complex subunit 1A [Source:UniProtKB/Swiss-Prot;Acc:Q1JP79]	ko04810//Regulation of actin cytoskeleton;ko04666//Fc gamma R-mediated phagocytosis;ko05130//Pathogenic Escherichia coli infection;ko05100//Bacterial invasion of epithelial cells;ko05131//Shigellosis	GO:0005737//cytoplasm;GO:0005623//cell;GO:0005622//intracellular;GO:0005575//cellular_component;GO:0005737//cytoplasm;GO:0005623//cell;GO:0005622//intracellular;GO:0005575//cellular_component	GO:0005515//protein binding;GO:0005488//binding;GO:0003674//molecular_function;GO:0005515//protein binding;GO:0005488//binding;GO:0003674//molecular_function	GO:0050789//regulation of biological process;GO:0008150//biological_process;GO:0050789//regulation of biological process;GO:0008150//biological_process
chr24	24531055	24531454	3.23	1	chr24	24529074	24546524	ENSBTAG00000019769	-	ASXL3	additional sex combs like 3 (Drosophila) [Source:HGNC Symbol;Acc:29357]	-	-	-	-
chr19	35594393	35594802	3.23	-1	chr19	35592679	35594678	ENSBTAG00000003983	+	A5PK10_BOVIN	target of myb1-like 2 [Source:RefSeq peptide;Acc:NP_001092624]	-	GO:0005623//cell;GO:0005622//intracellular;GO:0005575//cellular_component;GO:0005623//cell;GO:0005622//intracellular;GO:0005575//cellular_component	-	GO:0006810//transport;GO:0009987//cellular process;GO:0008150//biological_process;GO:0006810//transport;GO:0009987//cellular process;GO:0008150//biological_process
chr14	75915194	75915782	3.23	-1	chr14	75914851	75916850	ENSBTAG00000017733	-	CAH2_BOVIN	Carbonic anhydrase 2 (EC 4.2.1.1)(Carbonic anhydrase II)(CA-II)(Carbonate dehydratase II) [Source:UniProtKB/Swiss-Prot;Acc:P00921]	-	GO:0005634//nucleus;GO:0005737//cytoplasm;GO:0005623//cell;GO:0005622//intracellular;GO:0005575//cellular_component	GO:0016829//lyase activity;GO:0005488//binding;GO:0003674//molecular_function;GO:0003824//catalytic activity	GO:0046903//secretion;GO:0007275//multicellular organismal development;GO:0032501//multicellular organismal process;GO:0006810//transport;GO:0008152//metabolic process;GO:0009987//cellular process;GO:0008150//biological_process
chr10	20427975	20428189	3.23	1	chr10	20427283	20469004	ENSBTAG00000017466	-	HCN4	hyperpolarization activated cyclic nucleotide-gated potassium channel 4 [Source:HGNC Symbol;Acc:16882]	-	GO:0016020//membrane;GO:0005623//cell;GO:0005575//cellular_component	GO:0015267//channel activity;GO:0015075//ion transmembrane transporter activity;GO:0005215//transporter activity;GO:0003674//molecular_function	GO:0006810//transport;GO:0009987//cellular process;GO:0008150//biological_process
chr1	10173667	10174166	3.23	1	chr1	10172294	10174293	ENSBTAG00000019542	+	Q05B74_BOVIN	mitochondrial ribosomal protein L39 [Source:RefSeq peptide;Acc:NP_001074199]	-	GO:0005737//cytoplasm;GO:0005623//cell;GO:0005622//intracellular;GO:0005575//cellular_component	GO:0005488//binding;GO:0003674//molecular_function	-
chr18	62648308	62648617	3.22	1	chr18	62485174	62650895	ENSBTAG00000021157	+	Q3SZY1_BOVIN	SAPS1 protein [Source:UniProtKB/TrEMBL;Acc:Q3SZY1]	-	-	GO:0005515//protein binding;GO:0005488//binding;GO:0003674//molecular_function	GO:0050789//regulation of biological process;GO:0008150//biological_process
chr24	36758421	36758838	3.22	1	chr24	36757293	36759292	ENSBTAG00000007003	+	TYSY_BOVIN	Thymidylate synthase (TSase)(TS)(EC 2.1.1.45) [Source:UniProtKB/Swiss-Prot;Acc:Q2TA32]	ko01100//Metabolic pathways;ko00240//Pyrimidine metabolism;ko00670//One carbon pool by folate	-	GO:0016740//transferase activity;GO:0003674//molecular_function;GO:0003824//catalytic activity;GO:0016740//transferase activity;GO:0003674//molecular_function;GO:0003824//catalytic activity	GO:0009058//biosynthetic process;GO:0050896//response to stimulus;GO:0008152//metabolic process;GO:0006139//nucleobase-containing compound metabolic process;GO:0009987//cellular process;GO:0008150//biological_process;GO:0009058//biosynthetic process;GO:00
chr5	10228422	10228846	3.22	1	chr5	10228710	10230709	ENSBTAG00000008129	-	CSTN3_BOVIN	Calsyntenin-3 Precursor (Alcadein-beta)(Alc-beta) [Source:UniProtKB/Swiss-Prot;Acc:Q0VCN6]	-	GO:0016020//membrane;GO:0005737//cytoplasm;GO:0005623//cell;GO:0005622//intracellular;GO:0005575//cellular_component;GO:0016020//membrane;GO:0005623//cell;GO:0005575//cellular_component	GO:0005488//binding;GO:0003674//molecular_function;GO:0005488//binding;GO:0003674//molecular_function	GO:0009987//cellular process;GO:0008150//biological_process;GO:0009987//cellular process;GO:0008150//biological_process
chr7	15110190	15110774	3.22	1	chr7	15109265	15112109	ENSBTAG00000004300	+	A1L542_BOVIN	Leucine rich repeat containing 8 family, member E Fragment [Source:UniProtKB/TrEMBL;Acc:A1L542]	-	-	GO:0005515//protein binding;GO:0005488//binding;GO:0003674//molecular_function	-
chr7	15427083	15427572	3.22	-1	chr7	15419520	15427938	ENSBTAG00000002466	-	NDUA7_BOVIN	NADH dehydrogenase [ubiquinone] 1 alpha subcomplex subunit 7 (NADH-ubiquinone oxidoreductase subunit B14.5a)(Complex I-B14.5a)(CI-B14.5a) [Source:UniProtKB/Swiss-Prot;Acc:Q05752]	ko01100//Metabolic pathways;ko05016//Huntington's disease;ko05010//Alzheimer's disease;ko00190//Oxidative phosphorylation;ko05012//Parkinson's disease	GO:0016020//membrane;GO:0005737//cytoplasm;GO:0005623//cell;GO:0005622//intracellular;GO:0005575//cellular_component	GO:0016491//oxidoreductase activity;GO:0003674//molecular_function;GO:0003824//catalytic activity	GO:0006810//transport;GO:0008152//metabolic process;GO:0009987//cellular process;GO:0008150//biological_process
chr7	15427083	15427572	3.22	-1	chr7	15426064	15428063	ENSBTAG00000002468	+	RS28_BOVIN	40S ribosomal protein S28 [Source:UniProtKB/Swiss-Prot;Acc:Q56JX6]	ko03010//Ribosome	GO:0005737//cytoplasm;GO:0005623//cell;GO:0005622//intracellular;GO:0005575//cellular_component;GO:0005737//cytoplasm;GO:0005623//cell;GO:0005622//intracellular;GO:0005575//cellular_component	GO:0005198//structural molecule activity;GO:0003674//molecular_function;GO:0005198//structural molecule activity;GO:0003674//molecular_function	GO:0009058//biosynthetic process;GO:0043170;GO:0008152//metabolic process;GO:0009987//cellular process;GO:0008150//biological_process;GO:0009058//biosynthetic process;GO:0043170;GO:0008152//metabolic process;GO:0009987//cellular process;GO:0008150//biolog
chr5	10228422	10228846	3.22	1	chr5	10227774	10229773	ENSBTAG00000008127	+	RET5_BOVIN	Retinol-binding protein 5 (Cellular retinol-binding protein III)(CRBP-III) [Source:UniProtKB/Swiss-Prot;Acc:P82708]	-	GO:0005737//cytoplasm;GO:0005623//cell;GO:0005622//intracellular;GO:0005575//cellular_component	GO:0005488//binding;GO:0005215//transporter activity;GO:0003674//molecular_function	GO:0006810//transport;GO:0008150//biological_process
chr29	47247467	47247851	3.22	-1	chr29	47129415	47263916	ENSBTAG00000013133	+	A6QQB2_BOVIN	TBC1 domain family, member 10C [Source:RefSeq peptide;Acc:NP_001095530]	-	GO:0005623//cell;GO:0005622//intracellular;GO:0005575//cellular_component;GO:0005623//cell;GO:0005622//intracellular;GO:0005575//cellular_component	GO:0030234//enzyme regulator activity;GO:0003674//molecular_function;GO:0030234//enzyme regulator activity;GO:0003674//molecular_function	GO:0050789//regulation of biological process;GO:0008150//biological_process;GO:0050789//regulation of biological process;GO:0008150//biological_process
chr29	47247467	47247851	3.22	-1	chr29	47246382	47248381	ENSBTAG00000012141	+	Q5EAC3_BOVIN	RAD9 homologRAD9A protein ; [Source:UniProtKB/TrEMBL;Acc:Q5EAC3]	-	GO:0005634//nucleus;GO:0005737//cytoplasm;GO:0005623//cell;GO:0005622//intracellular;GO:0005575//cellular_component	GO:0005515//protein binding;GO:0005488//binding;GO:0016787//hydrolase activity;GO:0003674//molecular_function;GO:0003824//catalytic activity	GO:0050789//regulation of biological process;GO:0050896//response to stimulus;GO:0043170;GO:0008152//metabolic process;GO:0006139//nucleobase-containing compound metabolic process;GO:0009987//cellular process;GO:0008150//biological_process;GO:0050896//res
chr28	16819698	16820183	3.22	-1	chr28	16818385	17005336	ENSBTAG00000006729	+	ARID5B	PREDICTED: Bos taurus misc_RNA (LOC783538), miscRNA. [Source:RefSeq DNA;Acc:XR_027785]	-	GO:0005623//cell;GO:0005622//intracellular;GO:0005575//cellular_component	GO:0003676//nucleic acid binding;GO:0005488//binding;GO:0003674//molecular_function	-
chr27	28952243	28952737	3.22	-1	chr27	28951229	28953228	ENSBTAG00000004173	+	UBXN8_BOVIN	UBX domain-containing protein 8 (UBX domain-containing protein 6) [Source:UniProtKB/Swiss-Prot;Acc:Q2TBH5]	-	-	-	-
chr24	3920700	3921698	3.22	-1	chr24	3920981	3922980	ENSBTAG00000009841	-	CNDP2_BOVIN	Cytosolic non-specific dipeptidase (EC 3.4.13.18)(CNDP dipeptidase 2) [Source:UniProtKB/Swiss-Prot;Acc:Q3ZC84]	ko01100//Metabolic pathways;ko00330//Arginine and proline metabolism;ko00410//beta-Alanine metabolism;ko00340//Histidine metabolism	GO:0005737//cytoplasm;GO:0005623//cell;GO:0005622//intracellular;GO:0005575//cellular_component	GO:0005515//protein binding;GO:0005488//binding;GO:0016787//hydrolase activity;GO:0003674//molecular_function;GO:0003824//catalytic activity	GO:0043170;GO:0008152//metabolic process;GO:0008150//biological_process
chr19	59729346	59730271	3.22	1	chr19	59729014	59731668	ENSBTAG00000019115	+	Q1RMQ9_BOVIN	Cdc42 effector protein 4 [Source:RefSeq peptide;Acc:NP_001039936]	-	GO:0005737//cytoplasm;GO:0005623//cell;GO:0005622//intracellular;GO:0005575//cellular_component	GO:0005515//protein binding;GO:0005488//binding;GO:0003674//molecular_function	GO:0050789//regulation of biological process;GO:0008150//biological_process
chr10	21261493	21262002	3.22	-1	chr10	21255664	21261766	ENSBTAG00000002705	-	REC8	REC8 homolog (yeast) [Source:HGNC Symbol;Acc:16879]	-	GO:0005694//chromosome;GO:0005634//nucleus;GO:0005623//cell;GO:0005622//intracellular;GO:0005575//cellular_component	-	-
chr8	88261117	88261609	3.21	1	chr8	88236061	88261403	ENSBTAG00000011847	-	ASPN_BOVIN	Asporin Precursor [Source:UniProtKB/Swiss-Prot;Acc:Q3ZBN5]	-	GO:0005576//extracellular region;GO:0005578//proteinaceous extracellular matrix;GO:0005575//cellular_component	GO:0005515//protein binding;GO:0005488//binding;GO:0003674//molecular_function	GO:0007275//multicellular organismal development;GO:0032501//multicellular organismal process;GO:0050789//regulation of biological process;GO:0008150//biological_process
chr6	60945310	60945794	3.21	-1	chr6	60940275	60945930	ENSBTAG00000014518	-	RL9_BOVIN	60S ribosomal protein L9 [Source:UniProtKB/Swiss-Prot;Acc:Q3SYR7]	ko03010//Ribosome	GO:0005737//cytoplasm;GO:0005623//cell;GO:0005622//intracellular;GO:0005575//cellular_component;GO:0005737//cytoplasm;GO:0005623//cell;GO:0005622//intracellular;GO:0005575//cellular_component;GO:0005737//cytoplasm;GO:0005623//cell;GO:0005622//intracellula	GO:0005198//structural molecule activity;GO:0003676//nucleic acid binding;GO:0005488//binding;GO:0003674//molecular_function;GO:0005198//structural molecule activity;GO:0003676//nucleic acid binding;GO:0005488//binding;GO:0003674//molecular_function;GO:00	GO:0009058//biosynthetic process;GO:0043170;GO:0008152//metabolic process;GO:0009987//cellular process;GO:0008150//biological_process;GO:0009058//biosynthetic process;GO:0043170;GO:0008152//metabolic process;GO:0009987//cellular process;GO:0008150//biolog
chr6	60945310	60945794	3.21	-1	chr6	60944078	60946077	ENSBTAG00000014520	+	LIAS_BOVIN	Lipoyl synthase, mitochondrial Precursor (EC 2.8.1.8)(Lipoic acid synthase)(Lipoate synthase)(Lip-syn)(LS) [Source:UniProtKB/Swiss-Prot;Acc:Q5BIP7]	ko01100//Metabolic pathways;ko00785//Lipoic acid metabolism	GO:0005634//nucleus;GO:0005737//cytoplasm;GO:0005623//cell;GO:0005622//intracellular;GO:0005575//cellular_component	GO:0005488//binding;GO:0003674//molecular_function;GO:0003824//catalytic activity;GO:0016874//ligase activity;GO:0005488//binding;GO:0016740//transferase activity;GO:0003674//molecular_function;GO:0003824//catalytic activity	GO:0008152//metabolic process;GO:0008150//biological_process;GO:0051704;GO:0009058//biosynthetic process;GO:0050896//response to stimulus;GO:0008152//metabolic process;GO:0009987//cellular process;GO:0008150//biological_process
chr3	18097922	18098239	3.21	1	chr3	18096810	18098809	ENSBTAG00000006234	-	NPR1		ko00230//Purine metabolism;ko04270//Vascular smooth muscle contraction	GO:0016020//membrane;GO:0005623//cell;GO:0005575//cellular_component	GO:0016829//lyase activity;GO:0004872//receptor activity;GO:0016301//kinase activity;GO:0004871//signal transducer activity;GO:0005488//binding;GO:0016740//transferase activity;GO:0003674//molecular_function;GO:0003824//catalytic activity	GO:0009058//biosynthetic process;GO:0043170;GO:0008152//metabolic process;GO:0006139//nucleobase-containing compound metabolic process;GO:0009987//cellular process;GO:0008150//biological_process
chr19	57309969	57310199	3.21	-1	chr19	57308505	57310504	ENSBTAG00000009228	+	A6QQW3_BOVIN	SRP68 protein [Source:UniProtKB/TrEMBL;Acc:A6QQW3]	ko03060//Protein export	GO:0005737//cytoplasm;GO:0005623//cell;GO:0005622//intracellular;GO:0005575//cellular_component	GO:0005488//binding;GO:0003674//molecular_function	GO:0050896//response to stimulus;GO:0008150//biological_process
chr18	65696124	65696903	3.21	-1	chr18	65694613	65696612	ENSBTAG00000039946	+	Q0II56_BOVIN	zinc finger protein 154 [Source:RefSeq peptide;Acc:NP_001069745]	-	GO:0005623//cell;GO:0005622//intracellular;GO:0005575//cellular_component	GO:0003676//nucleic acid binding;GO:0005488//binding;GO:0003674//molecular_function	GO:0050789//regulation of biological process;GO:0008150//biological_process
chr14	1017424	1017918	3.21	1	chr14	1017326	1026747	ENSBTAG00000021472	+	ZC3H3		-	-	GO:0003676//nucleic acid binding;GO:0005488//binding;GO:0003674//molecular_function	GO:0043170;GO:0008152//metabolic process;GO:0008150//biological_process
chr13	51963982	51964471	3.21	1	chr13	51955902	51964316	ENSBTAG00000008436	-	CDC25B		ko04010//MAPK signaling pathway;ko04110//Cell cycle;ko04914//Progesterone-mediated oocyte maturation	GO:0005623//cell;GO:0005622//intracellular;GO:0005575//cellular_component	GO:0016787//hydrolase activity;GO:0003674//molecular_function;GO:0003824//catalytic activity	GO:0043170;GO:0008152//metabolic process;GO:0009987//cellular process;GO:0008150//biological_process
chr18	55792378	55792878	3.2	-1	chr18	55792672	55794671	ENSBTAG00000016349	-	Q05B82_BOVIN	TEA domain family member 2 [Source:RefSeq peptide;Acc:NP_001096817]	-	GO:0005634//nucleus;GO:0005623//cell;GO:0005622//intracellular;GO:0005575//cellular_component	GO:0003676//nucleic acid binding;GO:0005488//binding;GO:0003674//molecular_function	GO:0050789//regulation of biological process;GO:0008150//biological_process
chr8	15508560	15508708	3.2	-1	chr8	15508484	15510483	ENSBTAG00000037369	+	-	-	-	-	-
chr7	88161821	88162486	3.2	1	chr7	88160496	88162495	ENSBTAG00000009565	+	RASA1_BOVIN	Ras GTPase-activating protein 1 (RasGAP)(GTPase-activating protein)(GAP)(Ras p21 protein activator)(p120GAP) [Source:UniProtKB/Swiss-Prot;Acc:P09851]	ko04010//MAPK signaling pathway;ko04360//Axon guidance	GO:0016020//membrane;GO:0005737//cytoplasm;GO:0005623//cell;GO:0005622//intracellular;GO:0005575//cellular_component	GO:0030234//enzyme regulator activity;GO:0005515//protein binding;GO:0005488//binding;GO:0003674//molecular_function	GO:0030154//cell differentiation;GO:0007275//multicellular organismal development;GO:0032501//multicellular organismal process;GO:0050789//regulation of biological process;GO:0009987//cellular process;GO:0008150//biological_process
chr6	14216823	14217297	3.2	1	chr6	14215256	14217255	ENSBTAG00000015259	+	NEUROG2	neurogenin 2 [Source:HGNC Symbol;Acc:13805]	-	GO:0005634//nucleus;GO:0005623//cell;GO:0005622//intracellular;GO:0005575//cellular_component;GO:0005634//nucleus;GO:0005623//cell;GO:0005622//intracellular;GO:0005575//cellular_component	GO:0003674//molecular_function;GO:0003674//molecular_function	GO:0050789//regulation of biological process;GO:0008150//biological_process;GO:0050789//regulation of biological process;GO:0008150//biological_process
chr5	60438249	60438992	3.2	-1	chr5	60438283	60440282	ENSBTAG00000018405	-	SYMC_BOVIN	Methionyl-tRNA synthetase, cytoplasmic (EC 6.1.1.10)(Methionine--tRNA ligase)(MetRS) [Source:UniProtKB/Swiss-Prot;Acc:Q2T9L8]	ko00970//Aminoacyl-tRNA biosynthesis;ko00450//Selenocompound metabolism	GO:0016020//membrane;GO:0005737//cytoplasm;GO:0005623//cell;GO:0005622//intracellular;GO:0005575//cellular_component	GO:0016874//ligase activity;GO:0005515//protein binding;GO:0003676//nucleic acid binding;GO:0005488//binding;GO:0003674//molecular_function;GO:0003824//catalytic activity	GO:0009058//biosynthetic process;GO:0043170;GO:0008152//metabolic process;GO:0006139//nucleobase-containing compound metabolic process;GO:0009987//cellular process;GO:0008150//biological_process
chr5	83067519	83068467	3.2	1	chr5	83067807	83069806	ENSBTAG00000011395	-	DNM1L_BOVIN	Dynamin-1-like protein (EC 3.6.5.5) [Source:UniProtKB/Swiss-Prot;Acc:Q2KIA5]	-	GO:0016020//membrane;GO:0005737//cytoplasm;GO:0005623//cell;GO:0005622//intracellular;GO:0005575//cellular_component	GO:0005488//binding;GO:0016787//hydrolase activity;GO:0003674//molecular_function;GO:0003824//catalytic activity;GO:0005488//binding;GO:0016787//hydrolase activity;GO:0003674//molecular_function;GO:0003824//catalytic activity	-
chr27	7140719	7141576	3.2	-1	chr27	7140553	7142552	ENSBTAG00000038218	-	Q29RH1_BOVIN	beta-defensin [Source:RefSeq peptide;Acc:NP_001071601]	-	-	-	-
chr21	34852136	34853405	3.2	-1	chr21	34851147	34853146	ENSBTAG00000038080	+	-	-	-	GO:0016787//hydrolase activity;GO:0003674//molecular_function;GO:0003824//catalytic activity	GO:0043170;GO:0008152//metabolic process;GO:0008150//biological_process
chr2	115094010	115094329	3.2	-1	chr2	114994345	115097436	ENSBTAG00000009950	-	Q0Z7W7_BOVIN	Paired box protein Pax-3-like protein Fragment [Source:UniProtKB/TrEMBL;Acc:Q0Z7W7]	-	GO:0005634//nucleus;GO:0005623//cell;GO:0005622//intracellular;GO:0005575//cellular_component	GO:0003676//nucleic acid binding;GO:0005488//binding;GO:0003674//molecular_function	GO:0006928//cellular component movement;GO:0030154//cell differentiation;GO:0007275//multicellular organismal development;GO:0032501//multicellular organismal process;GO:0050789//regulation of biological process;GO:0009987//cellular process;GO:0008150//bi
chr2	122250528	122251267	3.2	1	chr2	122250752	122252751	ENSBTAG00000010344	-	B2DG24_BOVIN	Monocarboxylate transporter 14 Fragment [Source:UniProtKB/TrEMBL;Acc:B2DG24]	-	-	-	GO:0006810//transport;GO:0009987//cellular process;GO:0008150//biological_process
chr18	62686814	62687659	3.2	1	chr18	62683844	62690098	ENSBTAG00000002515	+	LOC789814		-	-	-	-
chr18	55792378	55792878	3.2	-1	chr18	55791867	55793866	ENSBTAG00000012186	+	Q2YDK6_BOVIN	dickkopf-like 1 [Source:RefSeq peptide;Acc:NP_001039934]	-	-	GO:0005515//protein binding;GO:0005488//binding;GO:0003674//molecular_function	-
chr18	61081164	61081718	3.2	-1	chr18	61080774	61082773	ENSBTAG00000040392	-	A6QNP6_BOVIN	hypothetical protein LOC509649 [Source:RefSeq peptide;Acc:NP_001095386]	-	GO:0016020//membrane;GO:0005623//cell;GO:0005575//cellular_component	GO:0005215//transporter activity;GO:0003674//molecular_function	GO:0006810//transport;GO:0009987//cellular process;GO:0008150//biological_process
chr18	63531052	63531536	3.2	1	chr18	63529589	63531588	ENSBTAG00000007754	+	NDUA3_BOVIN	NADH dehydrogenase [ubiquinone] 1 alpha subcomplex subunit 3 (NADH-ubiquinone oxidoreductase B9 subunit)(Complex I-B9)(CI-B9) [Source:UniProtKB/Swiss-Prot;Acc:Q02371]	ko01100//Metabolic pathways;ko05016//Huntington's disease;ko05010//Alzheimer's disease;ko00190//Oxidative phosphorylation;ko05012//Parkinson's disease	GO:0016020//membrane;GO:0005737//cytoplasm;GO:0005623//cell;GO:0005622//intracellular;GO:0005575//cellular_component	-	GO:0006810//transport;GO:0008152//metabolic process;GO:0009987//cellular process;GO:0008150//biological_process
chr18	63531052	63531536	3.2	1	chr18	63530454	63532453	ENSBTAG00000001051	-	OSCAR	osteoclast associated, immunoglobulin-like receptor [Source:HGNC Symbol;Acc:29960]	-	-	-	-
chr11	2388018	2388957	3.2	1	chr11	2288163	2416599	ENSBTAG00000017955	+	CSEN_BOVIN	Calsenilin (Kv channel-interacting protein 3)(KChIP3)(A-type potassium channel modulatory protein 3) [Source:UniProtKB/Swiss-Prot;Acc:Q17QD9]	-	GO:0016020//membrane;GO:0005634//nucleus;GO:0005737//cytoplasm;GO:0005623//cell;GO:0005622//intracellular;GO:0005575//cellular_component	GO:0015267//channel activity;GO:0015075//ion transmembrane transporter activity;GO:0005515//protein binding;GO:0003676//nucleic acid binding;GO:0005488//binding;GO:0005215//transporter activity;GO:0003674//molecular_function	GO:0008219//cell death;GO:0007610//behavior;GO:0032501//multicellular organismal process;GO:0050789//regulation of biological process;GO:0009058//biosynthetic process;GO:0006810//transport;GO:0050896//response to stimulus;GO:0043170;GO:0008152//metabolic
chr11	40163065	40163717	3.2	1	chr11	40163351	40165350	ENSBTAG00000030046	-	-	-	-	-	-
chr3	62636432	62636921	3.19	-1	chr3	62571597	62655697	ENSBTAG00000034776	-	DDAH1	Bos taurus dimethylarginine dimethylaminohydrolase 1 (DDAH1), mRNA. [Source:RefSeq DNA;Acc:NM_001102201]	-	GO:0005737//cytoplasm;GO:0005623//cell;GO:0005622//intracellular;GO:0005575//cellular_component	GO:0016787//hydrolase activity;GO:0003674//molecular_function;GO:0003824//catalytic activity	-
chrX	29568427	29568751	3.19	-1	chrX	29442458	29569471	ENSBTAG00000014169	-	PCDH19		-	GO:0016020//membrane;GO:0005623//cell;GO:0005575//cellular_component	GO:0005488//binding;GO:0003674//molecular_function	GO:0009987//cellular process;GO:0008150//biological_process
chr9	87729265	87730178	3.19	1	chr9	87720032	87730019	ENSBTAG00000001836	-	LOC788082		-	GO:0016020//membrane;GO:0005623//cell;GO:0005575//cellular_component;GO:0016020//membrane;GO:0005623//cell;GO:0005575//cellular_component	-	GO:0050896//response to stimulus;GO:0008150//biological_process;GO:0050896//response to stimulus;GO:0008150//biological_process
chr4	117898377	117898856	3.19	1	chr4	117884144	117901516	ENSBTAG00000007759	+	Q1JPH5_BOVIN	ATP-binding cassette, sub-family B, member 8 [Source:UniProtKB/TrEMBL;Acc:Q1JPH5]	-	GO:0016020//membrane;GO:0005737//cytoplasm;GO:0005623//cell;GO:0005622//intracellular;GO:0005575//cellular_component	GO:0005488//binding;GO:0005215//transporter activity;GO:0016787//hydrolase activity;GO:0003674//molecular_function;GO:0003824//catalytic activity	GO:0006810//transport;GO:0009987//cellular process;GO:0008150//biological_process
chr29	45395358	45396037	3.19	-1	chr29	45394357	45396356	ENSBTAG00000002039	+	A5PK03_BOVIN	FERM domain containing 8 [Source:RefSeq peptide;Acc:NP_001092455]	-	GO:0005623//cell;GO:0005622//intracellular;GO:0005575//cellular_component	-	-
chr28	35087677	35088166	3.19	-1	chr28	34987714	35098823	ENSBTAG00000006536	+	SFTPD_BOVIN	Pulmonary surfactant-associated protein D Precursor (SP-D)(PSP-D)(Lung surfactant protein D) [Source:UniProtKB/Swiss-Prot;Acc:P35246]	ko04145//Phagosome	GO:0005576//extracellular region;GO:0005575//cellular_component;GO:0005615//extracellular space;GO:0005576//extracellular region;GO:0005578//proteinaceous extracellular matrix;GO:0005575//cellular_component	GO:0005488//binding;GO:0003674//molecular_function;GO:0005488//binding;GO:0003674//molecular_function	GO:0007275//multicellular organismal development;GO:0032501//multicellular organismal process;GO:0008150//biological_process
chr24	25454737	25455151	3.19	1	chr24	25454296	25567314	ENSBTAG00000020003	+	KLHL14		-	-	GO:0005515//protein binding;GO:0005488//binding;GO:0003674//molecular_function	-
chr23	7065053	7065459	3.19	1	chr23	7064363	7066362	ENSBTAG00000018167	+	A6QP85_BOVIN	kelch repeat and BTB (POZ) domain containing 1 [Source:RefSeq peptide;Acc:NP_001095425]	-	-	GO:0005515//protein binding;GO:0005488//binding;GO:0003674//molecular_function	-
chr23	28275585	28275994	3.19	1	chr23	28275235	28288010	ENSBTAG00000006941	-	Q58CX6_BOVIN	Putative uncharacterized protein C6orf134 [Source:UniProtKB/TrEMBL;Acc:Q58CX6]	-	-	-	-
chr23	28275585	28275994	3.19	1	chr23	28274967	28276966	ENSBTAG00000006958	-	CF136_BOVIN	Uncharacterized protein C6orf136 homolog [Source:UniProtKB/Swiss-Prot;Acc:Q32KT5]	-	GO:0005737//cytoplasm;GO:0005623//cell;GO:0005622//intracellular;GO:0005575//cellular_component	-	-
chr22	23052392	23052942	3.19	1	chr22	23052602	23054601	ENSBTAG00000001176	-	LRRN1_BOVIN	Leucine-rich repeat neuronal protein 1 Precursor (Neuronal leucine-rich repeat protein 1)(NLRR-1) [Source:UniProtKB/Swiss-Prot;Acc:A0N0X6]	-	GO:0016020//membrane;GO:0005623//cell;GO:0005575//cellular_component	GO:0005515//protein binding;GO:0005488//binding;GO:0003674//molecular_function	-
chr19	52508067	52508651	3.19	-1	chr19	52507068	52509067	ENSBTAG00000030209	+	GDIR1_BOVIN	Rho GDP-dissociation inhibitor 1 (Rho GDI 1)(Rho-GDI alpha) [Source:UniProtKB/Swiss-Prot;Acc:P19803]	ko04722//Neurotrophin signaling pathway;ko04962//Vasopressin-regulated water reabsorption	GO:0016020//membrane;GO:0005737//cytoplasm;GO:0005623//cell;GO:0005622//intracellular;GO:0005575//cellular_component;GO:0016020//membrane;GO:0005737//cytoplasm;GO:0005623//cell;GO:0005622//intracellular;GO:0005575//cellular_component;GO:0005737//cytoplasm	GO:0030234//enzyme regulator activity;GO:0005515//protein binding;GO:0005488//binding;GO:0003674//molecular_function;GO:0030234//enzyme regulator activity;GO:0005515//protein binding;GO:0005488//binding;GO:0003674//molecular_function;GO:0030234//enzyme re	GO:0050789//regulation of biological process;GO:0008150//biological_process;GO:0050789//regulation of biological process;GO:0008150//biological_process
chr17	72139773	72140177	3.19	-1	chr17	72138180	72140179	ENSBTAG00000013147	+	NEFH		ko05014//Amyotrophic lateral sclerosis (ALS)	-	-	-
chr12	81460094	81460567	3.19	-1	chr12	81459456	81461455	ENSBTAG00000025220	-	F155A_BOVIN	Transmembrane protein FAM155A [Source:UniProtKB/Swiss-Prot;Acc:A4IFM1]	-	GO:0016020//membrane;GO:0005623//cell;GO:0005575//cellular_component	-	-
chr11	38028707	38028953	3.19	-1	chr11	38028564	38030563	ENSBTAG00000020262	-	A3KMZ1_BOVIN	PSME4 protein Fragment [Source:UniProtKB/TrEMBL;Acc:A3KMZ1]	ko03050//Proteasome	-	GO:0005488//binding;GO:0003674//molecular_function	-
chr11	39801607	39802026	3.19	-1	chr11	39801634	39803633	ENSBTAG00000000545	-	SMEK2	SMEK homolog 2, suppressor of mek1 (Dictyostelium) [Source:HGNC Symbol;Acc:29267]	-	-	GO:0005488//binding;GO:0003674//molecular_function	-
chr11	62713709	62714203	3.19	-1	chr11	62712680	62714679	ENSBTAG00000018046	+	A7YY64_BOVIN	UDP-GlcNAc:betaGal beta-1,3-N-acetylglucosaminyltransferase 2 [Source:RefSeq peptide;Acc:NP_001095967]	ko01100//Metabolic pathways;ko00601//Glycosphingolipid biosynthesis - lacto and neolacto series;ko00533//Glycosaminoglycan biosynthesis - keratan sulfate	GO:0016020//membrane;GO:0005737//cytoplasm;GO:0005623//cell;GO:0005622//intracellular;GO:0005575//cellular_component;GO:0016020//membrane;GO:0005737//cytoplasm;GO:0005623//cell;GO:0005622//intracellular;GO:0005575//cellular_component;GO:0016020//membrane;	GO:0016740//transferase activity;GO:0003674//molecular_function;GO:0003824//catalytic activity;GO:0016740//transferase activity;GO:0003674//molecular_function;GO:0003824//catalytic activity;GO:0016740//transferase activity;GO:0003674//molecular_function;G	GO:0009058//biosynthetic process;GO:0043170;GO:0008152//metabolic process;GO:0009987//cellular process;GO:0008150//biological_process;GO:0009058//biosynthetic process;GO:0043170;GO:0008152//metabolic process;GO:0009987//cellular process;GO:0008150//biolog
chr10	88368518	88368737	3.19	1	chr10	88262208	88369627	ENSBTAG00000021957	-	LTBP2_BOVIN	Latent-transforming growth factor beta-binding protein 2 Precursor (LTBP-2) [Source:UniProtKB/Swiss-Prot;Acc:Q28019]	-	GO:0005576//extracellular region;GO:0005578//proteinaceous extracellular matrix;GO:0005575//cellular_component	GO:0005515//protein binding;GO:0005488//binding;GO:0003674//molecular_function	-
chr1	139019636	139020274	3.19	1	chr1	139018637	139020636	ENSBTAG00000005769	+	NPHP3		-	-	GO:0005488//binding;GO:0016787//hydrolase activity;GO:0003674//molecular_function;GO:0003824//catalytic activity	-
chr6	20910701	20911125	3.18	-1	chr6	20910085	20912084	ENSBTAG00000013927	-	GSTCD_BOVIN	Glutathione S-transferase C-terminal domain-containing protein [Source:UniProtKB/Swiss-Prot;Acc:A5PKL6]	-	GO:0005737//cytoplasm;GO:0005623//cell;GO:0005622//intracellular;GO:0005575//cellular_component	GO:0005515//protein binding;GO:0005488//binding;GO:0016740//transferase activity;GO:0003674//molecular_function;GO:0003824//catalytic activity	GO:0043170;GO:0008152//metabolic process;GO:0006139//nucleobase-containing compound metabolic process;GO:0009987//cellular process;GO:0008150//biological_process
chr6	20910701	20911125	3.18	-1	chr6	20910206	20930419	ENSBTAG00000033648	+	INT12_BOVIN	Integrator complex subunit 12 (Int12)(PHD finger protein 22) [Source:UniProtKB/Swiss-Prot;Acc:Q32LL5]	-	GO:0005634//nucleus;GO:0005623//cell;GO:0005622//intracellular;GO:0005575//cellular_component	GO:0005515//protein binding;GO:0005488//binding;GO:0003674//molecular_function	GO:0043170;GO:0008152//metabolic process;GO:0006139//nucleobase-containing compound metabolic process;GO:0009987//cellular process;GO:0008150//biological_process
chr9	107093148	107093478	3.18	-1	chr9	107092903	107094902	ENSBTAG00000018810	-	TSP2_BOVIN	Thrombospondin-2 Precursor (Corticotropin-induced secreted protein)(CISP) [Source:UniProtKB/Swiss-Prot;Acc:Q95116]	ko04510//Focal adhesion;ko04145//Phagosome;ko04512//ECM-receptor interaction;ko04115//p53 signaling pathway;ko04350//TGF-beta signaling pathway;ko05144//Malaria;ko05219//Bladder cancer	GO:0005576//extracellular region;GO:0005575//cellular_component;GO:0005576//extracellular region;GO:0005575//cellular_component	GO:0005198//structural molecule activity;GO:0005515//protein binding;GO:0005488//binding;GO:0003674//molecular_function;GO:0005198//structural molecule activity;GO:0005515//protein binding;GO:0005488//binding;GO:0003674//molecular_function	GO:0009987//cellular process;GO:0008150//biological_process;GO:0009987//cellular process;GO:0008150//biological_process
chr7	51997263	51997938	3.18	1	chr7	51901551	52031015	ENSBTAG00000017349	+	A6QNV3_BOVIN	protocadherin gamma subfamily A, 8 [Source:RefSeq peptide;Acc:NP_001093175]	-	GO:0016020//membrane;GO:0005623//cell;GO:0005575//cellular_component;GO:0016020//membrane;GO:0005623//cell;GO:0005575//cellular_component;GO:0016020//membrane;GO:0005623//cell;GO:0005575//cellular_component	GO:0005515//protein binding;GO:0005488//binding;GO:0003674//molecular_function;GO:0005515//protein binding;GO:0005488//binding;GO:0003674//molecular_function;GO:0005488//binding;GO:0003674//molecular_function	GO:0009987//cellular process;GO:0008150//biological_process;GO:0009987//cellular process;GO:0008150//biological_process;GO:0009987//cellular process;GO:0008150//biological_process
chr6	95164646	95165227	3.18	-1	chr6	95124841	95165159	ENSBTAG00000000599	-	A4FUE4_BOVIN	cyclin I [Source:RefSeq peptide;Acc:NP_001076842]	-	-	-	-
chr5	35467089	35467311	3.18	1	chr5	35465908	35467907	ENSBTAG00000013155	+	CO2A1_BOVIN	Collagen alpha-1(II) chain Precursor; Fragments (Alpha-1 type II collagen) [Source:UniProtKB/Swiss-Prot;Acc:P02459]	ko04510//Focal adhesion;ko05146//Amoebiasis;ko04512//ECM-receptor interaction;ko04974//Protein digestion and absorption	GO:0005615//extracellular space;GO:0005576//extracellular region;GO:0005578//proteinaceous extracellular matrix;GO:0005737//cytoplasm;GO:0005623//cell;GO:0005622//intracellular;GO:0005575//cellular_component;GO:0005576//extracellular region;GO:0005578//pr	GO:0005198//structural molecule activity;GO:0005515//protein binding;GO:0005488//binding;GO:0003674//molecular_function;GO:0005198//structural molecule activity;GO:0003674//molecular_function	GO:0043062//extracellular structure organization;GO:0030154//cell differentiation;GO:0007275//multicellular organismal development;GO:0032501//multicellular organismal process;GO:0050789//regulation of biological process;GO:0043170;GO:0008152//metabolic p
chr5	106213140	106213534	3.18	1	chr5	106211894	106213893	ENSBTAG00000009663	+	A5D7Q4_BOVIN	cold shock domain protein A [Source:RefSeq peptide;Acc:NP_001091543]	ko04530//Tight junction	GO:0005634//nucleus;GO:0005737//cytoplasm;GO:0005623//cell;GO:0005622//intracellular;GO:0005575//cellular_component	GO:0005515//protein binding;GO:0003676//nucleic acid binding;GO:0005488//binding;GO:0003674//molecular_function	GO:0007275//multicellular organismal development;GO:0032501//multicellular organismal process;GO:0050789//regulation of biological process;GO:0008150//biological_process
chr4	90459494	90460403	3.18	-1	chr4	90459441	90461440	ENSBTAG00000032049	-	Q2ABB7_BOVIN	bitter taste receptor Bota-T2R16 [Source:RefSeq peptide;Acc:NP_001040093]	ko04742//Taste transduction	GO:0016020//membrane;GO:0005623//cell;GO:0005575//cellular_component;GO:0016020//membrane;GO:0005623//cell;GO:0005575//cellular_component	GO:0004872//receptor activity;GO:0004871//signal transducer activity;GO:0003674//molecular_function;GO:0004872//receptor activity;GO:0004871//signal transducer activity;GO:0003674//molecular_function	GO:0032501//multicellular organismal process;GO:0050789//regulation of biological process;GO:0050896//response to stimulus;GO:0008150//biological_process;GO:0032501//multicellular organismal process;GO:0050789//regulation of biological process;GO:0050896/
chr3	15665605	15665909	3.18	1	chr3	15660643	15665893	ENSBTAG00000015784	-	Q0VD13_BOVIN	brain link protein-1 [Source:RefSeq peptide;Acc:NP_001069152]	-	-	GO:0005488//binding;GO:0003674//molecular_function	GO:0009987//cellular process;GO:0008150//biological_process
chr29	45686488	45686987	3.18	1	chr29	45680859	45690124	ENSBTAG00000013884	+	A6QPH2_BOVIN	signal-induced proliferation-associated gene 1 [Source:RefSeq peptide;Acc:NP_001095365]	ko04670//Leukocyte transendothelial migration	GO:0005623//cell;GO:0005622//intracellular;GO:0005575//cellular_component	GO:0030234//enzyme regulator activity;GO:0005515//protein binding;GO:0005488//binding;GO:0003674//molecular_function	GO:0050789//regulation of biological process;GO:0008150//biological_process
chr29	45566199	45566498	3.18	1	chr29	45564567	45566566	ENSBTAG00000006740	+	NTKL_BOVIN	N-terminal kinase-like protein (SCY1-like protein 1) [Source:UniProtKB/Swiss-Prot;Acc:A6QLH6]	-	GO:0016020//membrane;GO:0005737//cytoplasm;GO:0005623//cell;GO:0005622//intracellular;GO:0005575//cellular_component	GO:0016301//kinase activity;GO:0005515//protein binding;GO:0005488//binding;GO:0016740//transferase activity;GO:0003674//molecular_function;GO:0003824//catalytic activity	GO:0006810//transport;GO:0043170;GO:0008152//metabolic process;GO:0009987//cellular process;GO:0008150//biological_process
chr21	7536960	7537359	3.18	-1	chr21	7536322	7538321	ENSBTAG00000018252	-	ARRDC4		-	-	-	-
chr2	128906479	128907144	3.18	-1	chr2	128876602	128907168	ENSBTAG00000015771	-	YTHD2_BOVIN	YTH domain family protein 2 [Source:UniProtKB/Swiss-Prot;Acc:Q0VCZ3]	-	-	-	-
chr17	58699840	58700146	3.18	-1	chr17	58699620	58701619	ENSBTAG00000005940	-	AAKB1_BOVIN	5'-AMP-activated protein kinase subunit beta-1 (AMPK subunit beta-1)(AMPKb) [Source:UniProtKB/Swiss-Prot;Acc:Q5BIS9]	ko04910//Insulin signaling pathway;ko05410//Hypertrophic cardiomyopathy (HCM);ko04920//Adipocytokine signaling pathway	GO:0005634//nucleus;GO:0005623//cell;GO:0005622//intracellular;GO:0005575//cellular_component	GO:0016301//kinase activity;GO:0005515//protein binding;GO:0005488//binding;GO:0016787//hydrolase activity;GO:0016740//transferase activity;GO:0003674//molecular_function;GO:0003824//catalytic activity	GO:0009058//biosynthetic process;GO:0008152//metabolic process;GO:0009987//cellular process;GO:0008150//biological_process
chr16	36737682	36738136	3.18	-1	chr16	36661535	36765606	ENSBTAG00000010169	+	LOC520588	PREDICTED: Bos taurus misc_RNA (LOC520588), miscRNA. [Source:RefSeq DNA;Acc:XR_042658]	-	-	-	-
chr16	48398289	48399853	3.18	1	chr16	48398673	48401609	ENSBTAG00000039055	+	A6QPE7_BOVIN	hypothetical protein LOC788407 [Source:RefSeq peptide;Acc:NP_001095819]	-	-	-	-
chr16	36737682	36738136	3.18	-1	chr16	36737099	36739098	ENSBTAG00000032810	-	A6H6Z6_BOVIN	Fas ligand [Source:RefSeq peptide;Acc:NP_001092329]	ko05200//Pathways in cancer;ko04010//MAPK signaling pathway;ko04060//Cytokine-cytokine receptor interaction;ko05164//Influenza A;ko05162//Measles;ko04650//Natural killer cell mediated cytotoxicity;ko05142//Chagas disease (American trypanosomiasis);ko04722	GO:0005615//extracellular space;GO:0005576//extracellular region;GO:0016020//membrane;GO:0005623//cell;GO:0005575//cellular_component;GO:0005615//extracellular space;GO:0005576//extracellular region;GO:0016020//membrane;GO:0005623//cell;GO:0005575//cellul	GO:0005515//protein binding;GO:0005488//binding;GO:0003674//molecular_function;GO:0005515//protein binding;GO:0005488//binding;GO:0003674//molecular_function;GO:0005515//protein binding;GO:0005488//binding;GO:0003674//molecular_function	GO:0008219//cell death;GO:0050789//regulation of biological process;GO:0050896//response to stimulus;GO:0009987//cellular process;GO:0008150//biological_process;GO:0008219//cell death;GO:0050789//regulation of biological process;GO:0050896//response to st
chr15	28099922	28100396	3.18	-1	chr15	28098171	28100170	ENSBTAG00000008075	+	TPPC4_BOVIN	Trafficking protein particle complex subunit 4 [Source:UniProtKB/Swiss-Prot;Acc:Q2TBL9]	-	GO:0005737//cytoplasm;GO:0005623//cell;GO:0005622//intracellular;GO:0005575//cellular_component;GO:0005737//cytoplasm;GO:0005623//cell;GO:0005622//intracellular;GO:0005575//cellular_component	-	GO:0006810//transport;GO:0009987//cellular process;GO:0008150//biological_process;GO:0006810//transport;GO:0009987//cellular process;GO:0008150//biological_process
chr15	28099922	28100396	3.18	-1	chr15	28099742	28101741	ENSBTAG00000027772	-	RS25_BOVIN	40S ribosomal protein S25 [Source:UniProtKB/Swiss-Prot;Acc:Q56JX5]	ko03010//Ribosome	GO:0005737//cytoplasm;GO:0005623//cell;GO:0005622//intracellular;GO:0005575//cellular_component;GO:0005737//cytoplasm;GO:0005623//cell;GO:0005622//intracellular;GO:0005575//cellular_component;GO:0005737//cytoplasm;GO:0005623//cell;GO:0005622//intracellula	-	-
chr12	84789348	84789982	3.18	1	chr12	84789625	84791624	ENSBTAG00000010246	-	A5PKH1_BOVIN	growth hormone regulated TBC protein 1 [Source:RefSeq peptide;Acc:NP_001096806]	-	GO:0005576//extracellular region;GO:0005623//cell;GO:0005622//intracellular;GO:0005575//cellular_component	GO:0030234//enzyme regulator activity;GO:0005515//protein binding;GO:0005488//binding;GO:0003674//molecular_function	GO:0050789//regulation of biological process;GO:0008150//biological_process
chr10	26056122	26057141	3.18	-1	chr10	26054929	26056928	ENSBTAG00000002748	+	Q17QI9_BOVIN	transmembrane protein 55B [Source:RefSeq peptide;Acc:NP_001069827]	-	GO:0016020//membrane;GO:0005623//cell;GO:0005575//cellular_component	-	-
chr1	83749862	83750361	3.18	1	chr1	83748159	83750158	ENSBTAG00000019625	+	Q3T0W1_BOVIN	Enoyl-Coenzyme A, hydratase/3-hydroxyacyl Coenzyme A dehydrogenase [Source:UniProtKB/TrEMBL;Acc:Q3T0W1]	ko01100//Metabolic pathways;ko03320//PPAR signaling pathway;ko04146//Peroxisome;ko00280//Valine, leucine and isoleucine degradation;ko00310//Lysine degradation;ko00380//Tryptophan metabolism;ko00071//Fatty acid metabolism;ko00410//beta-Alanine metabolism;	-	GO:0016491//oxidoreductase activity;GO:0003674//molecular_function;GO:0003824//catalytic activity;GO:0016491//oxidoreductase activity;GO:0003674//molecular_function;GO:0003824//catalytic activity;GO:0003674//molecular_function;GO:0003824//catalytic activi	GO:0008152//metabolic process;GO:0009987//cellular process;GO:0008150//biological_process;GO:0008152//metabolic process;GO:0009987//cellular process;GO:0008150//biological_process;GO:0008152//metabolic process;GO:0008150//biological_process
chr7	45352551	45353124	3.17	-1	chr7	45352217	45354216	ENSBTAG00000021226	-	SAR1B_BOVIN	GTP-binding protein SAR1b [Source:UniProtKB/Swiss-Prot;Acc:Q3T0T7]	ko04141//Protein processing in endoplasmic reticulum	GO:0016020//membrane;GO:0005737//cytoplasm;GO:0005623//cell;GO:0005622//intracellular;GO:0005575//cellular_component	GO:0005488//binding;GO:0003674//molecular_function	GO:0050789//regulation of biological process;GO:0006810//transport;GO:0009987//cellular process;GO:0008150//biological_process
chr4	96056870	96057279	3.17	1	chr4	96035971	96063139	ENSBTAG00000006253	+	FLNC	filamin C, gamma [Source:HGNC Symbol;Acc:3756]	-	-	GO:0005515//protein binding;GO:0005488//binding;GO:0003674//molecular_function	-
chr3	2659691	2660095	3.17	1	chr3	2641637	2659988	ENSBTAG00000010775	-	A5PJT5_BOVIN	pogo transposable element with KRAB domain [Source:RefSeq peptide;Acc:NP_001092570]	-	GO:0005634//nucleus;GO:0005737//cytoplasm;GO:0005623//cell;GO:0005622//intracellular;GO:0005575//cellular_component;GO:0005623//cell;GO:0005622//intracellular;GO:0005575//cellular_component	GO:0003676//nucleic acid binding;GO:0005488//binding;GO:0003674//molecular_function;GO:0003676//nucleic acid binding;GO:0005488//binding;GO:0003674//molecular_function	GO:0050789//regulation of biological process;GO:0008150//biological_process;GO:0050789//regulation of biological process;GO:0008150//biological_process
chr3	13856881	13857467	3.17	-1	chr3	13853039	13857178	ENSBTAG00000016964	-	CD5L	CD5 molecule-like [Source:RefSeq peptide;Acc:NP_001095589]	-	GO:0016020//membrane;GO:0005623//cell;GO:0005575//cellular_component;GO:0016020//membrane;GO:0005623//cell;GO:0005575//cellular_component	GO:0004872//receptor activity;GO:0004871//signal transducer activity;GO:0003674//molecular_function;GO:0004872//receptor activity;GO:0004871//signal transducer activity;GO:0003674//molecular_function	-
chr29	51245017	51245331	3.17	-1	chr29	51238495	51245434	ENSBTAG00000026768	+	TY3H_BOVIN	Tyrosine 3-monooxygenase (EC 1.14.16.2)(Tyrosine 3-hydroxylase)(TH) [Source:UniProtKB/Swiss-Prot;Acc:P17289]	ko01100//Metabolic pathways;ko05012//Parkinson's disease;ko00350//Tyrosine metabolism	GO:0016020//membrane;GO:0005634//nucleus;GO:0005737//cytoplasm;GO:0005623//cell;GO:0005622//intracellular;GO:0005575//cellular_component	GO:0005515//protein binding;GO:0016491//oxidoreductase activity;GO:0005488//binding;GO:0003674//molecular_function;GO:0003824//catalytic activity	GO:0007610//behavior;GO:0030154//cell differentiation;GO:0007275//multicellular organismal development;GO:0032501//multicellular organismal process;GO:0051704;GO:0050789//regulation of biological process;GO:0009058//biosynthetic process;GO:0007154//cell c
chr23	50529985	50530395	3.17	1	chr23	50528340	50530339	ENSBTAG00000003332	+	RPP40_BOVIN	Ribonuclease P protein subunit p40 (RNaseP protein p40)(EC 3.1.26.5) [Source:UniProtKB/Swiss-Prot;Acc:A7YWU3]	ko03013//RNA transport;ko03008//Ribosome biogenesis in eukaryotes	GO:0005634//nucleus;GO:0005623//cell;GO:0005622//intracellular;GO:0005575//cellular_component	GO:0005515//protein binding;GO:0005488//binding;GO:0016787//hydrolase activity;GO:0003674//molecular_function;GO:0003824//catalytic activity	GO:0043170;GO:0008152//metabolic process;GO:0006139//nucleobase-containing compound metabolic process;GO:0009987//cellular process;GO:0008150//biological_process
chr14	104142	104806	3.17	-1	chr14	103392	110328	ENSBTAG00000018456	+	ZNF7	zinc finger protein 7 [Source:HGNC Symbol;Acc:13139]	-	GO:0005623//cell;GO:0005622//intracellular;GO:0005575//cellular_component	GO:0003676//nucleic acid binding;GO:0005488//binding;GO:0003674//molecular_function	GO:0050789//regulation of biological process;GO:0008150//biological_process
chr14	1525736	1526205	3.17	-1	chr14	1474320	1597286	ENSBTAG00000044200	+	ZFP41	zinc finger protein 41 homolog (mouse) [Source:HGNC Symbol;Acc:26786]	-	GO:0005623//cell;GO:0005622//intracellular;GO:0005575//cellular_component	GO:0003676//nucleic acid binding;GO:0005488//binding;GO:0003674//molecular_function	-
chr1	120199929	120200493	3.17	-1	chr1	120199686	120201685	ENSBTAG00000011147	-	RNF13_BOVIN	RING finger protein 13 [Source:UniProtKB/Swiss-Prot;Acc:Q0VD51]	-	GO:0005634//nucleus;GO:0005737//cytoplasm;GO:0005623//cell;GO:0005622//intracellular;GO:0005575//cellular_component	GO:0005515//protein binding;GO:0005488//binding;GO:0003674//molecular_function	-
chr12	83342327	83342731	3.16	1	chr12	83329141	83348264	ENSBTAG00000011471	-	SYCM_BOVIN	Cysteinyl-tRNA synthetase, mitochondrial Precursor (EC 6.1.1.16)(Cysteine--tRNA ligase)(CysRS) [Source:UniProtKB/Swiss-Prot;Acc:Q2KIF8]	ko00970//Aminoacyl-tRNA biosynthesis	GO:0005737//cytoplasm;GO:0005623//cell;GO:0005622//intracellular;GO:0005575//cellular_component	GO:0016874//ligase activity;GO:0005488//binding;GO:0003674//molecular_function;GO:0003824//catalytic activity	GO:0009058//biosynthetic process;GO:0043170;GO:0008152//metabolic process;GO:0006139//nucleobase-containing compound metabolic process;GO:0009987//cellular process;GO:0008150//biological_process
chr17	72385102	72386496	3.16	-1	chr17	72383739	72385738	ENSBTAG00000000913	+	QCR9_BOVIN	Cytochrome b-c1 complex subunit 9 (Ubiquinol-cytochrome c reductase complex 7.2 kDa protein)(Cytochrome c1 non-heme 7 kDa protein)(Complex III subunit X)(Complex III subunit 9) [Source:UniProtKB/Swiss-Prot;Acc:P00130]	ko01100//Metabolic pathways;ko05016//Huntington's disease;ko05010//Alzheimer's disease;ko00190//Oxidative phosphorylation;ko05012//Parkinson's disease;ko04260//Cardiac muscle contraction	GO:0016020//membrane;GO:0005737//cytoplasm;GO:0005623//cell;GO:0005622//intracellular;GO:0005575//cellular_component	GO:0015075//ion transmembrane transporter activity;GO:0016491//oxidoreductase activity;GO:0005215//transporter activity;GO:0003674//molecular_function;GO:0003824//catalytic activity	GO:0006810//transport;GO:0008152//metabolic process;GO:0009987//cellular process;GO:0008150//biological_process
chr17	72385102	72386496	3.16	-1	chr17	72385462	72387461	ENSBTAG00000017890	-	ZMAT5_BOVIN	Zinc finger matrin-type protein 5 (U11/U12 small nuclear ribonucleoprotein 20 kDa protein)(U11/U12 snRNP 20 kDa protein) [Source:UniProtKB/Swiss-Prot;Acc:Q2TA39]	-	GO:0005634//nucleus;GO:0005737//cytoplasm;GO:0005623//cell;GO:0005622//intracellular;GO:0005575//cellular_component	GO:0003676//nucleic acid binding;GO:0005488//binding;GO:0003674//molecular_function	GO:0043170;GO:0008152//metabolic process;GO:0006139//nucleobase-containing compound metabolic process;GO:0009987//cellular process;GO:0008150//biological_process
chr9	24459042	24459441	3.16	-1	chr9	24176478	24460072	ENSBTAG00000009355	-	A7Z073_BOVIN	synaptosomal-associated protein, 91kDa homolog [Source:RefSeq peptide;Acc:NP_001098848]	-	GO:0016020//membrane;GO:0005737//cytoplasm;GO:0005623//cell;GO:0005622//intracellular;GO:0005575//cellular_component	GO:0005488//binding;GO:0003674//molecular_function;GO:0005515//protein binding;GO:0005488//binding;GO:0003674//molecular_function;GO:0005488//binding;GO:0003674//molecular_function	GO:0046903//secretion;GO:0032501//multicellular organismal process;GO:0007154//cell communication;GO:0006810//transport;GO:0009987//cellular process;GO:0008150//biological_process
chr9	44788735	44788969	3.16	1	chr9	44787729	44789728	ENSBTAG00000012534	+	BEND3		-	-	-	-
chr8	76549617	76550065	3.16	-1	chr8	76546108	76549901	ENSBTAG00000000164	-	Q0VBW7_BOVIN	gonadotropin-releasing hormone 1 [Source:RefSeq peptide;Acc:NP_001071605]	ko04912//GnRH signaling pathway	GO:0005576//extracellular region;GO:0005575//cellular_component	GO:0005515//protein binding;GO:0005488//binding;GO:0003674//molecular_function	GO:0007275//multicellular organismal development;GO:0032501//multicellular organismal process;GO:0050789//regulation of biological process;GO:0050896//response to stimulus;GO:0008150//biological_process
chr8	7496452	7497406	3.16	-1	chr8	7496547	7498546	ENSBTAG00000012432	-	FDFT_BOVIN	Squalene synthase (SQS)(SS)(EC 2.5.1.21)(Farnesyl-diphosphate farnesyltransferase)(FPP:FPP farnesyltransferase) [Source:UniProtKB/Swiss-Prot;Acc:Q32KR6]	ko01100//Metabolic pathways	GO:0016020//membrane;GO:0005737//cytoplasm;GO:0005623//cell;GO:0005622//intracellular;GO:0005575//cellular_component	GO:0005515//protein binding;GO:0016491//oxidoreductase activity;GO:0005488//binding;GO:0016740//transferase activity;GO:0003674//molecular_function;GO:0003824//catalytic activity	GO:0009058//biosynthetic process;GO:0008152//metabolic process;GO:0009987//cellular process;GO:0008150//biological_process
chr7	83946490	83946986	3.16	-1	chr7	83901471	84022623	ENSBTAG00000039591	-	TMEM167A	transmembrane protein 167A [Source:HGNC Symbol;Acc:28330]	-	-	-	-
chr7	29540973	29541378	3.16	1	chr7	29539972	29541971	ENSBTAG00000001568	+	PPIC_BOVIN	Peptidyl-prolyl cis-trans isomerase C (PPIase C)(EC 5.2.1.8)(Rotamase C)(Cyclophilin C) [Source:UniProtKB/Swiss-Prot;Acc:Q08E11]	-	GO:0005737//cytoplasm;GO:0005623//cell;GO:0005622//intracellular;GO:0005575//cellular_component	GO:0016853//isomerase activity;GO:0005488//binding;GO:0003674//molecular_function;GO:0003824//catalytic activity	GO:0043170;GO:0008152//metabolic process;GO:0009987//cellular process;GO:0008150//biological_process
chr7	63429889	63431003	3.16	-1	chr7	63430006	63432005	ENSBTAG00000011131	-	NMUR2_BOVIN	Neuromedin-U receptor 2 (NMU-R2) [Source:UniProtKB/Swiss-Prot;Acc:Q58CW4]	ko04080//Neuroactive ligand-receptor interaction	GO:0016020//membrane;GO:0005623//cell;GO:0005575//cellular_component	GO:0015267//channel activity;GO:0015075//ion transmembrane transporter activity;GO:0004872//receptor activity;GO:0004871//signal transducer activity;GO:0005488//binding;GO:0005215//transporter activity;GO:0003674//molecular_function	GO:0046903//secretion;GO:0007610//behavior;GO:0007275//multicellular organismal development;GO:0032501//multicellular organismal process;GO:0050789//regulation of biological process;GO:0007154//cell communication;GO:0006810//transport;GO:0050896//response
chr3	122008969	122009708	3.16	1	chr3	122001774	122022618	ENSBTAG00000013869	+	SH3BP4		-	-	-	-
chr3	16231510	16231839	3.16	-1	chr3	16229724	16231723	ENSBTAG00000011209	-	A6H7H8_BOVIN	synaptotagmin XI [Source:RefSeq peptide;Acc:NP_001092641]	-	GO:0016020//membrane;GO:0005737//cytoplasm;GO:0005623//cell;GO:0005622//intracellular;GO:0005575//cellular_component	GO:0005515//protein binding;GO:0005488//binding;GO:0005215//transporter activity;GO:0003674//molecular_function	GO:0006810//transport;GO:0008150//biological_process
chr3	17468026	17468443	3.16	-1	chr3	17467181	17469180	ENSBTAG00000020542	+	A5D7T3_BOVIN	Src homology 2 domain containing E [Source:RefSeq peptide;Acc:NP_001091609]	-	-	GO:0005515//protein binding;GO:0005488//binding;GO:0003674//molecular_function	-
chr3	45211071	45211470	3.16	-1	chr3	45210059	45212058	ENSBTAG00000019029	+	DPH5_BOVIN	Diphthine synthase (EC 2.1.1.98)(Diphthamide biosynthesis methyltransferase) [Source:UniProtKB/Swiss-Prot;Acc:Q5E982]	-	-	GO:0016740//transferase activity;GO:0003674//molecular_function;GO:0003824//catalytic activity;GO:0016740//transferase activity;GO:0003674//molecular_function;GO:0003824//catalytic activity	GO:0009058//biosynthetic process;GO:0043170;GO:0008152//metabolic process;GO:0009987//cellular process;GO:0008150//biological_process;GO:0009058//biosynthetic process;GO:0043170;GO:0008152//metabolic process;GO:0009987//cellular process;GO:0008150//biolog
chr29	25748222	25749046	3.16	1	chr29	25626936	25748703	ENSBTAG00000013421	-	A6QL80_BOVIN	protein arginine methyltransferase 3 [Source:RefSeq peptide;Acc:NP_001095546]	-	GO:0005737//cytoplasm;GO:0005623//cell;GO:0005622//intracellular;GO:0005575//cellular_component	GO:0005515//protein binding;GO:0005488//binding;GO:0016740//transferase activity;GO:0003674//molecular_function;GO:0003824//catalytic activity	GO:0043170;GO:0008152//metabolic process;GO:0009987//cellular process;GO:0008150//biological_process
chr19	8505127	8505446	3.16	1	chr19	8461888	8513481	ENSBTAG00000011616	-	A6QPT4_BOVIN	MPO protein [Source:UniProtKB/TrEMBL;Acc:A6QPT4]	ko04145//Phagosome	-	GO:0016209//antioxidant activity;GO:0016491//oxidoreductase activity;GO:0005488//binding;GO:0003674//molecular_function;GO:0003824//catalytic activity;GO:0016209//antioxidant activity;GO:0016491//oxidoreductase activity;GO:0005488//binding;GO:0003674//mol	GO:0050896//response to stimulus;GO:0008152//metabolic process;GO:0008150//biological_process;GO:0050896//response to stimulus;GO:0008152//metabolic process;GO:0008150//biological_process
chr19	29460626	29461114	3.16	1	chr19	29460796	29510979	ENSBTAG00000000120	+	USP43		-	-	GO:0016787//hydrolase activity;GO:0003674//molecular_function;GO:0003824//catalytic activity;GO:0016787//hydrolase activity;GO:0003674//molecular_function;GO:0003824//catalytic activity;GO:0016787//hydrolase activity;GO:0003674//molecular_function;GO:0003	GO:0009056//catabolic process;GO:0043170;GO:0008152//metabolic process;GO:0009987//cellular process;GO:0008150//biological_process;GO:0009056//catabolic process;GO:0043170;GO:0008152//metabolic process;GO:0009987//cellular process;GO:0008150//biological_p
chr18	34479517	34479996	3.16	1	chr18	34475770	34479979	ENSBTAG00000002824	-	DPEP3		-	-	GO:0016787//hydrolase activity;GO:0003674//molecular_function;GO:0003824//catalytic activity	GO:0043170;GO:0008152//metabolic process;GO:0008150//biological_process
chr18	34107654	34108059	3.16	-1	chr18	34106045	34108044	ENSBTAG00000014553	-	VA0D1_BOVIN	V-type proton ATPase subunit d 1 (V-ATPase subunit d 1)(Vacuolar proton pump subunit d 1)(V-ATPase AC39 subunit)(V-ATPase 40 kDa accessory protein)(P39)(32 kDa accessory protein) [Source:UniProtKB/Swiss-Prot;Acc:P61420]	ko01100//Metabolic pathways;ko05152//Tuberculosis;ko04145//Phagosome;ko04142//Lysosome;ko00190//Oxidative phosphorylation;ko05323//Rheumatoid arthritis;ko05120//Epithelial cell signaling in Helicobacter pylori infection;ko05110//Vibrio cholerae infection;	GO:0016020//membrane;GO:0005737//cytoplasm;GO:0005623//cell;GO:0005622//intracellular;GO:0005575//cellular_component	GO:0015075//ion transmembrane transporter activity;GO:0005515//protein binding;GO:0005488//binding;GO:0005215//transporter activity;GO:0016787//hydrolase activity;GO:0003674//molecular_function;GO:0003824//catalytic activity	GO:0009058//biosynthetic process;GO:0006810//transport;GO:0008152//metabolic process;GO:0006139//nucleobase-containing compound metabolic process;GO:0009987//cellular process;GO:0008150//biological_process
chr18	34107654	34108059	3.16	-1	chr18	34107589	34109588	ENSBTAG00000014556	-	AGRP_BOVIN	Agouti-related protein Precursor [Source:UniProtKB/Swiss-Prot;Acc:P56413]	ko04920//Adipocytokine signaling pathway	GO:0005576//extracellular region;GO:0005575//cellular_component;GO:0005576//extracellular region;GO:0005575//cellular_component	-	GO:0050896//response to stimulus;GO:0009987//cellular process;GO:0008150//biological_process;GO:0050896//response to stimulus;GO:0009987//cellular process;GO:0008150//biological_process
chr17	36752600	36753261	3.16	-1	chr17	36752273	36754272	ENSBTAG00000012368	-	IL21_BOVIN	Interleukin-21 Precursor (IL-21) [Source:UniProtKB/Swiss-Prot;Acc:Q76LU5]	ko04060//Cytokine-cytokine receptor interaction;ko04630//Jak-STAT signaling pathway	GO:0005615//extracellular space;GO:0005576//extracellular region;GO:0005575//cellular_component	GO:0005515//protein binding;GO:0005488//binding;GO:0003674//molecular_function	GO:0030154//cell differentiation;GO:0050789//regulation of biological process;GO:0050896//response to stimulus;GO:0009987//cellular process;GO:0008150//biological_process
chr17	64291254	64291573	3.16	1	chr17	64290247	64292246	ENSBTAG00000016738	+	Q1JQE4_BOVIN	DTX1 protein Fragment [Source:UniProtKB/TrEMBL;Acc:Q1JQE4]	ko04330//Notch signaling pathway	-	GO:0005515//protein binding;GO:0005488//binding;GO:0003674//molecular_function;GO:0005515//protein binding;GO:0005488//binding;GO:0003674//molecular_function	GO:0030154//cell differentiation;GO:0007275//multicellular organismal development;GO:0032501//multicellular organismal process;GO:0050789//regulation of biological process;GO:0009987//cellular process;GO:0008150//biological_process;GO:0030154//cell differ
chr17	67617429	67617753	3.16	-1	chr17	67616423	67618422	ENSBTAG00000031849	+	A2VE84_BOVIN	transmembrane protein 119 [Source:RefSeq peptide;Acc:NP_001077133]	-	-	-	-
chr16	26957865	26958264	3.16	-1	chr16	26957896	27005287	ENSBTAG00000021880	+	ADCK3_BOVIN	Chaperone activity of bc1 complex-like, mitochondrial Precursor (Chaperone-ABC1-like)(aarF domain-containing protein kinase 3) [Source:UniProtKB/Swiss-Prot;Acc:Q29RI0]	-	GO:0005737//cytoplasm;GO:0005623//cell;GO:0005622//intracellular;GO:0005575//cellular_component	GO:0016301//kinase activity;GO:0005488//binding;GO:0016740//transferase activity;GO:0003674//molecular_function;GO:0003824//catalytic activity	GO:0043170;GO:0008152//metabolic process;GO:0009987//cellular process;GO:0008150//biological_process
chr12	36138630	36139043	3.16	1	chr12	36137626	36139625	ENSBTAG00000008296	+	N6MT2_BOVIN	N(6)-adenine-specific DNA methyltransferase 2 (EC 2.1.1.-) [Source:UniProtKB/Swiss-Prot;Acc:Q17QF2]	-	-	GO:0003676//nucleic acid binding;GO:0005488//binding;GO:0016740//transferase activity;GO:0003674//molecular_function;GO:0003824//catalytic activity;GO:0003676//nucleic acid binding;GO:0005488//binding;GO:0016740//transferase activity;GO:0003674//molecular	GO:0008152//metabolic process;GO:0009987//cellular process;GO:0008150//biological_process;GO:0008152//metabolic process;GO:0009987//cellular process;GO:0008150//biological_process
chr10	127622	128111	3.16	-1	chr10	127738	454321	ENSBTAG00000035858	+	MCC	mutated in colorectal cancers [Source:HGNC Symbol;Acc:6935]	-	-	-	-
chr10	71700640	71701053	3.16	1	chr10	71700216	71720197	ENSBTAG00000013043	+	MUDEN_BOVIN	MHD domain-containing death-inducing protein (Mu-2-related death-inducing protein)(MuD) [Source:UniProtKB/Swiss-Prot;Acc:Q5E9X5]	-	GO:0016020//membrane;GO:0005737//cytoplasm;GO:0005623//cell;GO:0005622//intracellular;GO:0005575//cellular_component;GO:0016020//membrane;GO:0005737//cytoplasm;GO:0005623//cell;GO:0005622//intracellular;GO:0005575//cellular_component	GO:0005515//protein binding;GO:0005488//binding;GO:0003674//molecular_function;GO:0005515//protein binding;GO:0005488//binding;GO:0003674//molecular_function	GO:0006810//transport;GO:0009987//cellular process;GO:0008150//biological_process;GO:0006810//transport;GO:0009987//cellular process;GO:0008150//biological_process
chrX	7445038	7445442	3.15	-1	chrX	7444790	7511065	ENSBTAG00000019652	+	Q08DU5_BOVIN	MST4 protein [Source:UniProtKB/TrEMBL;Acc:Q08DU5]	-	-	GO:0016301//kinase activity;GO:0005488//binding;GO:0016740//transferase activity;GO:0003674//molecular_function;GO:0003824//catalytic activity	GO:0043170;GO:0008152//metabolic process;GO:0009987//cellular process;GO:0008150//biological_process
chrX	79128605	79129081	3.15	1	chrX	79127590	79129589	ENSBTAG00000038125	+	-	-	-	GO:0009055//electron carrier activity;GO:0016491//oxidoreductase activity;GO:0003674//molecular_function;GO:0003824//catalytic activity	GO:0050789//regulation of biological process;GO:0009987//cellular process;GO:0008150//biological_process
chr8	10476534	10476945	3.15	1	chr8	10476281	10478280	ENSBTAG00000000534	-	PNOC_BOVIN	Nociceptin Precursor [Contains Neuropeptide 1;Nociceptin(Orphanin FQ)(PPNOC);Neuropeptide 2] [Source:UniProtKB/Swiss-Prot;Acc:O62647]	-	GO:0005576//extracellular region;GO:0005575//cellular_component	GO:0005515//protein binding;GO:0005488//binding;GO:0003674//molecular_function	GO:0032501//multicellular organismal process;GO:0007154//cell communication;GO:0009987//cellular process;GO:0008150//biological_process
chr7	44094953	44095102	3.15	-1	chr7	44093741	44095740	ENSBTAG00000009479	+	QCR8_BOVIN	Cytochrome b-c1 complex subunit 8 (Ubiquinol-cytochrome c reductase complex ubiquinone-binding protein QP-C)(Ubiquinol-cytochrome c reductase complex 9.5 kDa protein)(Complex III subunit VIII)(Complex III subunit 8) [Source:UniProtKB/Swiss-Prot;Acc:P13271	ko01100//Metabolic pathways;ko05016//Huntington's disease;ko05010//Alzheimer's disease;ko00190//Oxidative phosphorylation;ko05012//Parkinson's disease;ko04260//Cardiac muscle contraction	GO:0016020//membrane;GO:0005737//cytoplasm;GO:0005623//cell;GO:0005622//intracellular;GO:0005575//cellular_component;GO:0016020//membrane;GO:0005737//cytoplasm;GO:0005623//cell;GO:0005622//intracellular;GO:0005575//cellular_component	GO:0015075//ion transmembrane transporter activity;GO:0016491//oxidoreductase activity;GO:0005215//transporter activity;GO:0003674//molecular_function;GO:0003824//catalytic activity;GO:0015075//ion transmembrane transporter activity;GO:0016491//oxidoreduc	GO:0006810//transport;GO:0008152//metabolic process;GO:0009987//cellular process;GO:0008150//biological_process;GO:0006810//transport;GO:0008152//metabolic process;GO:0009987//cellular process;GO:0008150//biological_process
chr7	44094953	44095102	3.15	-1	chr7	44093755	44095754	ENSBTAG00000009478	-	GDF9_BOVIN	Growth/differentiation factor 9 Precursor (GDF-9) [Source:UniProtKB/Swiss-Prot;Acc:Q9GK68]	-	GO:0005615//extracellular space;GO:0005576//extracellular region;GO:0005575//cellular_component	GO:0005515//protein binding;GO:0005488//binding;GO:0003674//molecular_function	GO:0030154//cell differentiation;GO:0032501//multicellular organismal process;GO:0050789//regulation of biological process;GO:0009987//cellular process;GO:0008150//biological_process
chr7	83144948	83145272	3.15	-1	chr7	83143947	83145946	ENSBTAG00000013358	+	RS23_BOVIN	40S ribosomal protein S23 [Source:UniProtKB/Swiss-Prot;Acc:Q3T199]	ko03010//Ribosome	GO:0005737//cytoplasm;GO:0005623//cell;GO:0005622//intracellular;GO:0005575//cellular_component;GO:0005737//cytoplasm;GO:0005623//cell;GO:0005622//intracellular;GO:0005575//cellular_component;GO:0005737//cytoplasm;GO:0005623//cell;GO:0005622//intracellula	GO:0005198//structural molecule activity;GO:0003674//molecular_function;GO:0005198//structural molecule activity;GO:0003674//molecular_function;GO:0005198//structural molecule activity;GO:0003674//molecular_function;GO:0005198//structural molecule activit	GO:0009058//biosynthetic process;GO:0043170;GO:0008152//metabolic process;GO:0009987//cellular process;GO:0008150//biological_process;GO:0009058//biosynthetic process;GO:0043170;GO:0008152//metabolic process;GO:0009987//cellular process;GO:0008150//biolog
chr3	51462019	51462148	3.15	-1	chr3	51461376	51463375	ENSBTAG00000021537	-	RWDD3_BOVIN	RWD domain-containing protein 3 [Source:UniProtKB/Swiss-Prot;Acc:A3KN24]	-	GO:0005634//nucleus;GO:0005737//cytoplasm;GO:0005623//cell;GO:0005622//intracellular;GO:0005575//cellular_component	GO:0005515//protein binding;GO:0005488//binding;GO:0003674//molecular_function	-
chr29	33989367	33990736	3.15	1	chr29	33988534	33996625	ENSBTAG00000015905	-	ARHGAP32		-	-	-	-
chr29	47610810	47611410	3.15	1	chr29	47596644	47614990	ENSBTAG00000013093	-	AL3B1_BOVIN	Aldehyde dehydrogenase family 3 member B1 (EC 1.2.1.5) [Source:UniProtKB/Swiss-Prot;Acc:Q1JPA0]	ko01100//Metabolic pathways;ko00010//Glycolysis / Gluconeogenesis;ko00980//Metabolism of xenobiotics by cytochrome P450;ko00982//Drug metabolism - cytochrome P450;ko00350//Tyrosine metabolism;ko00410//beta-Alanine metabolism;ko00340//Histidine metabolism;	-	GO:0016491//oxidoreductase activity;GO:0003674//molecular_function;GO:0003824//catalytic activity;GO:0016491//oxidoreductase activity;GO:0003674//molecular_function;GO:0003824//catalytic activity;GO:0016491//oxidoreductase activity;GO:0003674//molecular_f	GO:0008152//metabolic process;GO:0009987//cellular process;GO:0008150//biological_process;GO:0008152//metabolic process;GO:0009987//cellular process;GO:0008150//biological_process;GO:0008152//metabolic process;GO:0009987//cellular process;GO:0008150//biol
chr23	17358704	17359282	3.15	1	chr23	17358479	17365274	ENSBTAG00000012777	+	SRF		ko04010//MAPK signaling pathway	GO:0005634//nucleus;GO:0005623//cell;GO:0005622//intracellular;GO:0005575//cellular_component	GO:0003676//nucleic acid binding;GO:0005488//binding;GO:0003674//molecular_function	GO:0050789//regulation of biological process;GO:0008150//biological_process
chr23	17776912	17777141	3.15	-1	chr23	17775906	17777905	ENSBTAG00000009549	+	RSPH9_BOVIN	Radial spoke head protein 9 homolog [Source:UniProtKB/Swiss-Prot;Acc:Q2KIU7]	-	GO:0005737//cytoplasm;GO:0005623//cell;GO:0005622//intracellular;GO:0005575//cellular_component	-	GO:0006928//cellular component movement;GO:0009987//cellular process;GO:0008150//biological_process
chr22	48177398	48178077	3.15	1	chr22	48177391	48200809	ENSBTAG00000010027	+	CHDH		ko00260//Glycine, serine and threonine metabolism	-	GO:0016491//oxidoreductase activity;GO:0005488//binding;GO:0003674//molecular_function;GO:0003824//catalytic activity	GO:0009058//biosynthetic process;GO:0008152//metabolic process;GO:0009987//cellular process;GO:0008150//biological_process
chr20	14846008	14846336	3.15	-1	chr20	14846125	14848124	ENSBTAG00000009514	-	PPWD1_BOVIN	Peptidylprolyl isomerase domain and WD repeat-containing protein 1 (EC 5.2.1.8) [Source:UniProtKB/Swiss-Prot;Acc:Q29RZ2]	-	GO:0005634//nucleus;GO:0005623//cell;GO:0005622//intracellular;GO:0005575//cellular_component	GO:0016853//isomerase activity;GO:0003674//molecular_function;GO:0003824//catalytic activity	GO:0043170;GO:0008152//metabolic process;GO:0006139//nucleobase-containing compound metabolic process;GO:0009987//cellular process;GO:0008150//biological_process
chr14	2595166	2595660	3.15	1	chr14	2471901	2859132	ENSBTAG00000013955	+	TPPC9_BOVIN	Trafficking protein particle complex subunit 9 (NIK- and IKBKB-binding protein) [Source:UniProtKB/Swiss-Prot;Acc:Q32PH0]	-	GO:0005737//cytoplasm;GO:0005623//cell;GO:0005622//intracellular;GO:0005575//cellular_component	-	GO:0030154//cell differentiation;GO:0009987//cellular process;GO:0008150//biological_process
chr14	44688435	44688972	3.15	1	chr14	44687347	44689346	ENSBTAG00000007303	+	RAD21_BOVIN	Double-strand-break repair protein rad21 homolog [Source:UniProtKB/Swiss-Prot;Acc:Q3SWX9]	ko04110//Cell cycle	GO:0005694//chromosome;GO:0005634//nucleus;GO:0005623//cell;GO:0005622//intracellular;GO:0005575//cellular_component	GO:0005515//protein binding;GO:0005488//binding;GO:0003674//molecular_function	GO:0008219//cell death;GO:0050789//regulation of biological process;GO:0050896//response to stimulus;GO:0043170;GO:0008152//metabolic process;GO:0006139//nucleobase-containing compound metabolic process;GO:0009987//cellular process;GO:0008150//biological_
chr11	1300263	1300577	3.15	-1	chr11	1299315	1301314	ENSBTAG00000024105	-	Q2YDF0_BOVIN	BCL2-like 11 (apoptosis facilitator) [Source:RefSeq peptide;Acc:NP_001068778]	-	GO:0016020//membrane;GO:0005737//cytoplasm;GO:0005623//cell;GO:0005622//intracellular;GO:0005575//cellular_component	GO:0005515//protein binding;GO:0005488//binding;GO:0003674//molecular_function	GO:0008219//cell death;GO:0007275//multicellular organismal development;GO:0032501//multicellular organismal process;GO:0050789//regulation of biological process;GO:0009987//cellular process;GO:0008150//biological_process
chr1	109387632	109388026	3.15	-1	chr1	109387042	109389041	ENSBTAG00000014960	-	Q2KJB8_BOVIN	schwannomin interacting protein 1 [Source:RefSeq peptide;Acc:NP_001039877]	-	-	GO:0005515//protein binding;GO:0005488//binding;GO:0003674//molecular_function	GO:0006928//cellular component movement;GO:0007275//multicellular organismal development;GO:0032501//multicellular organismal process;GO:0008152//metabolic process;GO:0009987//cellular process;GO:0008150//biological_process
chrX	30454296	30454945	3.14	-1	chrX	30452633	30454632	ENSBTAG00000021252	+	TMM35_BOVIN	Transmembrane protein 35 [Source:UniProtKB/Swiss-Prot;Acc:Q5E9T5]	-	GO:0016020//membrane;GO:0005623//cell;GO:0005575//cellular_component	-	-
chrX	79479512	79480356	3.14	-1	chrX	79479709	79481708	ENSBTAG00000007092	-	GRPR		ko04080//Neuroactive ligand-receptor interaction;ko04020//Calcium signaling pathway	GO:0016020//membrane;GO:0005623//cell;GO:0005575//cellular_component	-	GO:0008150//biological_process
chr8	79752054	79752481	3.14	-1	chr8	79752037	79754036	ENSBTAG00000021573	-	DCA12_BOVIN	DDB1- and CUL4-associated factor 12 (WD repeat-containing protein 40A) [Source:UniProtKB/Swiss-Prot;Acc:Q3MHH0]	-	GO:0005737//cytoplasm;GO:0005623//cell;GO:0005622//intracellular;GO:0005575//cellular_component	-	-
chr7	45457934	45458423	3.14	-1	chr7	45458088	45508522	ENSBTAG00000021520	+	Q32P81_BOVIN	DDX46 protein Fragment [Source:UniProtKB/TrEMBL;Acc:Q32P81]	ko03040//Spliceosome	-	GO:0004386//helicase activity;GO:0003676//nucleic acid binding;GO:0005488//binding;GO:0016787//hydrolase activity;GO:0003674//molecular_function;GO:0003824//catalytic activity	-
chr6	27220426	27221447	3.14	1	chr6	27219413	27221412	ENSBTAG00000006991	+	Q2KII0_BOVIN	class V alcohol dehydrogenase 6 [Source:RefSeq peptide;Acc:NP_001039522]	ko01100//Metabolic pathways;ko00010//Glycolysis / Gluconeogenesis;ko00980//Metabolism of xenobiotics by cytochrome P450;ko00982//Drug metabolism - cytochrome P450;ko00830//Retinol metabolism;ko00071//Fatty acid metabolism;ko00350//Tyrosine metabolism	-	GO:0016491//oxidoreductase activity;GO:0005488//binding;GO:0003674//molecular_function;GO:0003824//catalytic activity	GO:0008152//metabolic process;GO:0008150//biological_process
chr3	126241090	126241669	3.14	-1	chr3	126210087	126279047	ENSBTAG00000014132	+	SNED1		-	-	GO:0005488//binding;GO:0003674//molecular_function	GO:0009987//cellular process;GO:0008150//biological_process
chr23	25079456	25079591	3.14	1	chr23	25077829	25079828	ENSBTAG00000036400	+	-	-	-	-	-
chr22	48109120	48109526	3.14	1	chr22	48093999	48109366	ENSBTAG00000011178	-	A3KN55_BOVIN	interleukin 17B receptor [Source:RefSeq peptide;Acc:NP_001076936]	ko04060//Cytokine-cytokine receptor interaction	-	GO:0004872//receptor activity;GO:0004871//signal transducer activity;GO:0003674//molecular_function	-
chr2	4945907	4946236	3.14	1	chr2	4940170	4946205	ENSBTAG00000006261	-	A2VEA2_BOVIN	G protein-coupled receptor 17 [Source:RefSeq peptide;Acc:NP_001075939]	-	GO:0016020//membrane;GO:0005623//cell;GO:0005575//cellular_component	GO:0004872//receptor activity;GO:0004871//signal transducer activity;GO:0003674//molecular_function	GO:0050789//regulation of biological process;GO:0008150//biological_process
chr19	39087868	39088427	3.14	-1	chr19	39087662	39090086	ENSBTAG00000005546	+	HXB7_BOVIN	Homeobox protein Hox-B7 [Source:UniProtKB/Swiss-Prot;Acc:Q9TT89]	-	GO:0005634//nucleus;GO:0005623//cell;GO:0005622//intracellular;GO:0005575//cellular_component	GO:0005515//protein binding;GO:0003676//nucleic acid binding;GO:0005488//binding;GO:0003674//molecular_function	GO:0030154//cell differentiation;GO:0007275//multicellular organismal development;GO:0032501//multicellular organismal process;GO:0050789//regulation of biological process;GO:0009058//biosynthetic process;GO:0043170;GO:0008152//metabolic process;GO:000613
chr18	1993617	1994466	3.14	1	chr18	1988770	2001171	ENSBTAG00000012002	-	Q29RQ6_BOVIN	BCAR1 protein Fragment [Source:UniProtKB/TrEMBL;Acc:Q29RQ6]	ko04810//Regulation of actin cytoskeleton;ko04510//Focal adhesion;ko04062//Chemokine signaling pathway;ko04670//Leukocyte transendothelial migration;ko05100//Bacterial invasion of epithelial cells	GO:0016020//membrane;GO:0005623//cell;GO:0005575//cellular_component	GO:0005515//protein binding;GO:0005488//binding;GO:0003674//molecular_function	GO:0008150//biological_process
chr18	23472342	23472921	3.14	-1	chr18	23472317	23514921	ENSBTAG00000003353	+	SC6A2_BOVIN	Sodium-dependent noradrenaline transporter (Norepinephrine transporter)(NET)(Solute carrier family 6 member 2) [Source:UniProtKB/Swiss-Prot;Acc:P51143]	-	GO:0016020//membrane;GO:0005623//cell;GO:0005575//cellular_component;GO:0016020//membrane;GO:0005623//cell;GO:0005575//cellular_component	GO:0015075//ion transmembrane transporter activity;GO:0005215//transporter activity;GO:0003674//molecular_function;GO:0015075//ion transmembrane transporter activity;GO:0005215//transporter activity;GO:0003674//molecular_function	GO:0006810//transport;GO:0008150//biological_process;GO:0032501//multicellular organismal process;GO:0006810//transport;GO:0050896//response to stimulus;GO:0008150//biological_process
chr17	73395015	73395324	3.14	1	chr17	73391225	73413538	ENSBTAG00000003100	+	Q08DZ4_BOVIN	smoothelin [Source:RefSeq peptide;Acc:NP_001070347]	-	-	-	-
chr15	77550666	77551070	3.14	-1	chr15	77550260	77552259	ENSBTAG00000021709	-	SPI1		ko05200//Pathways in cancer;ko04380//Osteoclast differentiation;ko05221//Acute myeloid leukemia	-	GO:0003676//nucleic acid binding;GO:0005488//binding;GO:0003674//molecular_function	GO:0050789//regulation of biological process;GO:0008150//biological_process
chr15	77550666	77551070	3.14	-1	chr15	77550082	77552081	ENSBTAG00000021707	-	Q0VD56_BOVIN	myosin binding protein C, cardiac [Source:RefSeq peptide;Acc:NP_001070004]	ko05414//Dilated cardiomyopathy;ko05410//Hypertrophic cardiomyopathy (HCM)	GO:0005737//cytoplasm;GO:0005623//cell;GO:0005622//intracellular;GO:0005575//cellular_component	GO:0005515//protein binding;GO:0005488//binding;GO:0003674//molecular_function	GO:0030154//cell differentiation;GO:0007275//multicellular organismal development;GO:0032501//multicellular organismal process;GO:0050789//regulation of biological process;GO:0009987//cellular process;GO:0008150//biological_process
chr15	83968143	83968550	3.14	-1	chr15	83967554	83969553	ENSBTAG00000020580	-	TCN1		-	-	GO:0005488//binding;GO:0003674//molecular_function;GO:0005488//binding;GO:0003674//molecular_function	GO:0006810//transport;GO:0008150//biological_process;GO:0006810//transport;GO:0008150//biological_process
chr10	16111462	16112036	3.14	-1	chr10	16109755	16111754	ENSBTAG00000009030	+	A7E3L4_BOVIN	NADPH oxidase, EF-hand calcium binding domain 5 [Source:RefSeq peptide;Acc:NP_001094607]	-	GO:0016020//membrane;GO:0005623//cell;GO:0005575//cellular_component	GO:0009055//electron carrier activity;GO:0015267//channel activity;GO:0015075//ion transmembrane transporter activity;GO:0016491//oxidoreductase activity;GO:0005488//binding;GO:0005215//transporter activity;GO:0003674//molecular_function;GO:0003824//catal	GO:0008152//metabolic process;GO:0009987//cellular process;GO:0008150//biological_process
chr25	42498753	42499137	3.13	1	chr25	42497789	42499788	ENSBTAG00000017871	+	GNA12		ko04010//MAPK signaling pathway;ko04810//Regulation of actin cytoskeleton;ko04270//Vascular smooth muscle contraction;ko04730//Long-term depression	-	GO:0004871//signal transducer activity;GO:0005488//binding;GO:0003674//molecular_function	GO:0008150//biological_process
chr9	29832413	29832986	3.13	1	chr9	29832603	29834602	ENSBTAG00000004394	-	Q0VCK2_BOVIN	PKIB protein [Source:UniProtKB/TrEMBL;Acc:Q0VCK2]	-	-	GO:0030234//enzyme regulator activity;GO:0003674//molecular_function	GO:0050789//regulation of biological process;GO:0008150//biological_process
chr8	106149235	106149981	3.13	-1	chr8	106147698	106149697	ENSBTAG00000012390	+	A6QPR8_BOVIN	zinc finger protein 483 [Source:RefSeq peptide;Acc:NP_001098893]	-	GO:0005634//nucleus;GO:0005623//cell;GO:0005622//intracellular;GO:0005575//cellular_component	GO:0003676//nucleic acid binding;GO:0005488//binding;GO:0003674//molecular_function	GO:0050789//regulation of biological process;GO:0008150//biological_process
chr4	80433915	80434319	3.13	-1	chr4	80310321	80584508	ENSBTAG00000021216	-	HECW1		-	GO:0005623//cell;GO:0005622//intracellular;GO:0005575//cellular_component	GO:0016874//ligase activity;GO:0005515//protein binding;GO:0005488//binding;GO:0003674//molecular_function;GO:0003824//catalytic activity	GO:0043170;GO:0008152//metabolic process;GO:0009987//cellular process;GO:0008150//biological_process
chr4	123944231	123944629	3.13	1	chr4	123921852	123977782	ENSBTAG00000037649	-	VIPR2	vasoactive intestinal peptide receptor 2 [Source:HGNC Symbol;Acc:12695]	-	GO:0016020//membrane;GO:0005623//cell;GO:0005622//intracellular;GO:0005575//cellular_component	GO:0004872//receptor activity;GO:0004871//signal transducer activity;GO:0005488//binding;GO:0003674//molecular_function	GO:0008150//biological_process
chr3	31958193	31958332	3.13	-1	chr3	31958015	31962855	ENSBTAG00000012419	+	B2L15_BOVIN	Bcl-2-like protein 15 (Bcl2-L-15) [Source:UniProtKB/Swiss-Prot;Acc:Q0II48]	-	GO:0005634//nucleus;GO:0005737//cytoplasm;GO:0005623//cell;GO:0005622//intracellular;GO:0005575//cellular_component	-	GO:0008219//cell death;GO:0009987//cellular process;GO:0008150//biological_process
chr29	45873225	45873730	3.13	1	chr29	45871602	45874258	ENSBTAG00000021455	-	CFL1	cofilin 1 (non-muscle) [Source:HGNC Symbol;Acc:1874]	-	GO:0005623//cell;GO:0005622//intracellular;GO:0005575//cellular_component	GO:0005515//protein binding;GO:0005488//binding;GO:0003674//molecular_function	-
chr23	28258723	28259217	3.13	1	chr23	28258836	28271069	ENSBTAG00000006960	+	DHX16		ko03040//Spliceosome	-	GO:0004386//helicase activity;GO:0003676//nucleic acid binding;GO:0005488//binding;GO:0016787//hydrolase activity;GO:0003674//molecular_function;GO:0003824//catalytic activity	-
chr20	35927947	35928361	3.13	1	chr20	35926511	35928510	ENSBTAG00000014972	-	PE2R4_BOVIN	Prostaglandin E2 receptor EP4 subtype (PGE2 receptor EP4 subtype)(PGE receptor EP4 subtype)(Prostanoid EP4 receptor) [Source:UniProtKB/Swiss-Prot;Acc:Q8MJ08]	ko04080//Neuroactive ligand-receptor interaction	GO:0016020//membrane;GO:0005623//cell;GO:0005575//cellular_component	GO:0004872//receptor activity;GO:0004871//signal transducer activity;GO:0003674//molecular_function	GO:0050789//regulation of biological process;GO:0008150//biological_process
chr19	43032672	43033246	3.13	-1	chr19	43032338	43034337	ENSBTAG00000016384	-	A6QP90_BOVIN	keratin 32 [Source:RefSeq peptide;Acc:NP_001094772]	-	GO:0005623//cell;GO:0005622//intracellular;GO:0005575//cellular_component	GO:0005198//structural molecule activity;GO:0005515//protein binding;GO:0005488//binding;GO:0003674//molecular_function	-
chr12	84809590	84809804	3.13	-1	chr12	84808723	84810722	ENSBTAG00000045250	-	-	-	-	-	-
chr12	19633388	19633772	3.13	1	chr12	19616820	19633881	ENSBTAG00000044034	-	DLEU7	deleted in lymphocytic leukemia, 7 [Source:HGNC Symbol;Acc:17567]	-	-	-	-
chr1	82054974	82055464	3.13	1	chr1	82054465	82056464	ENSBTAG00000010357	-	Q2KIW7_BOVIN	sialyltransferase 1 [Source:RefSeq peptide;Acc:NP_803483]	ko01100//Metabolic pathways;ko00510//N-Glycan biosynthesis;ko00514//Other types of O-glycan biosynthesis	GO:0016020//membrane;GO:0005737//cytoplasm;GO:0005623//cell;GO:0005622//intracellular;GO:0005575//cellular_component;GO:0016020//membrane;GO:0005737//cytoplasm;GO:0005623//cell;GO:0005622//intracellular;GO:0005575//cellular_component;GO:0016020//membrane;	GO:0016740//transferase activity;GO:0003674//molecular_function;GO:0003824//catalytic activity;GO:0016740//transferase activity;GO:0003674//molecular_function;GO:0003824//catalytic activity;GO:0016740//transferase activity;GO:0003674//molecular_function;G	GO:0009058//biosynthetic process;GO:0043170;GO:0008152//metabolic process;GO:0009987//cellular process;GO:0008150//biological_process;GO:0009058//biosynthetic process;GO:0043170;GO:0008152//metabolic process;GO:0009987//cellular process;GO:0008150//biolog
chr20	75088994	75089498	3.12	-1	chr20	75087730	75099399	ENSBTAG00000001329	+	CLP1L_BOVIN	Cleft lip and palate transmembrane protein 1-like protein (CLPTM1-like protein) [Source:UniProtKB/Swiss-Prot;Acc:A2VE61]	-	GO:0016020//membrane;GO:0005623//cell;GO:0005575//cellular_component	-	GO:0008219//cell death;GO:0009987//cellular process;GO:0008150//biological_process
chr7	42409705	42410099	3.12	1	chr7	42162367	42826975	ENSBTAG00000030839	+	MUM1_BOVIN	PWWP domain-containing protein MUM1 (Mutated melanoma-associated antigen 1)(MUM-1) [Source:UniProtKB/Swiss-Prot;Acc:Q08DK9]	-	GO:0005634//nucleus;GO:0005623//cell;GO:0005622//intracellular;GO:0005575//cellular_component	GO:0005488//binding;GO:0003674//molecular_function	GO:0050896//response to stimulus;GO:0043170;GO:0008152//metabolic process;GO:0006139//nucleobase-containing compound metabolic process;GO:0009987//cellular process;GO:0008150//biological_process
chr21	27172104	27172488	3.12	1	chr21	27172366	27174365	ENSBTAG00000035247	-	MCEE_BOVIN	Methylmalonyl-CoA epimerase, mitochondrial Precursor (EC 5.1.99.1)(DL-methylmalonyl-CoA racemase) [Source:UniProtKB/Swiss-Prot;Acc:Q2KIZ3]	ko01100//Metabolic pathways;ko00280//Valine, leucine and isoleucine degradation;ko00640//Propanoate metabolism;ko00630//Glyoxylate and dicarboxylate metabolism	GO:0005737//cytoplasm;GO:0005623//cell;GO:0005622//intracellular;GO:0005575//cellular_component	GO:0016853//isomerase activity;GO:0003674//molecular_function;GO:0003824//catalytic activity	-
chrX	21584451	21584751	3.12	1	chrX	21584410	21590893	ENSBTAG00000006820	+	FATE1_BOVIN	Fetal and adult testis-expressed transcript protein homolog [Source:UniProtKB/Swiss-Prot;Acc:Q95LA0]	-	GO:0016020//membrane;GO:0005737//cytoplasm;GO:0005623//cell;GO:0005622//intracellular;GO:0005575//cellular_component	-	-
chrX	23260291	23260940	3.12	1	chrX	23259504	23275321	ENSBTAG00000020551	+	Q2KJ57_BOVIN	ATP-binding cassette, sub-family D (ALD), member 1 [Source:RefSeq peptide;Acc:NP_001039655]	ko04146//Peroxisome;ko02010//ABC transporters	GO:0016020//membrane;GO:0005737//cytoplasm;GO:0005623//cell;GO:0005622//intracellular;GO:0005575//cellular_component	GO:0005515//protein binding;GO:0005488//binding;GO:0005215//transporter activity;GO:0016787//hydrolase activity;GO:0003674//molecular_function;GO:0003824//catalytic activity	GO:0006810//transport;GO:0009987//cellular process;GO:0008150//biological_process
chrX	23260291	23260940	3.12	1	chrX	23258864	23260863	ENSBTAG00000020547	-	Q5E9F1_BOVIN	B-cell receptor-associated protein 31 [Source:RefSeq peptide;Acc:NP_001014941]	ko04141//Protein processing in endoplasmic reticulum	GO:0016020//membrane;GO:0005737//cytoplasm;GO:0005623//cell;GO:0005622//intracellular;GO:0005575//cellular_component	GO:0004872//receptor activity;GO:0004871//signal transducer activity;GO:0005515//protein binding;GO:0005488//binding;GO:0003674//molecular_function	GO:0032501//multicellular organismal process;GO:0006810//transport;GO:0050896//response to stimulus;GO:0009987//cellular process;GO:0008150//biological_process
chr7	42409705	42410099	3.12	1	chr7	42115902	42411300	ENSBTAG00000003018	+	FSTL3_BOVIN	Follistatin-related protein 3 Precursor (Follistatin-like protein 3) [Source:UniProtKB/Swiss-Prot;Acc:Q1LZB9]	-	GO:0005615//extracellular space;GO:0005576//extracellular region;GO:0005634//nucleus;GO:0005623//cell;GO:0005622//intracellular;GO:0005575//cellular_component	GO:0005515//protein binding;GO:0005488//binding;GO:0003674//molecular_function	GO:0030154//cell differentiation;GO:0007275//multicellular organismal development;GO:0032501//multicellular organismal process;GO:0050789//regulation of biological process;GO:0009058//biosynthetic process;GO:0043170;GO:0008152//metabolic process;GO:000613
chr6	94086121	94086613	3.12	-1	chr6	94049800	94086427	ENSBTAG00000007639	-	SDA1_BOVIN	Protein SDA1 homolog (SDA1 domain-containing protein 1) [Source:UniProtKB/Swiss-Prot;Acc:A5D7C2]	-	GO:0005634//nucleus;GO:0005623//cell;GO:0005622//intracellular;GO:0005575//cellular_component	GO:0005488//binding;GO:0003674//molecular_function;GO:0005488//binding;GO:0003674//molecular_function;GO:0005488//binding;GO:0003674//molecular_function	GO:0006810//transport;GO:0009987//cellular process;GO:0008150//biological_process
chr6	118828335	118828736	3.12	1	chr6	118827587	118840380	ENSBTAG00000007164	+	Q95M13_BOVIN	fibroblast growth factor receptor 3 [Source:RefSeq peptide;Acc:NP_776743]	ko05200//Pathways in cancer;ko04010//MAPK signaling pathway;ko04810//Regulation of actin cytoskeleton;ko04144//Endocytosis;ko05219//Bladder cancer	GO:0016020//membrane;GO:0005737//cytoplasm;GO:0005623//cell;GO:0005622//intracellular;GO:0005575//cellular_component	GO:0004872//receptor activity;GO:0016301//kinase activity;GO:0004871//signal transducer activity;GO:0005515//protein binding;GO:0005488//binding;GO:0016740//transferase activity;GO:0003674//molecular_function;GO:0003824//catalytic activity	GO:0030154//cell differentiation;GO:0007275//multicellular organismal development;GO:0032501//multicellular organismal process;GO:0050789//regulation of biological process;GO:0007154//cell communication;GO:0043170;GO:0008152//metabolic process;GO:0009987/
chr6	119706249	119706458	3.12	1	chr6	119701656	119753953	ENSBTAG00000009744	+	LOC534755	PREDICTED: Bos taurus misc_RNA (LOC534755), miscRNA. [Source:RefSeq DNA;Acc:XR_042886]	-	-	-	-
chr6	120801358	120802202	3.12	-1	chr6	120801190	120803189	ENSBTAG00000031197	+	HMX1	H6 family homeobox 1 [Source:HGNC Symbol;Acc:5017]	-	GO:0005634//nucleus;GO:0005623//cell;GO:0005622//intracellular;GO:0005575//cellular_component;GO:0005634//nucleus;GO:0005623//cell;GO:0005622//intracellular;GO:0005575//cellular_component	GO:0003676//nucleic acid binding;GO:0005488//binding;GO:0003674//molecular_function;GO:0003676//nucleic acid binding;GO:0005488//binding;GO:0003674//molecular_function	GO:0050789//regulation of biological process;GO:0008150//biological_process;GO:0050789//regulation of biological process;GO:0008150//biological_process
chr4	116667555	116668151	3.12	1	chr4	116659027	116668194	ENSBTAG00000002445	+	ZNF783	zinc finger family member 783 [Source:HGNC Symbol;Acc:27222]	-	GO:0005623//cell;GO:0005622//intracellular;GO:0005575//cellular_component	GO:0003676//nucleic acid binding;GO:0005488//binding;GO:0003674//molecular_function	GO:0050789//regulation of biological process;GO:0008150//biological_process
chr4	68381551	68381855	3.12	1	chr4	68380883	68382882	ENSBTAG00000018972	-	A5D7A2_BOVIN	glycyl-tRNA synthetase [Source:RefSeq peptide;Acc:NP_001091035]	ko00970//Aminoacyl-tRNA biosynthesis	GO:0005737//cytoplasm;GO:0005623//cell;GO:0005622//intracellular;GO:0005575//cellular_component	GO:0016874//ligase activity;GO:0005515//protein binding;GO:0005488//binding;GO:0003674//molecular_function;GO:0003824//catalytic activity	GO:0046903//secretion;GO:0009058//biosynthetic process;GO:0006810//transport;GO:0043170;GO:0008152//metabolic process;GO:0006139//nucleobase-containing compound metabolic process;GO:0009987//cellular process;GO:0008150//biological_process
chr4	110754558	110755747	3.12	1	chr4	110753552	110755551	ENSBTAG00000009182	+	CLCN1		-	GO:0016020//membrane;GO:0005623//cell;GO:0005575//cellular_component	GO:0015267//channel activity;GO:0015075//ion transmembrane transporter activity;GO:0005215//transporter activity;GO:0003674//molecular_function	GO:0006810//transport;GO:0009987//cellular process;GO:0008150//biological_process
chr3	116935765	116936154	3.12	1	chr3	116935790	116937789	ENSBTAG00000010175	+	Q7M2X0_BOVIN	Collagen alpha 2(VIII) chain Fragment [Source:UniProtKB/TrEMBL;Acc:Q7M2X0]	-	-	-	GO:0007275//multicellular organismal development;GO:0032501//multicellular organismal process;GO:0008150//biological_process
chr29	46581977	46582286	3.12	-1	chr29	46580539	46582538	ENSBTAG00000031688	+	RBM4_BOVIN	RNA-binding protein 4 (RNA-binding motif protein 4)(RNA-binding motif protein 4a) [Source:UniProtKB/Swiss-Prot;Acc:Q3MHX3]	-	GO:0005634//nucleus;GO:0005737//cytoplasm;GO:0005623//cell;GO:0005622//intracellular;GO:0005575//cellular_component	GO:0003676//nucleic acid binding;GO:0005488//binding;GO:0003674//molecular_function	GO:0043170;GO:0008152//metabolic process;GO:0006139//nucleobase-containing compound metabolic process;GO:0009987//cellular process;GO:0008150//biological_process
chr27	28932068	28932555	3.12	1	chr27	28887942	28932486	ENSBTAG00000007115	-	GSR	PREDICTED: Bos taurus misc_RNA (LOC784358), miscRNA. [Source:RefSeq DNA;Acc:XR_027890]	ko00480//Glutathione metabolism	GO:0005737//cytoplasm;GO:0005623//cell;GO:0005622//intracellular;GO:0005575//cellular_component;GO:0005737//cytoplasm;GO:0005623//cell;GO:0005622//intracellular;GO:0005575//cellular_component	GO:0016209//antioxidant activity;GO:0016491//oxidoreductase activity;GO:0005488//binding;GO:0003674//molecular_function;GO:0003824//catalytic activity;GO:0016209//antioxidant activity;GO:0016491//oxidoreductase activity;GO:0005488//binding;GO:0003674//mol	GO:0050789//regulation of biological process;GO:0008152//metabolic process;GO:0009987//cellular process;GO:0008150//biological_process;GO:0050789//regulation of biological process;GO:0008152//metabolic process;GO:0009987//cellular process;GO:0008150//biol
chr25	27868514	27869125	3.12	-1	chr25	27868228	27870227	ENSBTAG00000018011	+	APOB48R		-	-	-	-
chr25	27868514	27869125	3.12	-1	chr25	27868522	27870521	ENSBTAG00000018000	-	Q17QK0_BOVIN	ceroid-lipofuscinosis, neuronal 3 [Source:RefSeq peptide;Acc:NP_001068642]	ko04142//Lysosome	GO:0016020//membrane;GO:0005634//nucleus;GO:0005737//cytoplasm;GO:0005623//cell;GO:0005622//intracellular;GO:0005575//cellular_component	GO:0005515//protein binding;GO:0005488//binding;GO:0003674//molecular_function	GO:0007610//behavior;GO:0032501//multicellular organismal process;GO:0050789//regulation of biological process;GO:0009056//catabolic process;GO:0007154//cell communication;GO:0006810//transport;GO:0050896//response to stimulus;GO:0043170;GO:0008152//metab
chr25	27905976	27906670	3.12	-1	chr25	27904401	27906400	ENSBTAG00000016883	+	Q32LD8_BOVIN	hypothetical protein LOC510859 [Source:RefSeq peptide;Acc:NP_001068940]	-	-	-	-
chr21	27172104	27172488	3.12	1	chr21	27171091	27173090	ENSBTAG00000009854	+	Q2KHZ5_BOVIN	M-phase phosphoprotein 10 [Source:RefSeq peptide;Acc:NP_001039782]	ko03008//Ribosome biogenesis in eukaryotes	GO:0005634//nucleus;GO:0005623//cell;GO:0005622//intracellular;GO:0005575//cellular_component;GO:0005634//nucleus;GO:0005623//cell;GO:0005622//intracellular;GO:0005575//cellular_component	GO:0003676//nucleic acid binding;GO:0005488//binding;GO:0003674//molecular_function;GO:0003676//nucleic acid binding;GO:0005488//binding;GO:0003674//molecular_function	GO:0043170;GO:0008152//metabolic process;GO:0006139//nucleobase-containing compound metabolic process;GO:0009987//cellular process;GO:0008150//biological_process;GO:0043170;GO:0008152//metabolic process;GO:0006139//nucleobase-containing compound metabolic
chr2	120480368	120480697	3.12	1	chr2	120479571	120481570	ENSBTAG00000007127	+	-	-	-	-	-
chr19	36180137	36180346	3.12	-1	chr19	36179825	36181824	ENSBTAG00000008978	-	UBP22_BOVIN	Ubiquitin carboxyl-terminal hydrolase 22 (EC 3.1.2.15)(Ubiquitin thioesterase 22)(Ubiquitin-specific-processing protease 22)(Deubiquitinating enzyme 22) [Source:UniProtKB/Swiss-Prot;Acc:P0C8Z3]	-	GO:0005634//nucleus;GO:0005623//cell;GO:0005622//intracellular;GO:0005575//cellular_component	GO:0005515//protein binding;GO:0005488//binding;GO:0016787//hydrolase activity;GO:0016740//transferase activity;GO:0003674//molecular_function;GO:0003824//catalytic activity	GO:0050789//regulation of biological process;GO:0009058//biosynthetic process;GO:0009056//catabolic process;GO:0043170;GO:0008152//metabolic process;GO:0006139//nucleobase-containing compound metabolic process;GO:0009987//cellular process;GO:0008150//biol
chr17	57524525	57524934	3.12	-1	chr17	57524464	57526463	ENSBTAG00000018369	-	MLRV_BOVIN	Myosin regulatory light chain 2, ventricular/cardiac muscle isoform (MLC-2v)(MLC-2) [Source:UniProtKB/Swiss-Prot;Acc:Q3SZE5]	ko04810//Regulation of actin cytoskeleton;ko04510//Focal adhesion;ko04530//Tight junction;ko04670//Leukocyte transendothelial migration;ko05414//Dilated cardiomyopathy;ko05410//Hypertrophic cardiomyopathy (HCM);ko04260//Cardiac muscle contraction	GO:0005623//cell;GO:0005622//intracellular;GO:0005575//cellular_component	GO:0005515//protein binding;GO:0003774//motor activity;GO:0005488//binding;GO:0016787//hydrolase activity;GO:0003674//molecular_function;GO:0003824//catalytic activity	GO:0007275//multicellular organismal development;GO:0032501//multicellular organismal process;GO:0050789//regulation of biological process;GO:0008150//biological_process
chr15	50989059	50990243	3.12	-1	chr15	50987991	50989990	ENSBTAG00000037826	+	A7E328_BOVIN	ADP-ribosyltransferase 5 [Source:RefSeq peptide;Acc:NP_001098434]	-	-	GO:0016740//transferase activity;GO:0003674//molecular_function;GO:0003824//catalytic activity;GO:0016740//transferase activity;GO:0003674//molecular_function;GO:0003824//catalytic activity;GO:0016740//transferase activity;GO:0003674//molecular_function;G	GO:0043170;GO:0008152//metabolic process;GO:0009987//cellular process;GO:0008150//biological_process;GO:0043170;GO:0008152//metabolic process;GO:0009987//cellular process;GO:0008150//biological_process;GO:0043170;GO:0008152//metabolic process;GO:0009987//
chr11	39501512	39501753	3.12	-1	chr11	39501312	39503311	ENSBTAG00000015481	-	IF2M_BOVIN	Translation initiation factor IF-2, mitochondrial Precursor (IF-2Mt)(IF2(mt))(IF-2(Mt)) [Source:UniProtKB/Swiss-Prot;Acc:P46198]	-	GO:0005737//cytoplasm;GO:0005623//cell;GO:0005622//intracellular;GO:0005575//cellular_component	GO:0003676//nucleic acid binding;GO:0005488//binding;GO:0016787//hydrolase activity;GO:0003674//molecular_function;GO:0003824//catalytic activity	GO:0050789//regulation of biological process;GO:0009058//biosynthetic process;GO:0043170;GO:0008152//metabolic process;GO:0009987//cellular process;GO:0008150//biological_process
chr10	68227274	68227663	3.11	-1	chr10	68225974	68227973	ENSBTAG00000003835	-	BMP4_BOVIN	Bone morphogenetic protein 4 Precursor (BMP-4) [Source:UniProtKB/Swiss-Prot;Acc:Q2KJH1]	ko05200//Pathways in cancer;ko04060//Cytokine-cytokine receptor interaction;ko04350//TGF-beta signaling pathway;ko05217//Basal cell carcinoma;ko04340//Hedgehog signaling pathway	GO:0005615//extracellular space;GO:0005576//extracellular region;GO:0005578//proteinaceous extracellular matrix;GO:0005575//cellular_component	GO:0005515//protein binding;GO:0005488//binding;GO:0003674//molecular_function	GO:0030154//cell differentiation;GO:0007275//multicellular organismal development;GO:0032501//multicellular organismal process;GO:0050789//regulation of biological process;GO:0007154//cell communication;GO:0043170;GO:0008152//metabolic process;GO:0009987/
chr7	1394766	1395170	3.11	1	chr7	1393810	1395809	ENSBTAG00000015602	+	CE045_BOVIN	UPF0544 protein C5orf45 homolog [Source:UniProtKB/Swiss-Prot;Acc:Q3ZBG8]	-	-	-	-
chr4	122624530	122625294	3.11	1	chr4	122616532	122628773	ENSBTAG00000016435	+	LOC618228	PREDICTED: Bos taurus misc_RNA (LOC618228), miscRNA. [Source:RefSeq DNA;Acc:XR_027777]	-	-	GO:0005515//protein binding;GO:0005488//binding;GO:0003674//molecular_function	GO:0043170;GO:0008152//metabolic process;GO:0006139//nucleobase-containing compound metabolic process;GO:0009987//cellular process;GO:0008150//biological_process
chr4	14735070	14735379	3.11	1	chr4	14734067	14736066	ENSBTAG00000015925	+	ACN9_BOVIN	Protein ACN9 homolog, mitochondrial Precursor [Source:UniProtKB/Swiss-Prot;Acc:Q0P574]	-	GO:0005737//cytoplasm;GO:0005623//cell;GO:0005622//intracellular;GO:0005575//cellular_component;GO:0005737//cytoplasm;GO:0005623//cell;GO:0005622//intracellular;GO:0005575//cellular_component	-	-
chr4	89352272	89352716	3.11	-1	chr4	89351305	89353304	ENSBTAG00000012119	+	Q28182_BOVIN	Tyrosine phosphatase RPTP beta Fragment [Source:UniProtKB/TrEMBL;Acc:Q28182]	-	GO:0016020//membrane;GO:0005623//cell;GO:0005575//cellular_component	GO:0016787//hydrolase activity;GO:0003674//molecular_function;GO:0003824//catalytic activity;GO:0016787//hydrolase activity;GO:0003674//molecular_function;GO:0003824//catalytic activity;GO:0016787//hydrolase activity;GO:0003674//molecular_function;GO:0003	GO:0043170;GO:0008152//metabolic process;GO:0009987//cellular process;GO:0008150//biological_process;GO:0043170;GO:0008152//metabolic process;GO:0009987//cellular process;GO:0008150//biological_process;GO:0043170;GO:0008152//metabolic process;GO:0009987//
chr22	2650015	2650239	3.11	-1	chr22	2649917	2651916	ENSBTAG00000004117	-	AZI2_BOVIN	5-azacytidine-induced protein 2 [Source:UniProtKB/Swiss-Prot;Acc:Q3SYW5]	ko04622//RIG-I-like receptor signaling pathway	GO:0005737//cytoplasm;GO:0005623//cell;GO:0005622//intracellular;GO:0005575//cellular_component	-	GO:0050789//regulation of biological process;GO:0008150//biological_process
chr19	52466512	52467165	3.11	-1	chr19	52460975	52467170	ENSBTAG00000000039	+	SIRT7_BOVIN	NAD-dependent deacetylase sirtuin-7 (EC 3.5.1.-) [Source:UniProtKB/Swiss-Prot;Acc:Q0P595]	-	GO:0005694//chromosome;GO:0005634//nucleus;GO:0005737//cytoplasm;GO:0005623//cell;GO:0005622//intracellular;GO:0005575//cellular_component	GO:0005515//protein binding;GO:0005488//binding;GO:0016787//hydrolase activity;GO:0003674//molecular_function;GO:0003824//catalytic activity	GO:0050789//regulation of biological process;GO:0009058//biosynthetic process;GO:0043170;GO:0008152//metabolic process;GO:0006139//nucleobase-containing compound metabolic process;GO:0009987//cellular process;GO:0008150//biological_process
chr19	52466512	52467165	3.11	-1	chr19	52465494	52467493	ENSBTAG00000001868	+	PCY2_BOVIN	Ethanolamine-phosphate cytidylyltransferase (EC 2.7.7.14)(Phosphorylethanolamine transferase)(CTP:phosphoethanolamine cytidylyltransferase) [Source:UniProtKB/Swiss-Prot;Acc:Q5EA75]	ko01100//Metabolic pathways;ko00564//Glycerophospholipid metabolism	-	GO:0016740//transferase activity;GO:0003674//molecular_function;GO:0003824//catalytic activity	GO:0009058//biosynthetic process;GO:0008152//metabolic process;GO:0009987//cellular process;GO:0008150//biological_process
chr18	66119176	66119400	3.11	1	chr18	66118699	66120698	ENSBTAG00000037581	-	MZF1		-	GO:0005634//nucleus;GO:0005623//cell;GO:0005622//intracellular;GO:0005575//cellular_component	GO:0003676//nucleic acid binding;GO:0005488//binding;GO:0003674//molecular_function	GO:0050789//regulation of biological process;GO:0008150//biological_process
chr17	58300956	58301623	3.11	1	chr17	58299857	58301856	ENSBTAG00000001164	+	ACAD10		-	-	GO:0016301//kinase activity;GO:0016491//oxidoreductase activity;GO:0005488//binding;GO:0016787//hydrolase activity;GO:0016740//transferase activity;GO:0003674//molecular_function;GO:0003824//catalytic activity	GO:0043170;GO:0008152//metabolic process;GO:0009987//cellular process;GO:0008150//biological_process
chr13	75614736	75615301	3.11	1	chr13	75614993	75625692	ENSBTAG00000020736	+	TNR5_BOVIN	Tumor necrosis factor receptor superfamily member 5 Precursor (CD40L receptor)(B-cell surface antigen CD40)(CD40 antigen) [Source:UniProtKB/Swiss-Prot;Acc:Q28203]	ko04060//Cytokine-cytokine receptor interaction;ko05322//Systemic lupus erythematosus;ko05145//Toxoplasmosis;ko04514//Cell adhesion molecules (CAMs);ko04620//Toll-like receptor signaling pathway;ko05416//Viral myocarditis;ko05144//Malaria;ko05320//Autoimm	GO:0009986//cell surface;GO:0016020//membrane;GO:0005623//cell;GO:0005622//intracellular;GO:0005575//cellular_component	GO:0004872//receptor activity;GO:0004871//signal transducer activity;GO:0005515//protein binding;GO:0005488//binding;GO:0003674//molecular_function	GO:0050789//regulation of biological process;GO:0009987//cellular process;GO:0008150//biological_process
chr12	54305017	54305240	3.11	-1	chr12	54304900	54306899	ENSBTAG00000000869	-	A7Z060_BOVIN	ring finger protein 219 [Source:RefSeq peptide;Acc:NP_001098928]	-	-	GO:0005515//protein binding;GO:0005488//binding;GO:0003674//molecular_function;GO:0005515//protein binding;GO:0005488//binding;GO:0003674//molecular_function	-
chr10	88416528	88417106	3.11	1	chr10	88416362	88458999	ENSBTAG00000020379	-	Q17R17_BOVIN	hypothetical protein LOC539472 [Source:RefSeq peptide;Acc:NP_001069633]	-	GO:0005623//cell;GO:0005622//intracellular;GO:0005575//cellular_component	GO:0016874//ligase activity;GO:0003674//molecular_function;GO:0003824//catalytic activity	GO:0043170;GO:0008152//metabolic process;GO:0009987//cellular process;GO:0008150//biological_process
chr25	37592932	37593687	3.1	-1	chr25	37591931	37593930	ENSBTAG00000007900	+	FIS1_BOVIN	Mitochondrial fission 1 protein (Fis1 homolog) [Source:UniProtKB/Swiss-Prot;Acc:Q3T0I5]	-	GO:0016020//membrane;GO:0005737//cytoplasm;GO:0005623//cell;GO:0005622//intracellular;GO:0005575//cellular_component	GO:0005488//binding;GO:0003674//molecular_function	GO:0008219//cell death;GO:0009987//cellular process;GO:0008150//biological_process
chrX	22895744	22896228	3.1	1	chrX	22894710	22896247	ENSBTAG00000020185	+	ZNF275		-	GO:0005623//cell;GO:0005622//intracellular;GO:0005575//cellular_component	GO:0003676//nucleic acid binding;GO:0005488//binding;GO:0003674//molecular_function	-
chr8	89745391	89745922	3.1	1	chr8	89743739	89745738	ENSBTAG00000029935	+	-	-	-	-	-
chr8	89745391	89745922	3.1	1	chr8	89743858	89745857	ENSBTAG00000029853	+	-	-	-	-	-
chr7	57465723	57466345	3.1	-1	chr7	57464281	57466280	ENSBTAG00000011642	+	RBM27	RNA binding motif protein 27 [Source:HGNC Symbol;Acc:29243]	-	-	GO:0003676//nucleic acid binding;GO:0005488//binding;GO:0003674//molecular_function	-
chr27	25391538	25391939	3.1	-1	chr27	25365084	25471024	ENSBTAG00000024526	+	A5PK36_BOVIN	DLC1 protein [Source:UniProtKB/TrEMBL;Acc:A5PK36]	-	-	-	-
chr26	22110159	22110648	3.1	-1	chr26	22109144	22111143	ENSBTAG00000018604	+	A6QLV9_BOVIN	sema domain, immunoglobulin domain (Ig), transmembrane domain (TM) and short cytoplasmic domain, (semaphorin) 4G [Source:RefSeq peptide;Acc:NP_001094587]	ko04360//Axon guidance	GO:0016020//membrane;GO:0005623//cell;GO:0005575//cellular_component	GO:0004872//receptor activity;GO:0004871//signal transducer activity;GO:0003674//molecular_function	GO:0007275//multicellular organismal development;GO:0032501//multicellular organismal process;GO:0008150//biological_process
chr18	7063985	7064474	3.1	1	chr18	7020518	7065209	ENSBTAG00000009428	+	A6H7J3_BOVIN	gigaxonin [Source:RefSeq peptide;Acc:NP_001092485]	-	-	GO:0005515//protein binding;GO:0005488//binding;GO:0003674//molecular_function	-
chr18	33645735	33646294	3.1	1	chr18	33645371	33647370	ENSBTAG00000013929	-	Q2KI93_BOVIN	Ras-related associated with diabetes [Source:RefSeq peptide;Acc:NP_001039378]	-	GO:0016020//membrane;GO:0005623//cell;GO:0005622//intracellular;GO:0005575//cellular_component	GO:0005515//protein binding;GO:0005488//binding;GO:0016787//hydrolase activity;GO:0003674//molecular_function;GO:0003824//catalytic activity	GO:0050789//regulation of biological process;GO:0006810//transport;GO:0008150//biological_process
chr17	19720627	19721031	3.1	1	chr17	19720075	19722074	ENSBTAG00000009110	-	THOC7_BOVIN	THO complex subunit 7 homolog [Source:UniProtKB/Swiss-Prot;Acc:Q3SZ60]	ko03013//RNA transport	GO:0005634//nucleus;GO:0005737//cytoplasm;GO:0005623//cell;GO:0005622//intracellular;GO:0005575//cellular_component;GO:0005634//nucleus;GO:0005737//cytoplasm;GO:0005623//cell;GO:0005622//intracellular;GO:0005575//cellular_component	GO:0003676//nucleic acid binding;GO:0005488//binding;GO:0003674//molecular_function;GO:0003676//nucleic acid binding;GO:0005488//binding;GO:0003674//molecular_function	GO:0006810//transport;GO:0043170;GO:0008152//metabolic process;GO:0006139//nucleobase-containing compound metabolic process;GO:0009987//cellular process;GO:0008150//biological_process;GO:0006810//transport;GO:0043170;GO:0008152//metabolic process;GO:00061
chr16	37841881	37842115	3.1	-1	chr16	37841737	37891523	ENSBTAG00000024493	+	DHRS3_BOVIN	Short-chain dehydrogenase/reductase 3 (EC 1.1.1.300)(Retinal short-chain dehydrogenase/reductase 1)(retSDR1) [Source:UniProtKB/Swiss-Prot;Acc:O77769]	ko01100//Metabolic pathways;ko00830//Retinol metabolism	GO:0016020//membrane;GO:0005623//cell;GO:0005575//cellular_component	GO:0016491//oxidoreductase activity;GO:0005488//binding;GO:0003674//molecular_function;GO:0003824//catalytic activity	GO:0008152//metabolic process;GO:0008150//biological_process
chr14	58096158	58096737	3.1	1	chr14	58095911	58184791	ENSBTAG00000011516	+	LRP12		-	-	-	-
chr12	84940343	84940732	3.1	1	chr12	84939808	84941807	ENSBTAG00000019963	+	RK_BOVIN	Rhodopsin kinase Precursor (RK)(EC 2.7.11.14)(G protein-coupled receptor kinase 1) [Source:UniProtKB/Swiss-Prot;Acc:P28327]	ko04144//Endocytosis;ko04062//Chemokine signaling pathway;ko04744//Phototransduction	GO:0016020//membrane;GO:0005623//cell;GO:0005575//cellular_component	GO:0016301//kinase activity;GO:0004871//signal transducer activity;GO:0005488//binding;GO:0016740//transferase activity;GO:0003674//molecular_function;GO:0003824//catalytic activity;GO:0016301//kinase activity;GO:0004871//signal transducer activity;GO:000	GO:0043170;GO:0008152//metabolic process;GO:0009987//cellular process;GO:0008150//biological_process;GO:0050789//regulation of biological process;GO:0043170;GO:0008152//metabolic process;GO:0009987//cellular process;GO:0008150//biological_process
chr1	119514793	119515122	3.1	1	chr1	119471644	119515440	ENSBTAG00000018402	-	TSC22D2		-	-	GO:0003676//nucleic acid binding;GO:0005488//binding;GO:0003674//molecular_function	GO:0050789//regulation of biological process;GO:0008150//biological_process
chr1	148552638	148553307	3.1	1	chr1	148551182	148553181	ENSBTAG00000011802	+	COL6A1		ko04510//Focal adhesion;ko04512//ECM-receptor interaction;ko04974//Protein digestion and absorption	-	-	-
chr10	68226559	68226793	3.09	1	chr10	68225974	68227973	ENSBTAG00000003835	-	BMP4_BOVIN	Bone morphogenetic protein 4 Precursor (BMP-4) [Source:UniProtKB/Swiss-Prot;Acc:Q2KJH1]	ko05200//Pathways in cancer;ko04060//Cytokine-cytokine receptor interaction;ko04350//TGF-beta signaling pathway;ko05217//Basal cell carcinoma;ko04340//Hedgehog signaling pathway	GO:0005615//extracellular space;GO:0005576//extracellular region;GO:0005578//proteinaceous extracellular matrix;GO:0005575//cellular_component	GO:0005515//protein binding;GO:0005488//binding;GO:0003674//molecular_function	GO:0030154//cell differentiation;GO:0007275//multicellular organismal development;GO:0032501//multicellular organismal process;GO:0050789//regulation of biological process;GO:0007154//cell communication;GO:0043170;GO:0008152//metabolic process;GO:0009987/
chr18	45618734	45619131	3.09	-1	chr18	45617718	45619717	ENSBTAG00000015917	+	G3PT_BOVIN	Glyceraldehyde-3-phosphate dehydrogenase, testis-specific (EC 1.2.1.12)(Spermatogenic glyceraldehyde-3-phosphate dehydrogenase) [Source:UniProtKB/Swiss-Prot;Acc:Q2KJE5]	ko01100//Metabolic pathways;ko00010//Glycolysis / Gluconeogenesis	GO:0005737//cytoplasm;GO:0005623//cell;GO:0005622//intracellular;GO:0005575//cellular_component	GO:0005515//protein binding;GO:0016491//oxidoreductase activity;GO:0005488//binding;GO:0003674//molecular_function;GO:0003824//catalytic activity	GO:0006928//cellular component movement;GO:0009056//catabolic process;GO:0008152//metabolic process;GO:0009987//cellular process;GO:0008150//biological_process
chr9	105162346	105162828	3.09	1	chr9	105161723	105249754	ENSBTAG00000021741	-	RPS6KA2		ko04010//MAPK signaling pathway;ko04722//Neurotrophin signaling pathway;ko04114//Oocyte meiosis;ko04914//Progesterone-mediated oocyte maturation;ko04720//Long-term potentiation;ko04150//mTOR signaling pathway	-	GO:0016301//kinase activity;GO:0005488//binding;GO:0016740//transferase activity;GO:0003674//molecular_function;GO:0003824//catalytic activity;GO:0016301//kinase activity;GO:0005488//binding;GO:0016740//transferase activity;GO:0003674//molecular_function;	GO:0050789//regulation of biological process;GO:0043170;GO:0008152//metabolic process;GO:0009987//cellular process;GO:0008150//biological_process;GO:0043170;GO:0008152//metabolic process;GO:0009987//cellular process;GO:0008150//biological_process
chr9	106350866	106351690	3.09	1	chr9	106314523	106360212	ENSBTAG00000007694	+	KIF25	kinesin family member 25 [Source:HGNC Symbol;Acc:6390]	-	-	GO:0003774//motor activity;GO:0005488//binding;GO:0016787//hydrolase activity;GO:0003674//molecular_function;GO:0003824//catalytic activity	GO:0009987//cellular process;GO:0008150//biological_process
chr6	36739791	36740098	3.09	-1	chr6	36738247	36740246	ENSBTAG00000011187	+	FA13A_BOVIN	Protein FAM13A (Protein Precm1) [Source:UniProtKB/Swiss-Prot;Acc:Q8HYW0]	-	-	-	-
chr5	117155896	117156134	3.09	1	chr5	117155138	117157137	ENSBTAG00000007546	-	Q0VC49_BOVIN	casein kinase 1, epsilon [Source:RefSeq peptide;Acc:NP_001071577]	ko04310//Wnt signaling pathway;ko04340//Hedgehog signaling pathway;ko04710//Circadian rhythm - mammal;ko04711//Circadian rhythm - fly	-	GO:0016301//kinase activity;GO:0005488//binding;GO:0016740//transferase activity;GO:0003674//molecular_function;GO:0003824//catalytic activity;GO:0016301//kinase activity;GO:0005488//binding;GO:0016740//transferase activity;GO:0003674//molecular_function;	GO:0043170;GO:0008152//metabolic process;GO:0009987//cellular process;GO:0008150//biological_process;GO:0043170;GO:0008152//metabolic process;GO:0009987//cellular process;GO:0008150//biological_process;GO:0043170;GO:0008152//metabolic process;GO:0009987//
chr2	90384708	90384859	3.09	1	chr2	90383848	90385847	ENSBTAG00000007652	-	A5D9E6_BOVIN	raftlin family member 2 [Source:RefSeq peptide;Acc:NP_001091455]	-	-	-	-
chr2	108615173	108615578	3.09	1	chr2	108613915	108615914	ENSBTAG00000003843	+	SMAL1_BOVIN	SWI/SNF-related matrix-associated actin-dependent regulator of chromatin subfamily A-like protein 1 (EC 3.6.1.-)(Sucrose nonfermenting protein 2-like 1)(HepA-related protein) [Source:UniProtKB/Swiss-Prot;Acc:Q9TTA5]	-	GO:0005634//nucleus;GO:0005623//cell;GO:0005622//intracellular;GO:0005575//cellular_component	GO:0004386//helicase activity;GO:0003676//nucleic acid binding;GO:0005488//binding;GO:0016787//hydrolase activity;GO:0003674//molecular_function;GO:0003824//catalytic activity	GO:0050789//regulation of biological process;GO:0043170;GO:0008152//metabolic process;GO:0006139//nucleobase-containing compound metabolic process;GO:0009987//cellular process;GO:0008150//biological_process
chr2	133162539	133163038	3.09	-1	chr2	133161374	133163373	ENSBTAG00000001101	+	IL28RA		ko04060//Cytokine-cytokine receptor interaction;ko04630//Jak-STAT signaling pathway	-	-	-
chr18	62323946	62324345	3.09	1	chr18	62323463	62325355	ENSBTAG00000037582	-	-	-	GO:0005623//cell;GO:0005622//intracellular;GO:0005575//cellular_component	GO:0005488//binding;GO:0003674//molecular_function	-
chr11	102326832	102327316	3.09	1	chr11	102321839	102327209	ENSBTAG00000016218	-	PGES2_BOVIN	Prostaglandin E synthase 2 Fragments (EC 5.3.99.3)(Microsomal prostaglandin E synthase 2)(mPGES-2) [Contains Prostaglandin E synthase 2 truncated form] [Source:UniProtKB/Swiss-Prot;Acc:Q66LN0]	ko01100//Metabolic pathways;ko00590//Arachidonic acid metabolism	GO:0016020//membrane;GO:0005737//cytoplasm;GO:0005623//cell;GO:0005622//intracellular;GO:0005575//cellular_component	GO:0009055//electron carrier activity;GO:0016491//oxidoreductase activity;GO:0003674//molecular_function;GO:0003824//catalytic activity;GO:0016853//isomerase activity;GO:0003674//molecular_function;GO:0003824//catalytic activity	GO:0050789//regulation of biological process;GO:0009987//cellular process;GO:0008150//biological_process;GO:0009058//biosynthetic process;GO:0008152//metabolic process;GO:0009987//cellular process;GO:0008150//biological_process
chr11	21629412	21629801	3.09	-1	chr11	21629309	21631308	ENSBTAG00000010531	-	A9CSS1_BOVIN	Cytochrome P450 1B1 Fragment [Source:UniProtKB/TrEMBL;Acc:A9CSS1]	ko00980//Metabolism of xenobiotics by cytochrome P450;ko00380//Tryptophan metabolism;ko00140//Steroid hormone biosynthesis	GO:0005623//cell;GO:0005575//cellular_component	GO:0009055//electron carrier activity;GO:0005515//protein binding;GO:0016491//oxidoreductase activity;GO:0005488//binding;GO:0003674//molecular_function;GO:0003824//catalytic activity	GO:0008152//metabolic process;GO:0009987//cellular process;GO:0008150//biological_process
chr10	9048521	9049015	3.09	1	chr10	9048420	9199493	ENSBTAG00000007371	+	Q3T0D2_BOVIN	secretory carrier membrane protein 1 [Source:RefSeq peptide;Acc:NP_001069522]	-	GO:0016020//membrane;GO:0005737//cytoplasm;GO:0005623//cell;GO:0005622//intracellular;GO:0005575//cellular_component	GO:0005515//protein binding;GO:0005488//binding;GO:0003674//molecular_function	GO:0046903//secretion;GO:0006810//transport;GO:0009987//cellular process;GO:0008150//biological_process
chr10	63332445	63333022	3.09	-1	chr10	63331024	63333023	ENSBTAG00000002278	+	FBN1_BOVIN	Fibrillin-1 Precursor (MP340) [Source:UniProtKB/Swiss-Prot;Acc:P98133]	-	GO:0005615//extracellular space;GO:0005576//extracellular region;GO:0005578//proteinaceous extracellular matrix;GO:0005623//cell;GO:0005622//intracellular;GO:0005575//cellular_component;GO:0005615//extracellular space;GO:0005576//extracellular region;GO:0	GO:0005198//structural molecule activity;GO:0005515//protein binding;GO:0005488//binding;GO:0003674//molecular_function;GO:0005198//structural molecule activity;GO:0005515//protein binding;GO:0005488//binding;GO:0003674//molecular_function	GO:0007275//multicellular organismal development;GO:0032501//multicellular organismal process;GO:0043170;GO:0008152//metabolic process;GO:0008150//biological_process;GO:0007275//multicellular organismal development;GO:0032501//multicellular organismal pro
chr6	107012774	107013438	3.08	-1	chr6	106954448	107013407	ENSBTAG00000020598	+	PPP2R2C		ko04530//Tight junction;ko05160//Hepatitis C;ko05142//Chagas disease (American trypanosomiasis);ko03015//mRNA surveillance pathway	GO:0005623//cell;GO:0005622//intracellular;GO:0005575//cellular_component	GO:0030234//enzyme regulator activity;GO:0003674//molecular_function	GO:0050789//regulation of biological process;GO:0008150//biological_process
chr6	105979675	105980414	3.08	1	chr6	105978394	105980393	ENSBTAG00000018488	+	AFF1		-	-	-	-
chr4	106111191	106111680	3.08	-1	chr4	106109444	106111443	ENSBTAG00000001527	+	TM213_BOVIN	Transmembrane protein 213 [Source:UniProtKB/Swiss-Prot;Acc:Q58CU5]	-	GO:0016020//membrane;GO:0005623//cell;GO:0005575//cellular_component	-	-
chr3	52141819	52142410	3.08	-1	chr3	52141394	52143393	ENSBTAG00000007101	-	TF_BOVIN	Tissue factor Precursor (TF)(Coagulation factor III)(CD142 antigen) [Source:UniProtKB/Swiss-Prot;Acc:P30931]	ko04610//Complement and coagulation cascades	GO:0016020//membrane;GO:0005623//cell;GO:0005575//cellular_component	-	GO:0032501//multicellular organismal process;GO:0050896//response to stimulus;GO:0008150//biological_process
chr29	49457665	49458049	3.08	1	chr29	49411054	49881868	ENSBTAG00000003171	-	SHANK2		ko04724//Glutamatergic synapse	-	GO:0005515//protein binding;GO:0005488//binding;GO:0003674//molecular_function;GO:0005515//protein binding;GO:0005488//binding;GO:0003674//molecular_function	-
chr28	14276159	14276873	3.08	1	chr28	14167730	14277720	ENSBTAG00000003189	-	LOC522998	PREDICTED: Bos taurus misc_RNA (LOC522998), miscRNA. [Source:RefSeq DNA;Acc:XR_028333]	ko05200//Pathways in cancer;ko05216//Thyroid cancer	-	-	-
chr25	43615799	43616283	3.08	1	chr25	43601276	43657392	ENSBTAG00000026192	+	A8R461_BOVIN	hypothetical protein LOC522840 [Source:RefSeq peptide;Acc:NP_001103548]	-	-	-	-
chr24	35578236	35578547	3.08	-1	chr24	35551647	35640121	ENSBTAG00000007467	-	MIB1		-	-	GO:0016874//ligase activity;GO:0005515//protein binding;GO:0005488//binding;GO:0003674//molecular_function;GO:0003824//catalytic activity	GO:0043170;GO:0008152//metabolic process;GO:0009987//cellular process;GO:0008150//biological_process
chr24	35578236	35578547	3.08	-1	chr24	35577228	35579227	ENSBTAG00000029926	+	-	-	-	-	-
chr22	52814646	52814950	3.08	1	chr22	52811830	52821308	ENSBTAG00000013356	-	CTHL1_BOVIN	Cathelicidin-1 Precursor (Cyclic dodecapeptide)(Bactenecin-1)(Bac1) [Source:UniProtKB/Swiss-Prot;Acc:P22226]	ko05152//Tuberculosis;ko04970//Salivary secretion	GO:0005576//extracellular region;GO:0005575//cellular_component;GO:0005576//extracellular region;GO:0005575//cellular_component;GO:0005576//extracellular region;GO:0005575//cellular_component	GO:0030234//enzyme regulator activity;GO:0003674//molecular_function	GO:0051704;GO:0050896//response to stimulus;GO:0008150//biological_process;GO:0050896//response to stimulus;GO:0008150//biological_process;GO:0050896//response to stimulus;GO:0008150//biological_process
chr19	58171333	58171722	3.08	-1	chr19	58170548	58172547	ENSBTAG00000017252	+	USH1G	Usher syndrome 1G (autosomal recessive) [Source:HGNC Symbol;Acc:16356]	-	-	-	-
chr19	58171333	58171722	3.08	-1	chr19	58171238	58173237	ENSBTAG00000021257	-	OTOP2		-	-	-	-
chr16	53793570	53793899	3.08	-1	chr16	53774452	53793868	ENSBTAG00000001109	-	RT14_BOVIN	28S ribosomal protein S14, mitochondrial (S14mt)(MRP-S14) [Source:UniProtKB/Swiss-Prot;Acc:Q6B860]	-	GO:0005737//cytoplasm;GO:0005623//cell;GO:0005622//intracellular;GO:0005575//cellular_component	GO:0005198//structural molecule activity;GO:0003674//molecular_function	GO:0009058//biosynthetic process;GO:0043170;GO:0008152//metabolic process;GO:0009987//cellular process;GO:0008150//biological_process
chr13	2464031	2464520	3.08	-1	chr13	2463710	2475724	ENSBTAG00000007977	+	CT103_BOVIN	LAMP family protein C20orf103 homolog Precursor [Source:UniProtKB/Swiss-Prot;Acc:A4FV27]	-	GO:0016020//membrane;GO:0005623//cell;GO:0005575//cellular_component	-	-
chr13	42876355	42877026	3.08	-1	chr13	42876337	42878336	ENSBTAG00000003335	-	VSX1_BOVIN	Visual system homeobox 1 (Transcription factor VSX1)(Retinal inner nuclear layer homeobox protein)(Homeodomain protein RINX) [Source:UniProtKB/Swiss-Prot;Acc:Q9GMA3]	-	GO:0005634//nucleus;GO:0005623//cell;GO:0005622//intracellular;GO:0005575//cellular_component	GO:0016301//kinase activity;GO:0003676//nucleic acid binding;GO:0005488//binding;GO:0016740//transferase activity;GO:0003674//molecular_function;GO:0003824//catalytic activity	GO:0030154//cell differentiation;GO:0007275//multicellular organismal development;GO:0032501//multicellular organismal process;GO:0050789//regulation of biological process;GO:0009058//biosynthetic process;GO:0050896//response to stimulus;GO:0043170;GO:000
chr11	72958986	72959397	3.08	1	chr11	72936455	72959285	ENSBTAG00000031347	-	Q32LG0_BOVIN	SPDYA protein Fragment [Source:UniProtKB/TrEMBL;Acc:Q32LG0]	-	GO:0005634//nucleus;GO:0005623//cell;GO:0005622//intracellular;GO:0005575//cellular_component	GO:0005515//protein binding;GO:0005488//binding;GO:0003674//molecular_function	GO:0050789//regulation of biological process;GO:0050896//response to stimulus;GO:0009987//cellular process;GO:0008150//biological_process
chr10	88608103	88608332	3.08	1	chr10	88607895	88624722	ENSBTAG00000006463	+	ODO2_BOVIN	Dihydrolipoyllysine-residue succinyltransferase component of 2-oxoglutarate dehydrogenase complex, mitochondrial Precursor (EC 2.3.1.61)(Dihydrolipoamide succinyltransferase component of 2-oxoglutarate dehydrogenase complex)(2-oxoglutarate dehydrogenase c	ko01100//Metabolic pathways;ko00310//Lysine degradation;ko00020//Citrate cycle (TCA cycle)	GO:0005623//cell;GO:0005622//intracellular;GO:0005575//cellular_component;GO:0005737//cytoplasm;GO:0005623//cell;GO:0005622//intracellular;GO:0005575//cellular_component	GO:0016740//transferase activity;GO:0003674//molecular_function;GO:0003824//catalytic activity;GO:0005488//binding;GO:0016740//transferase activity;GO:0003674//molecular_function;GO:0003824//catalytic activity	GO:0009056//catabolic process;GO:0008152//metabolic process;GO:0009987//cellular process;GO:0008150//biological_process;GO:0009056//catabolic process;GO:0008152//metabolic process;GO:0009987//cellular process;GO:0008150//biological_process
chr10	4481470	4481774	3.08	-1	chr10	4479753	4481752	ENSBTAG00000039618	+	Q0II39_BOVIN	hypothetical protein LOC616348 [Source:RefSeq peptide;Acc:NP_001071529]	-	-	-	-
chr11	107801307	107802061	3.07	1	chr11	107586578	107968566	ENSBTAG00000011124	-	B8Q0B9_BOVIN	LIM homeobox protein 3 [Source:RefSeq peptide;Acc:NP_001033709]	-	GO:0005623//cell;GO:0005622//intracellular;GO:0005575//cellular_component;GO:0005623//cell;GO:0005622//intracellular;GO:0005575//cellular_component	GO:0003676//nucleic acid binding;GO:0005488//binding;GO:0003674//molecular_function;GO:0005515//protein binding;GO:0003676//nucleic acid binding;GO:0005488//binding;GO:0003674//molecular_function;GO:0005515//protein binding;GO:0003676//nucleic acid bindin	GO:0050789//regulation of biological process;GO:0008150//biological_process;GO:0006928//cellular component movement;GO:0030154//cell differentiation;GO:0007275//multicellular organismal development;GO:0032501//multicellular organismal process;GO:0050789//
chr11	107801307	107802061	3.07	1	chr11	107793184	107817618	ENSBTAG00000023933	-	SEC16A	SEC16 homolog A (S. cerevisiae) [Source:HGNC Symbol;Acc:29006]	-	-	-	-
chr9	47053026	47053695	3.07	-1	chr9	47030827	47081235	ENSBTAG00000018790	+	BVES	blood vessel epicardial substance [Source:HGNC Symbol;Acc:1152]	-	GO:0016020//membrane;GO:0005623//cell;GO:0005575//cellular_component	-	-
chr9	26595843	26596928	3.07	-1	chr9	26594917	26596916	ENSBTAG00000000919	-	HEY2		-	GO:0005634//nucleus;GO:0005623//cell;GO:0005622//intracellular;GO:0005575//cellular_component	GO:0003676//nucleic acid binding;GO:0005488//binding;GO:0003674//molecular_function	GO:0050789//regulation of biological process;GO:0008150//biological_process
chr8	109443018	109443577	3.07	1	chr8	109442647	109444646	ENSBTAG00000025782	-	Q5EA47_BOVIN	tumor necrosis factor (ligand) superfamily, member 8 [Source:RefSeq peptide;Acc:NP_001020378]	ko04060//Cytokine-cytokine receptor interaction	GO:0016020//membrane;GO:0005623//cell;GO:0005575//cellular_component	GO:0005515//protein binding;GO:0005488//binding;GO:0003674//molecular_function	GO:0050896//response to stimulus;GO:0008150//biological_process
chr5	120198358	120198822	3.07	1	chr5	120198106	120200105	ENSBTAG00000009507	+	F109B_BOVIN	Protein FAM109B [Source:UniProtKB/Swiss-Prot;Acc:Q1RMU7]	-	-	-	-
chr5	31464048	31464530	3.07	1	chr5	31464238	31610669	ENSBTAG00000019312	+	A4FUY6_BOVIN	transcription factor CP2 [Source:RefSeq peptide;Acc:NP_001076866]	-	-	-	-
chr5	116936747	116937231	3.07	-1	chr5	116930255	116959836	ENSBTAG00000015290	-	BAIAP2L2	BAI1-associated protein 2-like 2 [Source:HGNC Symbol;Acc:26203]	-	-	GO:0005515//protein binding;GO:0005488//binding;GO:0003674//molecular_function	GO:0050789//regulation of biological process;GO:0009987//cellular process;GO:0008150//biological_process
chr5	120198358	120198822	3.07	1	chr5	120198466	120202165	ENSBTAG00000009508	+	CV032_BOVIN	UPF0466 protein C22orf32 homolog, mitochondrial Precursor [Source:UniProtKB/Swiss-Prot;Acc:Q2M2S2]	-	GO:0016020//membrane;GO:0005737//cytoplasm;GO:0005623//cell;GO:0005622//intracellular;GO:0005575//cellular_component	-	-
chr4	57717462	57717766	3.07	-1	chr4	57716338	57718337	ENSBTAG00000032844	+	Q0VCB9_BOVIN	G protein-coupled receptor 85 [Source:UniProtKB/TrEMBL;Acc:Q0VCB9]	-	GO:0016020//membrane;GO:0005623//cell;GO:0005575//cellular_component	GO:0004872//receptor activity;GO:0004871//signal transducer activity;GO:0003674//molecular_function	GO:0008150//biological_process
chr4	71594357	71594681	3.07	-1	chr4	71592608	71594607	ENSBTAG00000040082	+	A6QPA5_BOVIN	homeobox A10 [Source:RefSeq peptide;Acc:NP_001098487]	-	GO:0005634//nucleus;GO:0005623//cell;GO:0005622//intracellular;GO:0005575//cellular_component	GO:0003676//nucleic acid binding;GO:0005488//binding;GO:0003674//molecular_function	GO:0050789//regulation of biological process;GO:0008150//biological_process
chr25	1599855	1600164	3.07	-1	chr25	1591775	1612348	ENSBTAG00000015889	-	CLCN7_BOVIN	H(+)/Cl(-) exchange transporter 7 (Chloride channel protein 7)(ClC-7) [Source:UniProtKB/Swiss-Prot;Acc:Q4PKH3]	-	GO:0016020//membrane;GO:0005737//cytoplasm;GO:0005623//cell;GO:0005622//intracellular;GO:0005575//cellular_component	GO:0015267//channel activity;GO:0015075//ion transmembrane transporter activity;GO:0005515//protein binding;GO:0005488//binding;GO:0005215//transporter activity;GO:0003674//molecular_function;GO:0003824//catalytic activity	GO:0006810//transport;GO:0008152//metabolic process;GO:0009987//cellular process;GO:0008150//biological_process
chr25	42543760	42544498	3.07	1	chr25	42534650	42544333	ENSBTAG00000014502	-	Q1JP86_BOVIN	PREDICTED: Bos taurus misc_RNA (C7orf27), miscRNA. [Source:RefSeq DNA;Acc:XR_028465]	-	-	GO:0005488//binding;GO:0003674//molecular_function	-
chr25	29582155	29583099	3.07	-1	chr25	29582094	29584093	ENSBTAG00000008195	-	Q29RI2_BOVIN	phosphorylase kinase gamma subunit 1 [Source:RefSeq peptide;Acc:NP_001039951]	ko04020//Calcium signaling pathway;ko04910//Insulin signaling pathway	GO:0005737//cytoplasm;GO:0005623//cell;GO:0005622//intracellular;GO:0005575//cellular_component	GO:0016301//kinase activity;GO:0005515//protein binding;GO:0005488//binding;GO:0016740//transferase activity;GO:0003674//molecular_function;GO:0003824//catalytic activity	GO:0009058//biosynthetic process;GO:0043170;GO:0008152//metabolic process;GO:0009987//cellular process;GO:0008150//biological_process
chr25	37598714	37599103	3.07	-1	chr25	37597299	37599298	ENSBTAG00000000345	+	CLD15_BOVIN	Claudin-15 [Source:UniProtKB/Swiss-Prot;Acc:Q2KIY2]	ko04530//Tight junction;ko04514//Cell adhesion molecules (CAMs);ko05160//Hepatitis C;ko04670//Leukocyte transendothelial migration;ko05130//Pathogenic Escherichia coli infection	GO:0016020//membrane;GO:0005623//cell;GO:0005575//cellular_component	GO:0005198//structural molecule activity;GO:0003674//molecular_function	-
chr23	28486355	28487772	3.07	-1	chr23	28483925	28487448	ENSBTAG00000019386	-	Q3YFG6_BOVIN	non-classical MHC class I antigen [Source:RefSeq peptide;Acc:NP_001099086]	-	GO:0016020//membrane;GO:0005623//cell;GO:0005575//cellular_component;GO:0016020//membrane;GO:0005623//cell;GO:0005575//cellular_component	-	GO:0050896//response to stimulus;GO:0008150//biological_process;GO:0050896//response to stimulus;GO:0008150//biological_process
chr21	58986908	58987238	3.07	1	chr21	58969319	58987763	ENSBTAG00000003423	-	A6H7B6_BOVIN	DEAD (Asp-Glu-Ala-Asp) box polypeptide 24 [Source:RefSeq peptide;Acc:NP_001092515]	-	GO:0005634//nucleus;GO:0005737//cytoplasm;GO:0005623//cell;GO:0005622//intracellular;GO:0005575//cellular_component	GO:0004386//helicase activity;GO:0003676//nucleic acid binding;GO:0005488//binding;GO:0016787//hydrolase activity;GO:0003674//molecular_function;GO:0003824//catalytic activity	-
chr21	58986908	58987238	3.07	1	chr21	58985889	58987888	ENSBTAG00000031834	+	A6QPL1_BOVIN	hypothetical protein LOC514011 [Source:RefSeq peptide;Acc:NP_001093831]	-	-	-	-
chr20	27232339	27232548	3.07	-1	chr20	27117023	27232627	ENSBTAG00000003728	-	NDUS4_BOVIN	NADH dehydrogenase [ubiquinone] iron-sulfur protein 4, mitochondrial Precursor (NADH-ubiquinone oxidoreductase 18 kDa subunit)(Complex I-18 kDa)(CI-18 kDa)(Complex I-AQDQ)(CI-AQDQ) [Source:UniProtKB/Swiss-Prot;Acc:Q02375]	ko01100//Metabolic pathways;ko05016//Huntington's disease;ko05010//Alzheimer's disease;ko00190//Oxidative phosphorylation;ko05012//Parkinson's disease	GO:0016020//membrane;GO:0005737//cytoplasm;GO:0005623//cell;GO:0005622//intracellular;GO:0005575//cellular_component;GO:0016020//membrane;GO:0005737//cytoplasm;GO:0005623//cell;GO:0005622//intracellular;GO:0005575//cellular_component	GO:0016491//oxidoreductase activity;GO:0003674//molecular_function;GO:0003824//catalytic activity;GO:0016491//oxidoreductase activity;GO:0003674//molecular_function;GO:0003824//catalytic activity	GO:0007275//multicellular organismal development;GO:0032501//multicellular organismal process;GO:0050789//regulation of biological process;GO:0006810//transport;GO:0050896//response to stimulus;GO:0008152//metabolic process;GO:0009987//cellular process;GO
chr2	65515162	65515822	3.07	1	chr2	65514920	65783533	ENSBTAG00000018753	+	A6QQX9_BOVIN	transmembrane protein 163 [Source:RefSeq peptide;Acc:NP_001094630]	-	-	-	-
chr18	2169631	2170125	3.07	-1	chr18	2149507	2229078	ENSBTAG00000009805	-	CFDP2_BOVIN	Craniofacial development protein 2 (p97 bucentaur protein) [Source:UniProtKB/Swiss-Prot;Acc:O02751]	-	GO:0005634//nucleus;GO:0005737//cytoplasm;GO:0005623//cell;GO:0005622//intracellular;GO:0005575//cellular_component	-	-
chr15	36295884	36296283	3.07	-1	chr15	36296077	36298076	ENSBTAG00000027735	-	CALCB	calcitonin-related polypeptide beta [Source:HGNC Symbol;Acc:1438]	-	GO:0005576//extracellular region;GO:0005575//cellular_component	GO:0005515//protein binding;GO:0005488//binding;GO:0003674//molecular_function	-
chr15	80856091	80856220	3.07	-1	chr15	80854705	80856704	ENSBTAG00000004206	+	LRRC55		-	-	GO:0005515//protein binding;GO:0005488//binding;GO:0003674//molecular_function;GO:0005515//protein binding;GO:0005488//binding;GO:0003674//molecular_function	-
chr14	16268928	16269147	3.07	-1	chr14	16267050	16269049	ENSBTAG00000020693	+	DERL1_BOVIN	Derlin-1 (Der1-like protein 1)(Degradation in endoplasmic reticulum protein 1) [Source:UniProtKB/Swiss-Prot;Acc:Q71SS4]	ko04141//Protein processing in endoplasmic reticulum;ko05014//Amyotrophic lateral sclerosis (ALS)	GO:0016020//membrane;GO:0005737//cytoplasm;GO:0005623//cell;GO:0005622//intracellular;GO:0005575//cellular_component	GO:0005515//protein binding;GO:0005488//binding;GO:0003674//molecular_function	GO:0009056//catabolic process;GO:0006810//transport;GO:0050896//response to stimulus;GO:0043170;GO:0008152//metabolic process;GO:0009987//cellular process;GO:0008150//biological_process
chr11	104915820	104916224	3.07	-1	chr11	104914672	104916671	ENSBTAG00000017982	-	FIBCD1		-	-	GO:0005515//protein binding;GO:0005488//binding;GO:0003674//molecular_function	GO:0050789//regulation of biological process;GO:0008150//biological_process
chr10	46853457	46854112	3.07	1	chr10	46754147	46853799	ENSBTAG00000008805	-	A6QNU1_BOVIN	ubiquitin specific protease 3 [Source:RefSeq peptide;Acc:NP_001095593]	-	-	GO:0005488//binding;GO:0016787//hydrolase activity;GO:0003674//molecular_function;GO:0003824//catalytic activity	GO:0009056//catabolic process;GO:0043170;GO:0008152//metabolic process;GO:0009987//cellular process;GO:0008150//biological_process
chr10	59977007	59977231	3.07	1	chr10	59964623	59977568	ENSBTAG00000017683	-	LYSM2_BOVIN	LysM and putative peptidoglycan-binding domain-containing protein 2 [Source:UniProtKB/Swiss-Prot;Acc:Q1JQA8]	-	-	-	GO:0009056//catabolic process;GO:0043170;GO:0008152//metabolic process;GO:0008150//biological_process
chr1	74227476	74228145	3.07	-1	chr1	74226893	74228152	ENSBTAG00000008462	+	FAM43A	family with sequence similarity 43, member A [Source:HGNC Symbol;Acc:26888]	-	-	-	-
chr3	62637312	62637631	3.06	1	chr3	62571597	62655697	ENSBTAG00000034776	-	DDAH1	Bos taurus dimethylarginine dimethylaminohydrolase 1 (DDAH1), mRNA. [Source:RefSeq DNA;Acc:NM_001102201]	-	GO:0005737//cytoplasm;GO:0005623//cell;GO:0005622//intracellular;GO:0005575//cellular_component	GO:0016787//hydrolase activity;GO:0003674//molecular_function;GO:0003824//catalytic activity	-
[truncated: 190 more rows]
