# Supplementary material for: Combined analysis of DNA methylome and transcriptome reveal novel candidate genes with susceptibility to bovine Staphylococcus aureus subclinical mastitis
Source: Sci Rep. 2016 Jul 14;6:29390. doi: 10.1038/srep29390 (PMC4944166; doi:10.1038/srep29390)
Supplement: Supplementary Table S4 [file srep29390-s5.xls]

## Sheet: SA-versus-CK_DGE
Supplementary Table S4 Summary of differentially expressed genes
Note: S. aureus subclinical mastitis cows (SA): B105213, B108074, B108076; Healthy cows (CK): B106117, B108157, B108208
geneid	gene_identifier	B105213_raw_3505104_	B108074_raw_3460445_	B108076_raw_3367436_	B106117_raw_3346804_	B108157_raw_3413072_	B108208_raw_3484189_	TagsAverage_bacter	TagsAverage_noBacter	B105213_norm_TPM_	B108074_norm_TPM_	B108076_norm_TPM_	B106117_norm_TPM_	B108157_norm_TPM_	B108208_norm_TPM_	TPMAverage_bacter	TPMAverage_noBacter	p value	p_rank	FDR	lg2Ratio(Bacter/noBacter)	|lg2Ratio(Bacter/noBacter)|	GO_Component	GO_Function	GO_Process	blast_nr	Product	ProductID	Strand	Chromosome	TSS	TES	geneid	WikiGene_name	WikiGene_description
ENSBTAG00000003989	BC120211	15	26	23	75	141	30	21	82	4.28	7.51	6.83	22.41	41.31	8.61	6.20667	24.11	1.55e-10	4	2.54847e-07	-1.95774	1.95774	GO:0044424//intracellular part	GO:0016655//oxidoreductase activity, acting on NADH or NADPH, quinone or similar compound as acceptor;GO:0015038//glutathione disulfide oxidoreductase activity;GO:0016765//transferase activity, transferring alkyl or aryl (other than methyl) groups	GO:0019852//L-ascorbic acid metabolic process	gi|164420719|ref|NP_001068682.2|/3.56939e-138/glutathione-S-transferase omega 1 [Bos taurus]	glutathione S-transferase omega 1	AAI20212.1	+	chr26	25098747	25106688	ENSBTAG00000003989	GSTO1	glutathione S-transferase omega 1
ENSBTAG00000040256	BC134757	2	47	46	83	66	107	32	85	0.57	13.58	13.66	24.8	19.34	30.71	9.27	24.95	1.29e-07	6	0.000140975	-1.4284	1.4284	GO:0031224//intrinsic to membrane	GO:0015405//P-P-bond-hydrolysis-driven transmembrane transporter activity;GO:0017111//nucleoside-triphosphatase activity;GO:0032559//adenyl ribonucleotide binding	GO:0006810//transport	gi|148540306|ref|NP_001091939.1|/9.74373e-69/hypothetical protein LOC617079 [Bos taurus]	LOC617079 protein	AAI34758.1	-	chrUn.004.58	334962	345908	ENSBTAG00000040256	LOC617079	similar to ATP-binding cassette transporter C4
ENSBTAG00000007450	BC112504	83	14	151	5	68	21	83	31	23.68	4.05	44.84	1.49	19.92	6.03	24.19	9.14667	2.37e-07	8	0.000194926	1.40309	1.40309	GO:0044421//extracellular region part;GO:0016020//membrane	GO:0004175//endopeptidase activity;GO:0005515//protein binding	GO:0006956//complement activation	gi|95147674|ref|NP_001035616.1|/0/complement factor B precursor [Bos taurus]	complement factor B	AAI12505.1	-	chr23	27207245	27213267	ENSBTAG00000007450	CFB	complement factor B
ENSBTAG00000013489	BC123878	22	23	8	88	53	39	18	60	6.28	6.65	2.38	26.29	15.53	11.19	5.10333	17.67	2.94e-07	9	0.000215134	-1.79179	1.79179	GO:0019866//organelle inner membrane;GO:0005740//mitochondrial envelope;GO:0031980//mitochondrial lumen	GO:0016709//oxidoreductase activity, acting on paired donors, with incorporation or reduction of molecular oxygen, NADH or NADPH as one donor, and incorporation of one atom of oxygen;GO:0005506//iron ion binding;GO:0070643;GO:0008395//steroid hydroxylase	GO:0016125//sterol metabolic process	gi|134085611|ref|NP_001076882.1|/0/sterol 26-hydroxylase, mitochondrial [Bos taurus]	CYP27A1 protein	AAI23879.1	+	chr2	111142261	111184549	ENSBTAG00000013489	CYP27A1	cytochrome P450, family 27, subfamily A, polypeptide 1
ENSBTAG00000019822	BC102515	55	28	57	86	158	68	47	104	15.69	8.09	16.93	25.7	46.29	19.52	13.57	30.5033	4.45e-07	10	0.000292569	-1.16855	1.16855	GO:0015630//microtubule cytoskeleton	GO:0046872//metal ion binding;GO:0008092//cytoskeletal protein binding	GO:0000226//microtubule cytoskeleton organization	gi|78042472|ref|NP_001029946.1|/4.35404e-96/tubulin polymerization-promoting protein family member 3 [Bos taurus]	tubulin polymerization-promoting protein family member 3	AAI02516.1	-	chr18	34020654	34025563	ENSBTAG00000019822	TPPP3	tubulin polymerization-promoting protein family member 3
ENSBTAG00000012403	BC105497	77	16	15	8	6	5	36	6	21.97	4.62	4.45	2.39	1.76	1.44	10.3467	1.86333	6.82e-07	11	0.000407593	2.47321	2.47321	GO:0044297//cell body;GO:0031966//mitochondrial membrane;GO:0042995//cell projection;GO:0044421//extracellular region part	GO:0046914//transition metal ion binding;GO:0016813//hydrolase activity, acting on carbon-nitrogen (but not peptide) bonds, in linear amidines	GO:0071363//cellular response to growth factor stimulus;GO:0032496//response to lipopolysaccharide;GO:0009611//response to wounding;GO:0048771//tissue remodeling;GO:0010243//response to organic nitrogen;GO:0034614//cellular response to reactive oxygen spe	gi|114051576|ref|NP_001039619.1|/4.10931e-180/arginase-1 [Bos taurus]	arginase, liver	AAI05498.1	+	chr9	71630101	71647095	ENSBTAG00000012403	ARG1	arginase, liver
ENSBTAG00000019906	BC102410	74	0	52	55	74	139	42	89	21.11	0	15.44	16.43	21.68	39.89	12.1833	26	5.49e-06	12	0.00301079	-1.0936	1.0936	GO:0031090//organelle membrane;GO:0031981//nuclear lumen	-	GO:0010468//regulation of gene expression;GO:0006810//transport	gi|73965636|ref|XP_849270.1|/3.18495e-96/PREDICTED: similar to Serine/threonine-protein kinase WNK4 (Protein kinase with no lysine 4) (Protein kinase, lysine-deficient 4) (Liver regeneration-related protein LRRG120) [Canis familiaris]	vacuolar protein sorting 25 homolog (S. cerevisiae)	AAI02411.1	+	chr19	44165160	44169925	ENSBTAG00000019906	VPS25	vacuolar protein sorting 25 homolog (S. cerevisiae)
ENSBTAG00000013366	BC148102	8	8	2	2	55	35	6	31	2.28	2.31	0.59	0.6	16.11	10.05	1.72667	8.92	7.62e-06	16	0.00313344	-2.36905	2.36905	-	GO:0004871//signal transducer activity;GO:0005488//binding;GO:0004175//endopeptidase activity	GO:0019538//protein metabolic process	gi|156121083|ref|NP_001095688.1|/5.08037e-121/nuclear receptor-interacting protein 3 [Bos taurus]	NRIP3 protein	AAI48103.1	+	chr15	42602804	42630556	ENSBTAG00000013366	NRIP3	nuclear receptor interacting protein 3
ENSBTAG00000039046	BC102833	53	31	83	48	59	212	56	106	15.12	8.96	24.65	14.34	17.29	60.85	16.2433	30.8267	1.04e-05	21	0.00326589	-0.924331	0.924331	GO:0009986//cell surface;GO:0046658//anchored to plasma membrane;GO:0005626//insoluble fraction;GO:0005902//microvillus;GO:0031253//cell projection membrane	GO:0060089//molecular transducer activity;GO:0019900//kinase binding;GO:0043498//cell surface binding;GO:0030295//protein kinase activator activity	GO:0034111//negative regulation of homotypic cell-cell adhesion;GO:0033627//cell adhesion mediated by integrin;GO:0043405//regulation of MAP kinase activity;GO:0007268//synaptic transmission;GO:0007405//neuroblast proliferation;GO:0045619//regulation of l	gi|109020296|ref|XP_001083984.1|/2.17835e-28/PREDICTED: hypothetical protein LOC695354 [Macaca mulatta]	MGC127538 protein	AAI02834.1	-	chr9	44915285	44919858	ENSBTAG00000039046	LOC100138326	CD24 antigen
ENSBTAG00000020980	BC103066	24	62	45	130	86	56	44	91	6.85	17.92	13.36	38.84	25.2	16.07	12.71	26.7033	7.04e-06	14	0.00330565	-1.07106	1.07106	GO:0016020//membrane;GO:0000323//lytic vacuole;GO:0005740//mitochondrial envelope;GO:0044439//peroxisomal part	GO:0016811//hydrolase activity, acting on carbon-nitrogen (but not peptide) bonds, in linear amides;GO:0000166//nucleotide binding;GO:0004601//peroxidase activity;GO:0042802//identical protein binding;GO:0005506//iron ion binding	GO:0051091//positive regulation of transcription factor activity;GO:0016125//sterol metabolic process;GO:0043433//negative regulation of transcription factor activity;GO:0006639//acylglycerol metabolic process;GO:0042743//hydrogen peroxide metabolic proce	gi|78369302|ref|NP_001030463.1|/0/catalase [Bos taurus]	catalase	AAI03067.1	+	chr15	64689389	64724651	ENSBTAG00000020980	CAT	catalase
ENSBTAG00000033245	BC102833	53	31	83	48	59	212	56	106	15.12	8.96	24.65	14.34	17.29	60.85	16.2433	30.8267	1.04e-05	20	0.00342919	-0.924331	0.924331	GO:0009986//cell surface;GO:0046658//anchored to plasma membrane;GO:0005626//insoluble fraction;GO:0005902//microvillus;GO:0031253//cell projection membrane	GO:0060089//molecular transducer activity;GO:0019900//kinase binding;GO:0043498//cell surface binding;GO:0030295//protein kinase activator activity	GO:0034111//negative regulation of homotypic cell-cell adhesion;GO:0033627//cell adhesion mediated by integrin;GO:0043405//regulation of MAP kinase activity;GO:0007268//synaptic transmission;GO:0007405//neuroblast proliferation;GO:0045619//regulation of l	gi|109020296|ref|XP_001083984.1|/2.17835e-28/PREDICTED: hypothetical protein LOC695354 [Macaca mulatta]	MGC127538 protein	AAI02834.1	-	chr9	44912205	44912438	ENSBTAG00000033245	CD24	CD24 molecule
ENSBTAG00000008409	BC113343	16	53	28	116	56	51	32	74	4.56	15.32	8.31	34.66	16.41	14.64	9.39667	21.9033	6.79e-06	13	0.00343661	-1.22093	1.22093	GO:0044451//nucleoplasm part;GO:0015630//microtubule cytoskeleton	GO:0030528//transcription regulator activity;GO:0003676//nucleic acid binding	GO:0008284//positive regulation of cell proliferation;GO:0010557//positive regulation of macromolecule biosynthetic process;GO:0009628//response to abiotic stimulus;GO:0000737//DNA catabolic process, endonucleolytic;GO:0043280//positive regulation of casp	gi|114050751|ref|NP_001039539.1|/9.94635e-172/myc proto-oncogene protein [Bos taurus]	v-myc myelocytomatosis viral oncogene homolog (avian)	AAI13344.1	-	chr14	12151196	12156367	ENSBTAG00000008409	MYC	v-myc myelocytomatosis viral oncogene homolog (avian)
ENSBTAG00000019459	BC122644	70	36	25	7	24	7	44	13	19.97	10.4	7.42	2.09	7.03	2.01	12.5967	3.71	9.75e-06	18	0.00356259	1.76355	1.76355	-	-	-	gi|115495897|ref|NP_001068996.1|/1.04831e-100/cation transport regulator-like protein 2 [Bos taurus]	ChaC, cation transport regulator homolog 2 (E. coli)	AAI22645.1	+	chr11	37845978	37855486	ENSBTAG00000019459	CHAC2	ChaC, cation transport regulator homolog 2 (E. coli)
ENSBTAG00000037459	BC102833	53	31	83	48	59	212	56	106	15.12	8.96	24.65	14.34	17.29	60.85	16.2433	30.8267	1.04e-05	19	0.00360967	-0.924331	0.924331	GO:0009986//cell surface;GO:0046658//anchored to plasma membrane;GO:0005626//insoluble fraction;GO:0005902//microvillus;GO:0031253//cell projection membrane	GO:0060089//molecular transducer activity;GO:0019900//kinase binding;GO:0043498//cell surface binding;GO:0030295//protein kinase activator activity	GO:0034111//negative regulation of homotypic cell-cell adhesion;GO:0033627//cell adhesion mediated by integrin;GO:0043405//regulation of MAP kinase activity;GO:0007268//synaptic transmission;GO:0007405//neuroblast proliferation;GO:0045619//regulation of l	gi|109020296|ref|XP_001083984.1|/2.17835e-28/PREDICTED: hypothetical protein LOC695354 [Macaca mulatta]	MGC127538 protein	AAI02834.1	+	chr2	121911137	121936654	ENSBTAG00000037459	CD24	CD24 antigen
ENSBTAG00000000385	BC126550	44	49	57	144	73	73	50	97	12.55	14.16	16.93	43.03	21.39	20.95	14.5467	28.4567	1.35e-05	23	0.00387377	-0.968078	0.968078	GO:0043231//intracellular membrane-bounded organelle;GO:0005694//chromosome	GO:0030528//transcription regulator activity;GO:0046914//transition metal ion binding;GO:0001071;GO:0003677//DNA binding	GO:0000122//negative regulation of transcription from RNA polymerase II promoter;GO:0032501//multicellular organismal process;GO:0014706//striated muscle tissue development	gi|118151124|ref|NP_001071484.1|/0/zinc finger protein 238 [Bos taurus]	zinc finger protein 238	AAI26551.1	-	chr16	30474788	30479651	ENSBTAG00000000385	ZNF238	zinc finger protein 238
ENSBTAG00000016969	BC108095	7	23	5	35	64	23	12	41	2	6.65	1.48	10.46	18.75	6.6	3.37667	11.9367	1.31e-05	22	0.00392141	-1.82173	1.82173	GO:0000808//origin recognition complex;GO:0031981//nuclear lumen	GO:0043565//sequence-specific DNA binding	GO:0006259//DNA metabolic process	gi|84000251|ref|NP_001033228.1|/0/origin recognition complex subunit 3 [Bos taurus]	origin recognition complex, subunit 3-like (yeast)	AAI08096.1	-	chr9	64075933	64136513	ENSBTAG00000016969	ORC3L	origin recognition complex, subunit 3-like (yeast)
ENSBTAG00000019524	BC149716	44	31	32	63	85	82	36	77	12.55	8.96	9.5	18.82	24.9	23.53	10.3367	22.4167	1.67e-05	25	0.00439834	-1.1168	1.1168	-	-	-	gi|156523104|ref|NP_001095966.1|/0/integrin alpha-D [Bos taurus]	ITGAD protein	AAI49717.1	+	chr25	29276288	29303738	ENSBTAG00000019524	ITGAD	integrin, alpha D
ENSBTAG00000038757	BC126805	45	9	9	0	4	3	21	2	12.84	2.6	2.67	0	1.17	0.86	6.03667	0.676667	1.64e-05	24	0.00450527	3.15723	3.15723	GO:0043234//protein complex	GO:0005506//iron ion binding;GO:0022892	GO:0015669//gas transport	gi|139947644|ref|NP_001077237.1|/8.63638e-76/hemoglobin subunit mu [Bos taurus]	HBM protein	AAI26806.1	+	chr25	667439	668218	ENSBTAG00000038757	HBM	hemoglobin, mu
ENSBTAG00000011424	BC104538	61	65	130	49	35	38	85	41	17.4	18.78	38.61	14.64	10.25	10.91	24.93	11.9333	1.79e-05	26	0.00454113	1.06289	1.06289	GO:0005884//actin filament;GO:0032432//actin filament bundle;GO:0005865//striated muscle thin filament;GO:0031674//I band;GO:0001726//ruffle	GO:0005198//structural molecule activity;GO:0003779//actin binding;GO:0042802//identical protein binding	GO:0032233//positive regulation of actin filament bundle assembly;GO:0006941//striated muscle contraction;GO:0009611//response to wounding;GO:0043462//regulation of ATPase activity;GO:0030835//negative regulation of actin filament depolymerization;GO:0001	gi|87196510|ref|NP_001010995.2|/9.90964e-92/tropomyosin beta chain [Bos taurus]	tropomyosin 2 (beta)	AAI04539.1	-	chr8	62512168	62519531	ENSBTAG00000011424	TPM2	tropomyosin 2 (beta)
ENSBTAG00000021543	BC151650	50	22	14	57	71	71	29	66	14.26	6.36	4.16	17.03	20.8	20.38	8.26	19.4033	2.32e-05	27	0.00564398	-1.23209	1.23209	-	-	-	gi|301772566|ref|XP_002921704.1|/1.06298e-115/PREDICTED: LOW QUALITY PROTEIN: myoD family inhibitor domain-containing protein-like [Ailuropoda melanoleuca]	MDFIC protein	AAI51651.1	-	chr4	55682813	55781159	ENSBTAG00000021543	MDFIC	MyoD family inhibitor domain containing
ENSBTAG00000008416	BC120233	25	45	78	9	15	30	49	18	7.13	13	23.16	2.69	4.39	8.61	14.43	5.23	3.64e-05	33	0.0072581	1.46419	1.46419	GO:0044444//cytoplasmic part	GO:0005488//binding;GO:0016411//acylglycerol O-acyltransferase activity;GO:0071617;GO:0004091//carboxylesterase activity	GO:0006644//phospholipid metabolic process;GO:0048869//cellular developmental process;GO:0010896;GO:0051004;GO:0032787//monocarboxylic acid metabolic process;GO:0046394;GO:0010888//negative regulation of lipid storage	gi|115497042|ref|NP_001069531.1|/0/1-acylglycerol-3-phosphate O-acyltransferase ABHD5 [Bos taurus]	abhydrolase domain containing 5	AAI20234.1	+	chr22	16004811	16046288	ENSBTAG00000008416	ABHD5	abhydrolase domain containing 5
ENSBTAG00000015060	BC122699	80	88	73	23	55	40	80	39	22.82	25.43	21.68	6.87	16.11	11.48	23.31	11.4867	3.44e-05	31	0.00730077	1.02099	1.02099	-	-	-	gi|115496208|ref|NP_001069214.1|/0/guanylate-binding protein 5 [Bos taurus]	guanylate binding protein 5	AAI22700.1	+	chr3	57497535	57514014	ENSBTAG00000015060	GBP5	guanylate binding protein 5
ENSBTAG00000031160	BC142384	6	101	0	9	9	12	36	10	1.71	29.19	0	2.69	2.64	3.44	10.3	2.92333	3.25e-05	29	0.0073797	1.81696	1.81696	-	-	-	gi|148744128|gb|AAI42385.1|/1.08415e-104/Unknown (protein for MGC:159455) [Bos taurus]	Immunoglobulin light chain, lambda gene cluster	AAI42385.1	+	chr17	74057585	74454504	ENSBTAG00000031160	BC142384	Immunoglobulin light chain, lambda gene cluster
ENSBTAG00000008966	BC118277	17	4	12	6	53	53	11	37	4.85	1.16	3.56	1.79	15.53	15.21	3.19	10.8433	3.6e-05	32	0.00740241	-1.76518	1.76518	GO:0016021//integral to membrane	-	-	gi|115496980|ref|NP_001069852.1|/3.35832e-143/tetraspanin-7 [Bos taurus]	tetraspanin 7	AAI18278.1	-	chrX	65057231	65188679	ENSBTAG00000008966	TSPAN7	tetraspanin 7
ENSBTAG00000007554	BC111668	47	32	56	173	23	64	45	87	13.41	9.25	16.63	51.69	6.74	18.37	13.0967	25.6	3.41e-05	30	0.00747143	-0.966944	0.966944	GO:0044464//cell part	-	GO:0006915//apoptosis;GO:0050794//regulation of cellular process	gi|115496900|ref|NP_001069056.1|/6.13471e-29/interferon alpha-inducible protein 6 precursor [Bos taurus]	interferon, alpha-inducible protein 6	AAI11669.1	+	chr2	129861245	129864866	ENSBTAG00000007554	IFI6	interferon, alpha-inducible protein 6
ENSBTAG00000044100	BC134655	90	25	34	29	10	19	50	19	25.68	7.22	10.1	8.66	2.93	5.45	14.3333	5.68	4.5e-05	35	0.00844959	1.33541	1.33541	GO:0032991//macromolecular complex;GO:0031981//nuclear lumen	GO:0005488//binding	GO:0042254//ribosome biogenesis	gi|194685967|ref|XP_583512.4|/0/PREDICTED: protein BAP28, partial [Bos taurus]	HEATR1 protein	AAI34656.1	-	chrUn.004.1000	45547	54696	ENSBTAG00000044100	HEATR1	hypothetical LOC508697
ENSBTAG00000025617	BC133507	50	49	27	67	117	63	42	82	14.26	14.16	8.02	20.02	34.28	18.08	12.1467	24.1267	4.47e-05	34	0.00865619	-0.990068	0.990068	GO:0015935//small ribosomal subunit	GO:0003723//RNA binding;GO:0005198//structural molecule activity	GO:0006412//translation;GO:0032501//multicellular organismal process;GO:0008283//cell proliferation	gi|126722859|ref|NP_001075891.1|/5.2796e-151/40S ribosomal protein S4 [Bos taurus]	ribosomal protein S4, Y-linked 1	AAI33508.1	+	chr23	10750367	10766114	ENSBTAG00000025617	RPS4Y1	ribosomal protein S4, Y-linked 1
ENSBTAG00000015016	BC105562	50	40	56	103	70	99	49	91	14.26	11.56	16.63	30.78	20.51	28.41	14.15	26.5667	4.91e-05	36	0.00897578	-0.908815	0.908815	GO:0043231//intracellular membrane-bounded organelle;GO:0000785//chromatin	GO:0000975;GO:0019904//protein domain specific binding;GO:0003713//transcription coactivator activity	GO:0030522//intracellular receptor mediated signaling pathway;GO:0006357//regulation of transcription from RNA polymerase II promoter;GO:0023060;GO:0007166//cell surface receptor linked signaling pathway;GO:0010557//positive regulation of macromolecule bi	gi|114051674|ref|NP_001039900.1|/0/calcium-binding and coiled-coil domain-containing protein 1 [Bos taurus]	calcium binding and coiled-coil domain 1	AAI05563.1	+	chr5	29228196	29242320	ENSBTAG00000015016	CALCOCO1	calcium binding and coiled-coil domain 1
ENSBTAG00000005547	BC149565	76	48	73	25	22	44	66	30	21.68	13.87	21.68	7.47	6.45	12.63	19.0767	8.85	5.08e-05	37	0.00903368	1.10806	1.10806	-	-	-	gi|301773244|ref|XP_002922037.1|/3.74465e-114/PREDICTED: uncharacterized protein C14orf138-like [Ailuropoda melanoleuca]	MGC159550 protein	AAI49566.1	-	chr10	43120011	43125476	ENSBTAG00000005547	MGC159550	hypothetical LOC540184
ENSBTAG00000038375	BC151431	23	28	54	47	46	120	35	71	6.56	8.09	16.04	14.04	13.48	34.44	10.23	20.6533	6.9e-05	42	0.0108121	-1.01357	1.01357	-	-	-	gi|157428070|ref|NP_001098943.1|/1.49984e-145/erythrocyte band 7 integral membrane protein [Bos taurus]	STOM protein	AAI51432.1	-	chr8	116278114	116286099	ENSBTAG00000038375	STOM	stomatin
ENSBTAG00000006768	BC126588	66	47	25	8	14	28	46	17	18.83	13.58	7.42	2.39	4.1	8.04	13.2767	4.84333	6.25e-05	38	0.0108151	1.45482	1.45482	GO:0005774//vacuolar membrane;GO:0031982//vesicle;GO:0031228//intrinsic to Golgi membrane	GO:0017110//nucleoside-diphosphatase activity	GO:0009195	gi|118151060|ref|NP_001071453.1|/1.5438e-164/ectonucleoside triphosphate diphosphohydrolase 4 [Bos taurus]	ectonucleoside triphosphate diphosphohydrolase 4	AAI26589.1	-	chr8	74105823	74132547	ENSBTAG00000006768	ENTPD4	ectonucleoside triphosphate diphosphohydrolase 4
ENSBTAG00000002049	BC105411	57	28	30	53	137	35	38	75	16.26	8.09	8.91	15.84	40.14	10.05	11.0867	22.01	7.08e-05	43	0.0108289	-0.989333	0.989333	GO:0031980//mitochondrial lumen;GO:0019866//organelle inner membrane	GO:0016616//oxidoreductase activity, acting on the CH-OH group of donors, NAD or NADP as acceptor;GO:0051287//NAD or NADH binding	GO:0050796//regulation of insulin secretion;GO:0009062//fatty acid catabolic process;GO:0043434//response to peptide hormone stimulus	gi|296486764|gb|DAA28877.1|/9.04473e-147/hydroxyacyl-coenzyme A dehydrogenase, mitochondrial [Bos taurus]	hydroxyacyl-Coenzyme A dehydrogenase	AAI05412.1	-	chr6	18609588	18653020	ENSBTAG00000002049	HADH	hydroxyacyl-Coenzyme A dehydrogenase pseudogene
ENSBTAG00000016309	BC105495	39	35	26	76	66	63	33	68	11.13	10.11	7.72	22.71	19.34	18.08	9.65333	20.0433	7.45e-05	45	0.0108838	-1.05402	1.05402	GO:0005774//vacuolar membrane;GO:0016469//proton-transporting two-sector ATPase complex	GO:0005488//binding;GO:0019829//cation-transporting ATPase activity	GO:0006818//hydrogen transport;GO:0006754//ATP biosynthetic process;GO:0009207	gi|115495859|ref|NP_001068609.1|/1.9936e-103/V-type proton ATPase subunit D [Bos taurus]	ATPase, H+ transporting, lysosomal 34kDa, V1 subunit D	AAI05496.1	-	chr10	81523568	81539303	ENSBTAG00000016309	ATP6V1D	ATPase, H+ transporting, lysosomal 34kDa, V1 subunit D
ENSBTAG00000014626	BC134468	95	39	28	68	130	91	54	96	27.1	11.27	8.31	20.32	38.09	26.12	15.56	28.1767	7.31e-05	44	0.0109335	-0.856659	0.856659	GO:0043234//protein complex;GO:0031981//nuclear lumen;GO:0044444//cytoplasmic part;GO:0000267//cell fraction	GO:0003723//RNA binding;GO:0004812//aminoacyl-tRNA ligase activity;GO:0016597//amino acid binding;GO:0032559//adenyl ribonucleotide binding	GO:0006418//tRNA aminoacylation for protein translation	gi|157427804|ref|NP_001098808.1|/0/arginyl-tRNA synthetase, cytoplasmic [Bos taurus]	RARS protein	AAI34469.1	+	chr7	81383859	81413129	ENSBTAG00000014626	RARS	arginyl-tRNA synthetase
ENSBTAG00000037527	BC102471	26	9	9	79	38	10	15	42	7.42	2.6	2.67	23.6	11.13	2.87	4.23	12.5333	6.84e-05	41	0.0109675	-1.56704	1.56704	GO:0043231//intracellular membrane-bounded organelle	GO:0003676//nucleic acid binding;GO:0032559//adenyl ribonucleotide binding;GO:0016772//transferase activity, transferring phosphorus-containing groups	GO:0034641//cellular nitrogen compound metabolic process	gi|158454990|gb|AAI02472.2|/0/2',5'-oligoadenylate synthetase 1, 40/46kDa [Bos taurus]	2',5'-oligoadenylate synthetase 1, 40/46kDa	AAI02472.2	-	chr17	64574549	64582484	ENSBTAG00000037527	OAS1	2',5'-oligoadenylate synthetase 1, 40/46kDa
ENSBTAG00000017542	BC134636	24	14	37	31	20	121	25	57	6.85	4.05	10.99	9.26	5.86	34.73	7.29667	16.6167	6.83e-05	40	0.0112374	-1.18732	1.18732	GO:0043231//intracellular membrane-bounded organelle	GO:0046914//transition metal ion binding;GO:0030528//transcription regulator activity;GO:0004879//ligand-dependent nuclear receptor activity;GO:0001071;GO:0003677//DNA binding;GO:0005504//fatty acid binding;GO:0008134//transcription factor binding	GO:0009888//tissue development;GO:0009611//response to wounding;GO:0016125//sterol metabolic process;GO:0007155//cell adhesion;GO:0006357//regulation of transcription from RNA polymerase II promoter;GO:0045597//positive regulation of cell differentiation;	gi|139948625|ref|NP_001077105.1|/0/peroxisome proliferator-activated receptor delta [Bos taurus]	PPARD protein	AAI34637.1	+	chr23	9571090	9657849	ENSBTAG00000017542	PPARD	peroxisome proliferator-activated receptor delta
ENSBTAG00000005891	BC149283	54	76	49	153	62	98	60	104	15.41	21.96	14.55	45.72	18.17	28.13	17.3067	30.6733	6.8e-05	39	0.0114702	-0.825657	0.825657	-	-	-	gi|156120737|ref|NP_001095515.1|/0/Fc receptor-like protein 1 [Bos taurus]	FCRL1 protein	AAI49284.1	+	chr3	13778120	13810692	ENSBTAG00000005891	FCRL1	Fc receptor-like 1
ENSBTAG00000018299	BC109701	70	141	107	84	38	61	106	61	19.97	40.75	31.77	25.1	11.13	17.51	30.83	17.9133	8.41e-05	46	0.0120306	0.783301	0.783301	GO:0043231//intracellular membrane-bounded organelle	GO:0008375//acetylglucosaminyltransferase activity	GO:0006506//GPI anchor biosynthetic process	gi|84000205|ref|NP_001033205.1|/6.57711e-102/phosphatidylinositol N-acetylglucosaminyltransferase subunit H [Bos taurus]	phosphatidylinositol glycan anchor biosynthesis, class H	AAI09702.1	-	chr10	81755497	81763942	ENSBTAG00000018299	PIGH	phosphatidylinositol glycan anchor biosynthesis, class H
ENSBTAG00000010882	BC151561	29	42	63	9	11	32	45	17	8.27	12.14	18.71	2.69	3.22	9.18	13.04	5.03	9.08e-05	47	0.0127143	1.37431	1.37431	-	-	-	gi|156120935|ref|NP_001095614.1|/2.68731e-143/ankyrin repeat domain-containing protein 9 [Bos taurus]	ANKRD9 protein	AAI51562.1	-	chr21	67368912	67371146	ENSBTAG00000010882	ANKRD9	ankyrin repeat domain 9
ENSBTAG00000032089	BC123647	13	10	6	10	40	49	10	33	3.71	2.89	1.78	2.99	11.72	14.06	2.79333	9.59	9.91e-05	48	0.0135758	-1.77954	1.77954	-	-	-	gi|115496490|ref|NP_001068809.1|/1.53524e-98/cdc42 effector protein 2 [Bos taurus]	CDC42 effector protein (Rho GTPase binding) 2	AAI23648.1	+	chr29	45337381	45343194	ENSBTAG00000032089	CDC42EP2	CDC42 effector protein (Rho GTPase binding) 2
ENSBTAG00000016887	BC103180	35	16	28	61	41	68	26	57	9.99	4.62	8.31	18.23	12.01	19.52	7.64	16.5867	0.000109542	53	0.0135956	-1.11838	1.11838	GO:0005667//transcription factor complex	GO:0003712//transcription cofactor activity;GO:0003676//nucleic acid binding;GO:0003702//RNA polymerase II transcription factor activity	GO:0006354//RNA elongation;GO:0006352//transcription initiation;GO:0043921	gi|77735507|ref|NP_001029448.1|/4.96255e-84/transcription initiation factor TFIID subunit 11 [Bos taurus]	TAF11 RNA polymerase II, TATA box binding protein (TBP)-associated factor, 28kDa	AAI03181.1	-	chr23	9153922	9161567	ENSBTAG00000016887	TAF11	TAF11 RNA polymerase II, TATA box binding protein (TBP)-associated factor, 28kDa
ENSBTAG00000020012	BC105417	80	67	81	32	20	65	76	39	22.82	19.36	24.05	9.56	5.86	18.66	22.0767	11.36	0.000107769	52	0.0136328	0.95856	0.95856	GO:0016604//nuclear body;GO:0030529//ribonucleoprotein complex	GO:0003676//nucleic acid binding;GO:0005515//protein binding	GO:0006396//RNA processing;GO:0010468//regulation of gene expression;GO:0006351//transcription, DNA-dependent	gi|73973038|ref|XP_532156.2|/0/PREDICTED: similar to CDC5-like [Canis familiaris]	CDC5 cell division cycle 5-like (S. pombe)	AAI05418.1	+	chr23	18512116	18552455	ENSBTAG00000020012	CDC5L	CDC5 cell division cycle 5-like (S. pombe)
ENSBTAG00000014373	BC120177	20	18	12	63	46	24	17	44	5.71	5.2	3.56	18.82	13.48	6.89	4.82333	13.0633	0.000103975	50	0.013679	-1.43742	1.43742	GO:0031513//nonmotile primary cilium;GO:0005813//centrosome	GO:0046872//metal ion binding;GO:0032403//protein complex binding	GO:0000087//M phase of mitotic cell cycle	gi|115495161|ref|NP_001069444.1|/5.98248e-89/centrin-3 [Bos taurus]	centrin, EF-hand protein, 3 (CDC31 homolog, yeast)	AAI20178.1	-	chr7	91116224	91133708	ENSBTAG00000014373	CETN3	centrin, EF-hand protein, 3 (CDC31 homolog, yeast)
ENSBTAG00000001030	BC133296	5	12	91	19	9	184	36	71	1.43	3.47	27.02	5.68	2.64	52.81	10.64	20.3767	0.000103036	49	0.0138321	-0.93742	0.93742	GO:0005626//insoluble fraction;GO:0044424//intracellular part	GO:0046914//transition metal ion binding;GO:0004721//phosphoprotein phosphatase activity	GO:0006464//protein modification process	gi|125991878|ref|NP_001075074.1|/0/myotubularin-related protein 3 [Bos taurus]	myotubularin related protein 3	AAI33297.1	+	chr17	72469842	72601406	ENSBTAG00000001030	MTMR3	myotubularin related protein 3
ENSBTAG00000001235	BC140695	54	27	15	70	71	55	32	65	15.41	7.8	4.45	20.92	20.8	15.79	9.22	19.17	0.000121688	54	0.0148234	-1.05601	1.05601	GO:0031224//intrinsic to membrane	GO:0004871//signal transducer activity	-	gi|150247136|ref|NP_001092844.1|/0/cell surface glycoprotein CD200 receptor 1 precursor [Bos taurus]	CD200R1L protein	AAI40696.1	+	chr1	58613149	58654197	ENSBTAG00000001235	CD200R1L	CD200 receptor 1-like
ENSBTAG00000004872	BC109775	55	62	27	58	129	71	48	86	15.69	17.92	8.02	17.33	37.8	20.38	13.8767	25.17	0.000129494	56	0.0152109	-0.859044	0.859044	GO:0043231//intracellular membrane-bounded organelle;GO:0000315//organellar large ribosomal subunit	GO:0003723//RNA binding;GO:0005198//structural molecule activity	GO:0042257//ribosomal subunit assembly;GO:0010467//gene expression	gi|84370037|ref|NP_001033595.1|/6.58939e-81/39S ribosomal protein L20, mitochondrial precursor [Bos taurus]	mitochondrial ribosomal protein L20	AAI09776.1	+	chr16	48405881	48408919	ENSBTAG00000004872	MRPL20	mitochondrial ribosomal protein L20
ENSBTAG00000015963	BC103419	19	13	7	58	42	10	13	37	5.42	3.76	2.08	17.33	12.31	2.87	3.75333	10.8367	0.000142612	58	0.0161742	-1.52968	1.52968	-	-	-	gi|116004235|ref|NP_001070475.1|/6.8825e-46/hypothetical protein LOC767934 [Bos taurus]	hypothetical protein MGC127919	AAI03420.1	+	chr8	39139148	39140733	ENSBTAG00000015963	MGC127919	hypothetical protein MGC127919
ENSBTAG00000024803	BC151613	31	42	56	45	51	141	43	79	8.84	12.14	16.63	13.45	14.94	40.47	12.5367	22.9533	0.00014753	59	0.0164484	-0.87255	0.87255	-	-	-	gi|156523150|ref|NP_001095989.1|/0/endonuclease domain-containing 1 protein [Bos taurus]	ENDOD1 protein	AAI51614.1	-	chr15	13557764	13593159	ENSBTAG00000024803	ENDOD1	endonuclease domain containing 1
ENSBTAG00000034992	BC112668	79	62	33	83	155	55	58	98	22.54	17.92	9.8	24.8	45.41	15.79	16.7533	28.6667	0.000155705	60	0.0170705	-0.774926	0.774926	GO:0044424//intracellular part	GO:0003676//nucleic acid binding	GO:0010468//regulation of gene expression;GO:0008283//cell proliferation;GO:0033554//cellular response to stress;GO:0040007//growth	gi|73949188|ref|XP_544278.2|/2.12402e-103/PREDICTED: similar to malignant T cell amplified sequence 1 [Canis familiaris]	malignant T cell amplified sequence 1	AAI12669.1	+	chrX	578393	586250	ENSBTAG00000034992	MCTS1	malignant T cell amplified sequence 1
ENSBTAG00000031077	BC123500	6	2	0	28	17	13	3	19	1.71	0.58	0	8.37	4.98	3.73	0.763333	5.69333	0.000172023	61	0.0185503	-2.89889	2.89889	-	-	-	gi|118151022|ref|NP_001071425.1|/7.75316e-82/neuron-specific protein family member 1 [Bos taurus]	neuron specific gene family member 1	AAI23501.1	-	chr6	109015195	109017049	ENSBTAG00000031077	NSG1	neuron specific gene family member 1
ENSBTAG00000024675	BC142477	37	18	19	54	67	42	25	54	10.56	5.2	5.64	16.13	19.63	12.05	7.13333	15.9367	0.000182979	64	0.0188068	-1.1597	1.1597	GO:0005626//insoluble fraction;GO:0016021//integral to membrane	GO:0004930//G-protein coupled receptor activity	GO:0006952//defense response;GO:0023060;GO:0019229//regulation of vasoconstriction;GO:0042221//response to chemical stimulus;GO:0070838//divalent metal ion transport;GO:0007166//cell surface receptor linked signaling pathway;GO:0051480//cytosolic calcium	gi|153792427|ref|NP_001093196.1|/1.05014e-177/cysteinyl leukotriene receptor 1 [Bos taurus]	CYSLTR1 protein	AAI42478.1	-	chrUn.004.17	256315	312710	ENSBTAG00000024675	CYSLTR1	cysteinyl leukotriene receptor 1
ENSBTAG00000000067	BC102528	41	197	46	77	56	33	95	55	11.7	56.93	13.66	23.01	16.41	9.47	27.43	16.2967	0.000181936	63	0.0189964	0.751178	0.751178	GO:0044432//endoplasmic reticulum part	-	-	gi|78369342|ref|NP_001030400.1|/1.77378e-99/stromal cell-derived factor 2-like protein 1 precursor [Bos taurus]	stromal cell-derived factor 2-like 1	AAI02529.1	-	chr17	75471334	75473275	ENSBTAG00000000067	SDF2L1	stromal cell-derived factor 2-like 1
ENSBTAG00000030335	BC134524	34	31	35	59	61	75	33	65	9.7	8.96	10.39	17.63	17.87	21.53	9.68333	19.01	0.000181469	62	0.0192533	-0.973183	0.973183	GO:0031980//mitochondrial lumen	GO:0004030//aldehyde dehydrogenase [NAD(P)+] activity;GO:0016646//oxidoreductase activity, acting on the CH-NH group of donors, NAD or NADP as acceptor	GO:0006560//proline metabolic process	gi|157785571|ref|NP_001099116.1|/0/delta-1-pyrroline-5-carboxylate dehydrogenase, mitochondrial precursor [Bos taurus]	ALDH4A1 protein	AAI34525.1	+	chr2	138380220	138413474	ENSBTAG00000030335	ALDH4A1	aldehyde dehydrogenase 4 family, member A1
ENSBTAG00000005441	BC120367	41	42	28	47	108	54	37	70	11.7	12.14	8.31	14.04	31.64	15.5	10.7167	20.3933	0.000199434	65	0.0201827	-0.928241	0.928241	-	-	-	gi|13385046|ref|NP_079870.1|/1.37124e-89/zinc finger matrin-type protein 2 [Mus musculus]	zinc finger, matrin type 2	AAI20368.1	+	chr7	51147517	51152614	ENSBTAG00000005441	ZMAT2	zinc finger, matrin type 2
ENSBTAG00000009646	BC105406	20	22	21	42	74	28	21	48	5.71	6.36	6.24	12.55	21.68	8.04	6.10333	14.09	0.000204115	66	0.0203435	-1.207	1.207	GO:0043231//intracellular membrane-bounded organelle;GO:0044444//cytoplasmic part	GO:0004030//aldehyde dehydrogenase [NAD(P)+] activity	GO:0044237//cellular metabolic process;GO:0050954//sensory perception of mechanical stimulus	gi|187960116|ref|NP_001039434.2|/0/alpha-aminoadipic semialdehyde dehydrogenase [Bos taurus]	aldehyde dehydrogenase 7 family, member A1	AAI05407.1	+	chr7	26164982	26200434	ENSBTAG00000009646	ALDH7A1	aldehyde dehydrogenase 7 family, member A1
ENSBTAG00000003557	BC153256	67	93	93	47	35	59	84	47	19.11	26.88	27.62	14.04	10.25	16.93	24.5367	13.74	0.000213665	68	0.020669	0.836557	0.836557	-	-	-	gi|157785639|ref|NP_001099104.1|/1.32859e-110/coiled-coil domain-containing protein 117 [Bos taurus]	CCDC117 protein	AAI53257.1	+	chr17	71572398	71583397	ENSBTAG00000003557	CCDC117	coiled-coil domain containing 117
ENSBTAG00000010458	BC149436	31	25	16	45	78	32	24	52	8.84	7.22	4.75	13.45	22.85	9.18	6.93667	15.16	0.000221706	69	0.021136	-1.12796	1.12796	-	-	-	gi|151556989|gb|AAI49437.1|/4.15893e-178/SLAMF9 protein [Bos taurus]	SLAMF9 protein	AAI49437.1	+	chr3	9733308	9746758	ENSBTAG00000010458	SLAMF9	SLAM family member 9
ENSBTAG00000001356	BC148040	71	72	102	34	43	61	82	46	20.26	20.81	30.29	10.16	12.6	17.51	23.7867	13.4233	0.00025387	70	0.0238565	0.82541	0.82541	-	GO:0016790//thiolester hydrolase activity;GO:0070011//peptidase activity, acting on L-amino acid peptides	GO:0019941//modification-dependent protein catabolic process	gi|156120981|ref|NP_001095637.1|/0/ubiquitin carboxyl-terminal hydrolase 38 [Bos taurus]	USP38 protein	AAI48041.1	-	chr17	15664170	15696545	ENSBTAG00000001356	USP38	ubiquitin specific peptidase 38
ENSBTAG00000003579	BC149096	79	37	74	66	129	111	63	102	22.54	10.69	21.98	19.72	37.8	31.86	18.4033	29.7933	0.00025774	71	0.0238791	-0.695022	0.695022	GO:0043234//protein complex	-	GO:0008284//positive regulation of cell proliferation;GO:0019941//modification-dependent protein catabolic process;GO:0007166//cell surface receptor linked signaling pathway;GO:0009888//tissue development;GO:0030326//embryonic limb morphogenesis	gi|297464480|ref|XP_001787224.2|/0/PREDICTED: F-box and WD repeat domain containing 4 [Bos taurus]	FBXW4 protein	AAI49097.1	-	chr26	22661880	22744754	ENSBTAG00000003579	FBXW4	F-box and WD repeat domain containing 4
ENSBTAG00000009012	BC120175	6	2	109	0	34	12	39	15	1.71	0.58	32.37	0	9.96	3.44	11.5533	4.46667	0.000267472	73	0.0241018	1.37104	1.37104	-	GO:0030247//polysaccharide binding	GO:0006952//defense response;GO:0045807//positive regulation of endocytosis;GO:0002252;GO:0031328//positive regulation of cellular biosynthetic process;GO:0009620//response to fungus	gi|115495701|ref|NP_001069727.1|/0/pentraxin-related protein PTX3 precursor [Bos taurus]	pentraxin-related gene, rapidly induced by IL-1 beta	AAI20176.1	-	chr1	112140953	112146838	ENSBTAG00000009012	PTX3	pentraxin 3, long
ENSBTAG00000006693	BC148004	40	30	31	41	122	31	34	65	11.41	8.67	9.21	12.25	35.74	8.9	9.76333	18.9633	0.000265339	72	0.0242417	-0.957767	0.957767	GO:0031966//mitochondrial membrane	-	GO:0006605//protein targeting	gi|155372199|ref|NP_001094710.1|/1.90279e-147/metaxin-2 [Bos taurus]	MTX2 protein	AAI48005.1	-	chr2	21232358	21307436	ENSBTAG00000006693	MTX2	metaxin 2
ENSBTAG00000040435	BC102463	44	57	56	99	46	120	52	88	12.55	16.47	16.63	29.58	13.48	34.44	15.2167	25.8333	0.000277122	75	0.0243055	-0.763581	0.763581	GO:0043231//intracellular membrane-bounded organelle;GO:0015935//small ribosomal subunit	GO:0043169//cation binding;GO:0016505//apoptotic protease activator activity;GO:0005198//structural molecule activity;GO:0090079	GO:0045767//regulation of anti-apoptosis;GO:0006259//DNA metabolic process;GO:0000077//DNA damage checkpoint;GO:0010467//gene expression;GO:0008630//DNA damage response, signal transduction resulting in induction of apoptosis	gi|109104395|ref|XP_001097084.1|/8.17692e-43/PREDICTED: 40S ribosomal protein S27-like [Macaca mulatta]	ribosomal protein S27-like	AAI02464.1	+	chr3	107629590	107630108	ENSBTAG00000040435	RPS27L	ribosomal protein S27-like
ENSBTAG00000025140	BC118129	17	31	10	47	22	64	19	44	4.85	8.96	2.97	14.04	6.45	18.37	5.59333	12.9533	0.000299448	78	0.0252535	-1.21154	1.21154	GO:0030136//clathrin-coated vesicle;GO:0016020//membrane	GO:0000149//SNARE binding	GO:0050796//regulation of insulin secretion;GO:0060627//regulation of vesicle-mediated transport;GO:0007269//neurotransmitter secretion;GO:0033036	gi|115496131|ref|NP_001069967.1|/0/double C2-like domain-containing protein gamma [Bos taurus]	double C2-like domains, beta	AAI18130.1	+	chr19	22562768	22586063	ENSBTAG00000025140	DOC2B	double C2-like domains, beta
ENSBTAG00000023938	BC116010	12	82	54	19	23	24	49	22	3.42	23.7	16.04	5.68	6.74	6.89	14.3867	6.43667	0.000297091	77	0.02538	1.16035	1.16035	GO:0000794//condensed nuclear chromosome;GO:0000777//condensed chromosome kinetochore	GO:0005488//binding	GO:0051276//chromosome organization;GO:0040001//establishment of mitotic spindle localization;GO:0034502//protein localization to chromosome;GO:0043623//cellular protein complex assembly	gi|76614889|ref|XP_584404.2|/8.34483e-49/PREDICTED: Histone H3-like centromeric protein A-like [Bos taurus]	CENP-A protein	AAI16011.1	-	chr11	74884033	74890247	ENSBTAG00000023938	CENP-A	CENP-A protein
ENSBTAG00000006685	U00799	7	11	47	5	0	9	22	5	2	3.18	13.96	1.49	0	2.58	6.38	1.35667	0.000324985	79	0.0270601	2.23349	2.23349	GO:0044421//extracellular region part	GO:0005126//cytokine receptor binding	GO:0031330;GO:0050707//regulation of cytokine secretion;GO:0010557//positive regulation of macromolecule biosynthetic process;GO:0032609//interferon-gamma production;GO:0009607//response to biotic stimulus;GO:0001783//B cell apoptosis;GO:0002374;GO:003258	gi|41386772|ref|NP_776513.1|/1.68559e-76/interleukin-10 precursor [Bos taurus]	interleukin-10	AAA19011.1	-	chr16	3568268	3572215	ENSBTAG00000006685	IL10	interleukin 10
ENSBTAG00000021864	AJ344102	24	55	41	102	65	49	40	72	6.85	15.89	12.18	30.48	19.04	14.06	11.64	21.1933	0.0003325	80	0.0273398	-0.864519	0.864519	GO:0044444//cytoplasmic part	GO:0016668//oxidoreductase activity, acting on sulfur group of donors, NAD or NADP as acceptor;GO:0005488//binding;GO:0016209//antioxidant activity	GO:0019221//cytokine-mediated signaling pathway	gi|61872642|ref|XP_593976.1|/1.39893e-57/PREDICTED: thioredoxin domain containing 17 [Bos taurus]	putative 42-9-9 protein	CAC51430.1	-	chr19	25336233	25338484	ENSBTAG00000021864	TXNDC17	thioredoxin domain containing 17
ENSBTAG00000023452	AY911338	38	24	14	41	82	33	25	52	10.84	6.94	4.16	12.25	24.03	9.47	7.31333	15.25	0.000342903	82	0.0275075	-1.06021	1.06021	GO:0005815//microtubule organizing center;GO:0005930//axoneme	-	GO:0009987//cellular process	gi|94966982|ref|NP_001035683.1|/3.79348e-104/B9 domain-containing protein 2 [Bos taurus]	unknown	AAW82106.1	-	chr18	50191795	50198809	ENSBTAG00000023452	B9D2	B9 protein domain 2
ENSBTAG00000031656	BC118136	35	24	44	68	73	51	34	64	9.99	6.94	13.07	20.32	21.39	14.64	10	18.7833	0.000349938	83	0.0277336	-0.909453	0.909453	GO:0005667//transcription factor complex	GO:0001071;GO:0008135//translation factor activity, nucleic acid binding;GO:0005515//protein binding;GO:0003702//RNA polymerase II transcription factor activity	GO:0006354//RNA elongation;GO:0006352//transcription initiation;GO:0010468//regulation of gene expression	gi|225706502|gb|ACO09097.1|/1.11873e-48/Transcription initiation factor TFIID subunit 13 [Osmerus mordax]	TAF13 RNA polymerase II, TATA box binding protein (TBP)-associated factor, 18kDa	AAI18137.1	+	chr3	37006919	37014901	ENSBTAG00000031656	TAF13	TAF13 RNA polymerase II, TATA box binding protein (TBP)-associated factor, 18kDa
ENSBTAG00000012225	BC103363	30	124	121	74	45	47	92	55	8.56	35.83	35.93	22.11	13.18	13.49	26.7733	16.26	0.000360732	85	0.0279164	0.71947	0.71947	GO:0031981//nuclear lumen;GO:0005635//nuclear envelope	GO:0022892;GO:0005048//signal sequence binding;GO:0019899//enzyme binding	GO:0006310//DNA recombination;GO:0051704//multi-organism process;GO:0006606//protein import into nucleus;GO:0051319;GO:0007017//microtubule-based process	gi|77735853|ref|NP_001029621.1|/0/importin subunit alpha-2 [Bos taurus]	karyopherin alpha 2 (RAG cohort 1, importin alpha 1)	AAI03364.1	-	chr19	50456885	50466718	ENSBTAG00000012225	KPNA2	karyopherin alpha 2 (RAG cohort 1, importin alpha 1)
ENSBTAG00000013856	BC104606	44	41	37	53	101	66	41	73	12.55	11.85	10.99	15.84	29.59	18.94	11.7967	21.4567	0.000357766	84	0.0280165	-0.863047	0.863047	GO:0043231//intracellular membrane-bounded organelle	GO:0043566//structure-specific DNA binding	GO:0010468//regulation of gene expression	gi|40787999|ref|NP_036578.2|/1.45678e-143/single-stranded DNA-binding protein 2 [Homo sapiens]	single-stranded DNA binding protein 2	AAI04607.1	-	chr7	82369170	82677023	ENSBTAG00000013856	SSBP2	single-stranded DNA binding protein 2
ENSBTAG00000005012	BC122574	128	28	69	30	44	52	75	42	36.52	8.09	20.49	8.96	12.89	14.92	21.7	12.2567	0.000396538	90	0.0289825	0.824128	0.824128	-	-	-	gi|115496946|ref|NP_001068770.1|/0/heat shock protein 105 kDa [Bos taurus]	heat shock 105kDa/110kDa protein 1	AAI22575.1	+	chr12	29596281	29619751	ENSBTAG00000005012	HSPH1	heat shock 105kDa/110kDa protein 1
ENSBTAG00000037964	BC134772	46	15	17	49	68	41	26	53	13.12	4.33	5.05	14.64	19.92	11.77	7.5	15.4433	0.000383332	87	0.0289834	-1.04202	1.04202	GO:0000785//chromatin;GO:0043231//intracellular membrane-bounded organelle	GO:0003676//nucleic acid binding;GO:0005515//protein binding	GO:0034728	gi|293342814|ref|XP_001061350.2|/9.04441e-52/PREDICTED: histone cluster 1, H2ae-like [Rattus norvegicus]	HIST3H2A protein	AAI34773.1	+	chr7	2446997	2448505	ENSBTAG00000037964	HIST3H2A	histone cluster 3, H2a
ENSBTAG00000025161	BC114681	63	27	16	54	47	94	35	65	17.97	7.8	4.75	16.13	13.77	26.98	10.1733	18.96	0.000380694	86	0.0291187	-0.898167	0.898167	GO:0031224//intrinsic to membrane;GO:0043231//intracellular membrane-bounded organelle;GO:0044444//cytoplasmic part	GO:0008080//N-acetyltransferase activity;GO:0016411//acylglycerol O-acyltransferase activity	GO:0006644//phospholipid metabolic process;GO:0009888//tissue development;GO:0006641//triglyceride metabolic process;GO:0046394;GO:0001959//regulation of cytokine-mediated signaling pathway;GO:0001816//cytokine production	gi|122692545|ref|NP_001073733.1|/6.45821e-150/1-acyl-sn-glycerol-3-phosphate acyltransferase beta [Bos taurus]	1-acylglycerol-3-phosphate O-acyltransferase 2 (lysophosphatidic acid acyltransferase, beta)	AAI14682.1	-	chr11	108012038	108024897	ENSBTAG00000025161	AGPAT2	1-acylglycerol-3-phosphate O-acyltransferase 2 (lysophosphatidic acid acyltransferase, beta)
ENSBTAG00000016190	BC103342	102	43	81	15	40	70	75	42	29.1	12.43	24.05	4.48	11.72	20.09	21.86	12.0967	0.000396538	89	0.0293082	0.853684	0.853684	GO:0043231//intracellular membrane-bounded organelle	GO:0046914//transition metal ion binding;GO:0001071	GO:0006351//transcription, DNA-dependent	gi|118151004|ref|NP_001071423.1|/0/zinc finger protein 394 [Bos taurus]	zinc finger protein 394	AAI03343.1	-	chr25	38602972	38792781	ENSBTAG00000016190	ZNF394	zinc finger protein 394
ENSBTAG00000018688	BC120284	20	21	21	66	45	28	21	46	5.71	6.07	6.24	19.72	13.18	8.04	6.00667	13.6467	0.000395985	88	0.0295998	-1.18391	1.18391	-	-	-	gi|115496324|ref|NP_001069202.1|/5.53884e-157/carbonyl reductase [NADPH] 3 [Bos taurus]	carbonyl reductase 3	AAI20285.1	+	chr1	151701237	151711028	ENSBTAG00000018688	CBR3	carbonyl reductase 3
ENSBTAG00000006240	AY634630,DQ839566	67	48	50	60	107	104	55	90	19.11	13.87	14.85	17.93	31.35	29.85	15.9433	26.3767	0.00041237	91	0.0298085	-0.726309	0.726309	GO:0009986//cell surface;GO:0043235//receptor complex;GO:0016021//integral to membrane;GO:0044444//cytoplasmic part	GO:0004872//receptor activity;GO:0001530//lipopolysaccharide binding	GO:0042108//positive regulation of cytokine biosynthetic process;GO:0010935;GO:0032946//positive regulation of mononuclear cell proliferation;GO:0002532//production of molecular mediator involved in inflammatory response;GO:0042742//defense response to ba	gi|126723187|ref|NP_776623.5|/0/toll-like receptor 4 precursor [Bos taurus]	toll-like receptor 4	ABH09759.1	+	chr8	112426793	112437805	ENSBTAG00000006240	TLR4	toll-like receptor 4
ENSBTAG00000031397	BC140571	38	11	41	7	18	4	30	10	10.84	3.18	12.18	2.09	5.27	1.15	8.73333	2.83667	0.000421927	92	0.0301678	1.62234	1.62234	GO:0043231//intracellular membrane-bounded organelle;GO:0031224//intrinsic to membrane	GO:0001608	GO:0007166//cell surface receptor linked signaling pathway;GO:0023060	gi|147905456|ref|NP_001091621.1|/2.55798e-151/P2Y purinoceptor 13 [Bos taurus]	P2RY13 protein	AAI40572.1	+	chr1	118334799	118337542	ENSBTAG00000031397	P2RY13	purinergic receptor P2Y, G-protein coupled, 13
ENSBTAG00000009949	BC103319	47	27	28	53	54	83	34	63	13.41	7.8	8.31	15.84	15.82	23.82	9.84	18.4933	0.000459045	93	0.0324688	-0.910275	0.910275	GO:0043234//protein complex;GO:0044444//cytoplasmic part;GO:0000267//cell fraction	GO:0016811//hydrolase activity, acting on carbon-nitrogen (but not peptide) bonds, in linear amides;GO:0004812//aminoacyl-tRNA ligase activity;GO:0032559//adenyl ribonucleotide binding	GO:0006418//tRNA aminoacylation for protein translation;GO:0065003	gi|78045531|ref|NP_001030257.1|/0/aspartyl-tRNA synthetase, cytoplasmic [Bos taurus]	aspartyl-tRNA synthetase	AAI03320.1	+	chr2	64355412	64420343	ENSBTAG00000009949	DARS	aspartyl-tRNA synthetase
ENSBTAG00000007974	BC112754	89	26	32	56	67	124	49	82	25.39	7.51	9.5	16.73	19.63	35.59	14.1333	23.9833	0.00046804	94	0.0327528	-0.76293	0.76293	GO:0005635//nuclear envelope;GO:0031981//nuclear lumen	-	GO:0032501//multicellular organismal process;GO:0006396//RNA processing	gi|114052394|ref|NP_001039806.1|/6.03654e-70/Wilms tumor 1 associated protein isoform 2 [Bos taurus]	Wilms tumor 1 associated protein	AAI12755.1	+	chr9	99857541	99883158	ENSBTAG00000007974	WTAP	Wilms tumor 1 associated protein
ENSBTAG00000012223	BC149518	12	4	8	19	12	46	8	26	3.42	1.16	2.38	5.68	3.52	13.2	2.32	7.46667	0.000490827	95	0.0339859	-1.68634	1.68634	-	-	-	gi|156120359|ref|NP_001095325.1|/1.20865e-87/tumor necrosis factor ligand superfamily member 14 [Bos taurus]	TNFSF14 protein	AAI49519.1	+	chr7	16382783	16387010	ENSBTAG00000012223	TNFSF14	tumor necrosis factor (ligand) superfamily, member 14
ENSBTAG00000016557	BC148076	39	16	75	19	18	19	43	19	11.13	4.62	22.27	5.68	5.27	5.45	12.6733	5.46667	0.000516926	96	0.0354202	1.21306	1.21306	GO:0031090//organelle membrane;GO:0043231//intracellular membrane-bounded organelle	GO:0042802//identical protein binding;GO:0004721//phosphoprotein phosphatase activity	GO:0006464//protein modification process;GO:0051259//protein oligomerization;GO:0006796//phosphate metabolic process	gi|156121035|ref|NP_001095664.1|/0/myotubularin-related protein 2 [Bos taurus]	MTMR2 protein	AAI48077.1	+	chr15	12506874	12583201	ENSBTAG00000016557	MTMR2	myotubularin related protein 2
ENSBTAG00000038791	BC134699	15	5	10	31	39	16	10	29	4.28	1.44	2.97	9.26	11.43	4.59	2.89667	8.42667	0.000534737	97	0.0362629	-1.54057	1.54057	GO:0043231//intracellular membrane-bounded organelle;GO:0044427//chromosomal part	-	-	gi|157785559|ref|NP_001099085.1|/6.72149e-149/centromere protein P [Bos taurus]	CENPP protein	AAI34700.1	+	chr8	88120002	88157760	ENSBTAG00000038791	CENPP	centromere protein P
ENSBTAG00000015943	BC123699	84	39	59	84	107	96	61	96	23.97	11.27	17.52	25.1	31.35	27.55	17.5867	28	0.000549816	99	0.0365322	-0.670945	0.670945	-	-	-	gi|134085645|ref|NP_001076885.1|/0/EF-hand domain-containing family member A1 [Bos taurus]	EFHA1 protein	AAI23700.1	+	chr12	35798655	35854359	ENSBTAG00000015943	EFHA1	EF-hand domain family, member A1
ENSBTAG00000034785	BC126836	0	77	25	16	12	10	34	13	0	22.25	7.42	4.78	3.52	2.87	9.89	3.72333	0.000549385	98	0.036876	1.40938	1.40938	GO:0031224//intrinsic to membrane;GO:0043231//intracellular membrane-bounded organelle	GO:0005515//protein binding	GO:0001822//kidney development	gi|122692413|ref|NP_001073801.1|/3.23651e-72/dnaJ homolog subfamily C member 15 [Bos taurus]	DnaJ (Hsp40) homolog, subfamily C, member 15	AAI26837.1	+	chr12	11915087	12000365	ENSBTAG00000034785	DNAJC15	DnaJ (Hsp40) homolog, subfamily C, member 15
ENSBTAG00000016014	BC110231	40	31	93	22	10	52	55	28	11.41	8.96	27.62	6.57	2.93	14.92	15.9967	8.14	0.000594253	101	0.0387029	0.974671	0.974671	GO:0044444//cytoplasmic part;GO:0005634//nucleus	GO:0046872//metal ion binding;GO:0005515//protein binding	GO:0006605//protein targeting	gi|296488598|gb|DAA30711.1|/1.73044e-173/nucleoporin like 2 [Bos taurus]	nucleoporin like 2	AAI10232.1	+	chr4	33155221	33169217	ENSBTAG00000016014	NUPL2	nucleoporin like 2
ENSBTAG00000002869	BC102325	63	62	48	108	106	62	58	92	17.97	17.92	14.25	32.27	31.06	17.79	16.7133	27.04	0.000592765	100	0.0389921	-0.694096	0.694096	GO:0031981//nuclear lumen	GO:0032561//guanyl ribonucleotide binding;GO:0017111//nucleoside-triphosphatase activity	GO:0035556//intracellular signal transduction;GO:0045444//fat cell differentiation	gi|55633861|ref|XP_507808.1|/7.55136e-114/PREDICTED: similar to ARL gene 4 [Pan troglodytes]	ADP-ribosylation factor-like 4A	AAI02326.1	+	chr4	21573320	21574858	ENSBTAG00000002869	ARL4A	ADP-ribosylation factor-like 4A
ENSBTAG00000000767	BC103167	34	32	49	13	9	27	38	16	9.7	9.25	14.55	3.88	2.64	7.75	11.1667	4.75667	0.000646354	102	0.0416835	1.23118	1.23118	GO:0043231//intracellular membrane-bounded organelle;GO:0030529//ribonucleoprotein complex	GO:0046914//transition metal ion binding;GO:0003676//nucleic acid binding;GO:0003824//catalytic activity	GO:0000956//nuclear-transcribed mRNA catabolic process	gi|73953980|ref|XP_546202.2|/1.86571e-43/PREDICTED: similar to DCP2 decapping enzyme [Canis familiaris]	DCP2 decapping enzyme homolog (S. cerevisiae)	AAI03168.1	-	chr10	502016	514870	ENSBTAG00000000767	DCP2	DCP2 decapping enzyme homolog (S. cerevisiae)
ENSBTAG00000012383	BC103182	57	32	39	49	80	91	43	73	16.26	9.25	11.58	14.64	23.44	26.12	12.3633	21.4	0.000666382	103	0.0425579	-0.791543	0.791543	GO:0043231//intracellular membrane-bounded organelle;GO:0044444//cytoplasmic part;GO:0016020//membrane	GO:0005488//binding	GO:0007041//lysosomal transport;GO:0007033//vacuole organization;GO:0001881//receptor recycling	gi|77736309|ref|NP_001029854.1|/7.00928e-87/charged multivesicular body protein 5 [Bos taurus]	chromatin modifying protein 5	AAI03183.1	+	chr8	79155238	79169161	ENSBTAG00000012383	CHMP5	chromatin modifying protein 5
ENSBTAG00000006142	BC122652	132	57	110	38	55	99	100	64	37.66	16.47	32.67	11.35	16.11	28.41	28.9333	18.6233	0.000695391	105	0.0435646	0.635621	0.635621	-	-	-	gi|122692521|ref|NP_001073720.1|/0/probable ATP-dependent RNA helicase DHX36 [Bos taurus]	DEAH (Asp-Glu-Ala-His) box polypeptide 36	AAI22653.1	+	chr1	115693128	115738064	ENSBTAG00000006142	DHX36	DEAH (Asp-Glu-Ala-His) box polypeptide 36
ENSBTAG00000016534	BC118227	46	12	20	32	38	83	26	51	13.12	3.47	5.94	9.56	11.13	23.82	7.51	14.8367	0.000691758	104	0.0437537	-0.982282	0.982282	GO:0043231//intracellular membrane-bounded organelle	GO:0003712//transcription cofactor activity;GO:0046914//transition metal ion binding	GO:0030098//lymphocyte differentiation;GO:0032446//protein modification by small protein conjugation;GO:0010468//regulation of gene expression;GO:0006350//transcription	gi|20336313|ref|NP_612569.1|/5.00048e-144/B-cell lymphoma/leukemia 11A isoform 3 [Homo sapiens]	B-cell CLL/lymphoma 11A (zinc finger protein)	AAI18228.1	-	chr11	44858140	44959107	ENSBTAG00000016534	BCL11A	B-cell CLL/lymphoma 11A (zinc finger protein)
ENSBTAG00000018610	BC122853	81	67	63	47	39	35	70	40	23.11	19.36	18.71	14.04	11.43	10.05	20.3933	11.84	0.000714935	106	0.0443665	0.784429	0.784429	-	-	-	gi|122692369|ref|NP_001073820.1|/1.02443e-35/keratin-associated protein 12-2 [Bos taurus]	keratin associated protein 12-2	AAI22854.1	-	chr1	146968989	146969680	ENSBTAG00000018610	KRTAP12-2	keratin associated protein 12-2
ENSBTAG00000008483	BC149184	25	8	14	36	53	23	16	37	7.13	2.31	4.16	10.76	15.53	6.6	4.53333	10.9633	0.00075543	109	0.0455892	-1.27404	1.27404	-	-	-	gi|156120861|ref|NP_001095577.1|/0/calcitonin gene-related peptide type 1 receptor [Bos taurus]	CALCRL protein	AAI49185.1	+	chr2	9451266	9580451	ENSBTAG00000008483	CALCRL	calcitonin receptor-like
ENSBTAG00000013050	BC133467	116	78	95	61	68	53	96	61	33.09	22.54	28.21	18.23	19.92	15.21	27.9467	17.7867	0.000744028	107	0.0457403	0.65188	0.65188	GO:0043231//intracellular membrane-bounded organelle	GO:0046914//transition metal ion binding;GO:0003676//nucleic acid binding;GO:0001071	GO:0006351//transcription, DNA-dependent	gi|134085771|ref|NP_001076864.1|/0/zinc finger protein 277 [Bos taurus]	ZNF277 protein	AAI33468.1	-	chr4	58384987	58519283	ENSBTAG00000013050	ZNF277	zinc finger protein 277
ENSBTAG00000026369	BC126494	14	4	5	28	35	12	8	25	3.99	1.16	1.48	8.37	10.25	3.44	2.21	7.35333	0.000753935	108	0.0459202	-1.73435	1.73435	GO:0043232;GO:0034399//nuclear periphery	GO:0008092//cytoskeletal protein binding	GO:0048731	gi|118151210|ref|NP_001071535.1|/0/ectoderm-neural cortex protein 1 [Bos taurus]	ectodermal-neural cortex (with BTB-like domain)	AAI26495.1	+	chr20	7157050	7169364	ENSBTAG00000026369	ENC1	ectodermal-neural cortex 1 (with BTB-like domain)
ENSBTAG00000016839	BC116077	49	80	34	31	15	39	54	28	13.98	23.12	10.1	9.26	4.39	11.19	15.7333	8.28	0.000784176	111	0.0464712	0.926122	0.926122	GO:0043231//intracellular membrane-bounded organelle	GO:0030554//adenyl nucleotide binding;GO:0003824//catalytic activity	GO:0002097//tRNA wobble base modification	gi|115497106|ref|NP_001069537.1|/0/protein MTO1 homolog, mitochondrial [Bos taurus]	mitochondrial translation optimization 1 homolog (S. cerevisiae)	AAI16078.1	+	chr9	12569867	12590426	ENSBTAG00000016839	MTO1	mitochondrial translation optimization 1 homolog (S. cerevisiae)
ENSBTAG00000013573	BC109566	8	121	46	47	23	22	58	31	2.28	34.97	13.66	14.04	6.74	6.31	16.97	9.03	0.000778008	110	0.0465249	0.910189	0.910189	GO:0031981//nuclear lumen;GO:0044427//chromosomal part;GO:0005874//microtubule;GO:0005819//spindle;GO:0005813//centrosome;GO:0005875//microtubule associated complex	GO:0046914//transition metal ion binding;GO:0046983//protein dimerization activity;GO:0017016//Ras GTPase binding;GO:0042802//identical protein binding;GO:0015631//tubulin binding;GO:0004869//cysteine-type endopeptidase inhibitor activity	GO:0007010//cytoskeleton organization;GO:0000075//cell cycle checkpoint;GO:0007275//multicellular organismal development;GO:0051649//establishment of localization in cell;GO:0051301//cell division;GO:0007096//regulation of exit from mitosis;GO:0043066//ne	gi|87196503|ref|NP_001001855.2|/1.13046e-76/baculoviral IAP repeat-containing protein 5 [Bos taurus]	baculoviral IAP repeat-containing 5	AAI09567.1	-	chr19	55518017	55525732	ENSBTAG00000013573	BIRC5	baculoviral IAP repeat-containing 5
ENSBTAG00000030557	BC149965	19	24	13	46	40	37	19	41	5.42	6.94	3.86	13.74	11.72	10.62	5.40667	12.0267	0.000809399	113	0.0471171	-1.15343	1.15343	-	-	-	gi|114653860|ref|XP_510059.2|/4.28956e-74/PREDICTED: hypothetical protein [Pan troglodytes]	LIN52 protein	AAI49966.1	+	chr10	87913353	88026073	ENSBTAG00000030557	LIN52	lin-52 homolog (C. elegans)
ENSBTAG00000036154	BC149628	86	18	79	48	199	34	61	94	24.54	5.2	23.46	14.34	58.31	9.76	17.7333	27.47	0.000826057	114	0.0476649	-0.631393	0.631393	-	-	-	gi|151555907|gb|AAI49629.1|/5.99833e-161/Unknown (protein for MGC:159629) [Bos taurus]	Unknown (protein for MGC:159629)	AAI49629.1	-	chr4	52102278	52189493	ENSBTAG00000036154	788400	REDICTED: Bos taurus misc_RNA (LOC788400), miscRNA.
ENSBTAG00000032704	BC114061	13	5	17	0	2	2	12	1	3.71	1.44	5.05	0	0.59	0.57	3.4	0.386667	0.000835579	115	0.0477951	3.13637	3.13637	GO:0043231//intracellular membrane-bounded organelle	GO:0000149//SNARE binding	GO:0015031//protein transport	gi|114052959|ref|NP_001039698.1|/7.02184e-157/beta-soluble NSF attachment protein [Bos taurus]	N-ethylmaleimide-sensitive factor attachment protein, beta	AAI14062.1	-	chr13	42194708	42233429	ENSBTAG00000032704	NAPB	N-ethylmaleimide-sensitive factor attachment protein, beta
ENSBTAG00000020729	BC114034	71	53	61	50	133	102	62	95	20.26	15.32	18.11	14.94	38.97	29.28	17.8967	27.73	0.000858718	117	0.048279	-0.631757	0.631757	-	GO:0003824//catalytic activity	GO:0008152//metabolic process	gi|114051503|ref|NP_001039627.1|/3.91839e-177/dehydrogenase/reductase SDR family member 7 [Bos taurus]	dehydrogenase/reductase (SDR family) member 7	AAI14035.1	-	chr10	74373657	74397064	ENSBTAG00000020729	DHRS7	dehydrogenase/reductase (SDR family) member 7
ENSBTAG00000010502	BC103472	77	54	25	82	77	90	52	83	21.97	15.6	7.42	24.5	22.56	25.83	14.9967	24.2967	0.000851417	116	0.0482812	-0.696117	0.696117	GO:0043231//intracellular membrane-bounded organelle	GO:0030528//transcription regulator activity;GO:0005488//binding	GO:0016049//cell growth;GO:0010557//positive regulation of macromolecule biosynthetic process	gi|73948326|ref|XP_855324.1|/1.7712e-61/PREDICTED: similar to RPA-binding trans-activator [Canis familiaris]	SERTA domain containing 3	AAI03473.1	-	chr18	49423130	49426491	ENSBTAG00000010502	SERTAD3	SERTA domain containing 3
ENSBTAG00000007923	BC118239	52	24	55	55	65	98	44	73	14.84	6.94	16.33	16.43	19.04	28.13	12.7033	21.2	0.000889813	119	0.0491865	-0.738857	0.738857	GO:0032991//macromolecular complex;GO:0005770//late endosome	GO:0016772//transferase activity, transferring phosphorus-containing groups;GO:0008047//enzyme activator activity;GO:0005488//binding	GO:0000165//MAPKKK cascade	gi|115496109|ref|NP_001069450.1|/2.21928e-62/mitogen-activated protein kinase scaffold protein 1 [Bos taurus]	MAPK scaffold protein 1	AAI18240.1	+	chr6	26484326	26495726	ENSBTAG00000007923	MAPKSP1	MAPK scaffold protein 1
ENSBTAG00000004875	BC118298	101	36	56	38	34	35	64	36	28.82	10.4	16.63	11.35	9.96	10.05	18.6167	10.4533	0.000883157	118	0.0492323	0.832632	0.832632	-	GO:0016407//acetyltransferase activity	-	gi|115497156|ref|NP_001069117.1|/5.90513e-140/N-acetyltransferase 15 [Bos taurus]	N-acetyltransferase 15 (GCN5-related, putative)	AAI18299.1	+	chr25	3439238	3456422	ENSBTAG00000004875	NAT15	N-acetyltransferase 15 (GCN5-related, putative)
ENSBTAG00000000382	BC109883	18	9	12	26	38	31	13	32	5.14	2.6	3.56	7.77	11.13	8.9	3.76667	9.26667	0.000959428	120	0.0525926	-1.29876	1.29876	GO:0043231//intracellular membrane-bounded organelle;GO:0043234//protein complex	GO:0003712//transcription cofactor activity	GO:0006352//transcription initiation;GO:0006355//regulation of transcription, DNA-dependent;GO:0042462//eye photoreceptor cell development	gi|94966889|ref|NP_001035636.1|/1.2171e-177/mediator of RNA polymerase II transcription subunit 27 [Bos taurus]	mediator complex subunit 27	AAI09884.1	-	chr11	105706207	105922353	ENSBTAG00000000382	MED27	mediator complex subunit 27
ENSBTAG00000011514	BC112531	31	70	72	56	14	27	58	32	8.84	20.23	21.38	16.73	4.1	7.75	16.8167	9.52667	0.00108935	133	0.0538776	0.819848	0.819848	GO:0043231//intracellular membrane-bounded organelle;GO:0030529//ribonucleoprotein complex	GO:0003723//RNA binding;GO:0016891//endoribonuclease activity, producing 5'-phosphomonoesters	GO:0010467//gene expression	gi|114052563|ref|NP_001039786.1|/3.4854e-167/39S ribosomal protein L44, mitochondrial precursor [Bos taurus]	mitochondrial ribosomal protein L44	AAI12532.1	+	chr2	116609278	116617225	ENSBTAG00000011514	MRPL44	mitochondrial ribosomal protein L44
ENSBTAG00000024974	AB196139	27	15	5	4	35	68	16	36	7.7	4.33	1.48	1.2	10.25	19.52	4.50333	10.3233	0.00105933	129	0.0540176	-1.19684	1.19684	GO:0043231//intracellular membrane-bounded organelle	GO:0030528//transcription regulator activity;GO:0003723//RNA binding;GO:0016538//cyclin-dependent protein kinase regulator activity	GO:0006357//regulation of transcription from RNA polymerase II promoter;GO:0000079//regulation of cyclin-dependent protein kinase activity	gi|300795957|ref|NP_001179972.1|/1.44486e-130/protein HEXIM2 [Bos taurus]	HEXIM2 protein	BAF02367.1	+	chr19	46259767	46266420	ENSBTAG00000024974	HEXIM2	hexamthylene bis-acetamide inducible 2
ENSBTAG00000015339	BC115996	48	32	23	44	69	67	34	60	13.69	9.25	6.83	13.15	20.22	19.23	9.92333	17.5333	0.00100204	122	0.0540278	-0.821204	0.821204	-	GO:0004518//nuclease activity	GO:0006259//DNA metabolic process	gi|119331184|ref|NP_001073245.1|/2.76041e-121/hypothetical protein LOC526597 [Bos taurus]	hypothetical protein LOC526597	AAI15997.1	-	chr19	53594560	53603765	ENSBTAG00000015339	LOC526597	hypothetical protein LOC526597
ENSBTAG00000019904	BC114065	63	22	30	39	72	83	38	65	17.97	6.36	8.91	11.65	21.1	23.82	11.08	18.8567	0.00101059	123	0.0540461	-0.767117	0.767117	-	-	-	gi|114052771|ref|NP_001039338.1|/0/leucine-rich repeat-containing protein 41 [Bos taurus]	leucine rich repeat containing 41	AAI14066.1	+	chr3	106702616	106720716	ENSBTAG00000019904	LRRC41	leucine rich repeat containing 41
ENSBTAG00000013915	BC149692	63	65	58	27	22	57	62	35	17.97	18.78	17.22	8.07	6.45	16.36	17.99	10.2933	0.00105251	128	0.054089	0.805485	0.805485	-	-	-	gi|154152165|ref|NP_001093793.1|/0/kinetochore-associated protein DSN1 homolog [Bos taurus]	DSN1 protein	AAI49693.1	-	chr13	66396994	66412939	ENSBTAG00000013915	DSN1	DSN1, MIND kinetochore complex component, homolog (S. cerevisiae)
ENSBTAG00000004961	BC109657	82	72	61	44	33	53	72	43	23.39	20.81	18.11	13.15	9.67	15.21	20.77	12.6767	0.0010823	131	0.0543466	0.712326	0.712326	GO:0031985//Golgi cisterna;GO:0012505//endomembrane system;GO:0043234//protein complex;GO:0031224//intrinsic to membrane	GO:0004871//signal transducer activity;GO:0005515//protein binding	GO:0048193//Golgi vesicle transport;GO:0016197//endosome transport;GO:0023060	gi|84370083|ref|NP_001033614.1|/6.34347e-137/Golgi SNAP receptor complex member 1 [Bos taurus]	golgi SNAP receptor complex member 1	AAI09658.1	+	chr19	21538854	21574277	ENSBTAG00000004961	GOSR1	golgi SNAP receptor complex member 1
ENSBTAG00000003990	BC151359	42	25	25	56	90	22	31	56	11.98	7.22	7.42	16.73	26.37	6.31	8.87333	16.47	0.00104928	127	0.0543478	-0.892292	0.892292	-	-	-	gi|155372083|ref|NP_001094648.1|/0/inositol 1,4,5-triphosphate receptor-interacting protein precursor [Bos taurus]	ITPRIP protein	AAI51360.1	-	chr26	25139940	25163921	ENSBTAG00000003990	ITPRIP	inositol 1,4,5-triphosphate receptor interacting protein
ENSBTAG00000002703	BC105145	79	36	72	58	174	51	62	94	22.54	10.4	21.38	17.33	50.98	14.64	18.1067	27.65	0.00104372	126	0.054489	-0.610759	0.610759	GO:0043231//intracellular membrane-bounded organelle;GO:0016021//integral to membrane;GO:0033176//proton-transporting V-type ATPase complex;GO:0044444//cytoplasmic part	GO:0015078//hydrogen ion transmembrane transporter activity;GO:0019829//cation-transporting ATPase activity;GO:0032559//adenyl ribonucleotide binding	GO:0015986//ATP synthesis coupled proton transport;GO:0009207	gi|27806225|ref|NP_776929.1|/0/V-type proton ATPase catalytic subunit A [Bos taurus]	ATPase, H+ transporting, lysosomal 70kDa, V1 subunit A	AAI05146.1	+	chr1	59265240	59327025	ENSBTAG00000002703	ATP6V1A	ATPase, H+ transporting, lysosomal 70kDa, V1 subunit A
ENSBTAG00000018425	BC103437	53	52	57	74	107	71	54	84	15.12	15.03	16.93	22.11	31.35	20.38	15.6933	24.6133	0.00114316	138	0.0544906	-0.649288	0.649288	GO:0022624//proteasome accessory complex	GO:0005488//binding	GO:0043161//proteasomal ubiquitin-dependent protein catabolic process;GO:0051439	gi|120419584|gb|ABM21562.1|/2.95662e-149/proteasome 26S non-ATPase subunit 7 [Bos taurus]	proteasome (prosome, macropain) 26S subunit, non-ATPase, 7	AAI03438.1	-	chr18	36006918	36014881	ENSBTAG00000018425	PSMD7	proteasome (prosome, macropain) 26S subunit, non-ATPase, 7
ENSBTAG00000031845	BC109709	46	18	23	4	14	16	29	11	13.12	5.2	6.83	1.2	4.1	4.59	8.38333	3.29667	0.00114081	137	0.0547754	1.34652	1.34652	GO:0005622//intracellular	GO:0005488//binding	-	gi|116004325|ref|NP_001070521.1|/3.99751e-100/protein SSX5 [Bos taurus]	synovial sarcoma, X breakpoint 5	AAI09710.1	+	chrUn.004.1139	2829	9682	ENSBTAG00000031845	SSX5	synovial sarcoma, X breakpoint 5
ENSBTAG00000008493	BC123791	72	155	40	28	82	62	89	57	20.54	44.79	11.88	8.37	24.03	17.79	25.7367	16.73	0.00113378	136	0.054838	0.621388	0.621388	-	-	-	gi|119331228|ref|NP_001073262.1|/9.4999e-170/aquaporin-3 [Bos taurus]	aquaporin 3 (Gill blood group)	AAI23792.1	-	chr8	79337493	79343458	ENSBTAG00000008493	AQP3	aquaporin 3 (Gill blood group)
ENSBTAG00000007079	BC103001	26	81	78	156	77	50	62	94	7.42	23.41	23.16	46.61	22.56	14.35	17.9967	27.84	0.00104372	125	0.0549249	-0.629429	0.629429	GO:0001726//ruffle;GO:0044459//plasma membrane part;GO:0015629//actin cytoskeleton;GO:0044444//cytoplasmic part	GO:0046872//metal ion binding;GO:0003779//actin binding	GO:0007015//actin filament organization;GO:0009887//organ morphogenesis;GO:0002285;GO:0006886//intracellular protein transport;GO:0006950//response to stress	gi|77736385|ref|NP_001029892.1|/0/plastin-2 [Bos taurus]	lymphocyte cytosolic protein 1 (L-plastin)	AAI03002.1	-	chr12	15227573	15292026	ENSBTAG00000007079	LCP1	lymphocyte cytosolic protein 1 (L-plastin)
ENSBTAG00000017177	BC102106	25	29	42	20	5	14	32	13	7.13	8.38	12.47	5.98	1.46	4.02	9.32667	3.82	0.00113065	135	0.055092	1.28779	1.28779	GO:0016604//nuclear body	GO:0003723//RNA binding	GO:0000380//alternative nuclear mRNA splicing, via spliceosome;GO:0012501//programmed cell death	gi|297298219|ref|XP_001087479.2|/2.94323e-135/PREDICTED: RNA-binding protein 25 isoform 3 [Macaca mulatta]	RBM25 protein	AAI02107.1	+	chr10	87018638	87050090	ENSBTAG00000017177	RBM25	RNA binding motif protein 25
ENSBTAG00000017140	BC134461	61	37	39	8	16	45	46	23	17.4	10.69	11.58	2.39	4.69	12.92	13.2233	6.66667	0.00112954	134	0.0554485	0.988048	0.988048	GO:0044424//intracellular part;GO:0031224//intrinsic to membrane	GO:0005488//binding	-	gi|157074086|ref|NP_001096754.1|/0/hypothetical protein LOC538580 [Bos taurus]	LOC538580 protein	AAI34462.1	+	chr1	54993496	55020089	ENSBTAG00000017140	LOC538580	p90 autoantigen=like
ENSBTAG00000039355	DQ288286	18	6	9	0	3	11	11	5	5.14	1.73	2.67	0	0.88	3.16	3.18	1.34667	0.0343432	1452	0.155585	1.23963	1.23963	GO:0005626//insoluble fraction;GO:0016020//membrane	-	GO:0023060;GO:0002684//positive regulation of immune system process;GO:0009913//epidermal cell differentiation	gi|83715994|ref|NP_001032910.1|/0/mucosal vascular addressin cell adhesion molecule 1 [Bos taurus]	mucosal vascular addressin cell adhesion molecule 1-like	ABB89994.1	+	chr7	42283108	42287781	ENSBTAG00000039355	MADCAM1	mucosal vascular addressin cell adhesion molecule 1
ENSBTAG00000023333	BC102195	54	54	73	37	34	31	60	34	15.41	15.6	21.68	11.06	9.96	8.9	17.5633	9.97333	0.00125451	143	0.0577074	0.816419	0.816419	-	-	-	gi|77736586|ref|NP_001029976.1|/3.87028e-95/leukocyte receptor cluster member 1 homolog [Bos taurus]	leukocyte receptor cluster (LRC) member 1	AAI02196.1	-	chr18	63573203	63576495	ENSBTAG00000023333	LENG1	leukocyte receptor cluster (LRC) member 1
ENSBTAG00000005608	BC142429	44	21	29	93	35	36	31	55	12.55	6.07	8.61	27.79	10.25	10.33	9.07667	16.1233	0.00135666	150	0.0594941	-0.828916	0.828916	-	GO:0032561//guanyl ribonucleotide binding	-	gi|153792364|ref|NP_001093182.1|/0/GTPase IMAP family member 6 [Bos taurus]	GIMAP6 protein	AAI42430.1	+	chr4	117308881	117312000	ENSBTAG00000005608	GIMAP6	GTPase, IMAP family member 6
ENSBTAG00000007596	BC134475	20	10	10	37	23	33	13	31	5.71	2.89	2.97	11.06	6.74	9.47	3.85667	9.09	0.00137044	151	0.0597004	-1.23693	1.23693	GO:0044459//plasma membrane part	GO:0017111//nucleoside-triphosphatase activity;GO:0046872//metal ion binding;GO:0001883//purine nucleoside binding;GO:0032561//guanyl ribonucleotide binding;GO:0005515//protein binding	GO:0035556//intracellular signal transduction;GO:0009207;GO:0002376//immune system process	gi|139948868|ref|NP_001077201.1|/4.19793e-158/GTP-binding protein GEM [Bos taurus]	GEM protein	AAI34476.1	+	chr14	68377777	68390686	ENSBTAG00000007596	GEM	GTP binding protein overexpressed in skeletal muscle
ENSBTAG00000019166	BC110171	36	24	33	70	71	25	31	55	10.27	6.94	9.8	20.92	20.8	7.18	9.00333	16.3	0.00135666	149	0.0598934	-0.856341	0.856341	-	-	-	gi|84579845|ref|NP_001033767.1|/0/non-structural maintenance of chromosomes element 4 homolog A [Bos taurus]	non-SMC element 4 homolog A (S. cerevisiae)	AAI10172.1	-	chr26	42453089	42466832	ENSBTAG00000019166	NSMCE4A	non-SMC element 4 homolog A (S. cerevisiae)
ENSBTAG00000012366	BC111164	75	77	23	105	103	55	58	88	21.4	22.25	6.83	31.37	30.18	15.79	16.8267	25.78	0.00133086	145	0.060375	-0.615503	0.615503	GO:0000314//organellar small ribosomal subunit;GO:0043231//intracellular membrane-bounded organelle	GO:0005198//structural molecule activity	-	gi|114051275|ref|NP_001039657.1|/1.47093e-104/28S ribosomal protein S23, mitochondrial [Bos taurus]	mitochondrial ribosomal protein S23	AAI11165.1	-	chr19	7881852	7886834	ENSBTAG00000012366	MRPS23	mitochondrial ribosomal protein S23
ENSBTAG00000007844	BC109888	51	22	26	84	48	40	33	57	14.55	6.36	7.72	25.1	14.06	11.48	9.54333	16.88	0.00154256	157	0.0646304	-0.82275	0.82275	GO:0031513//nonmotile primary cilium;GO:0005813//centrosome	GO:0046872//metal ion binding;GO:0032559//adenyl ribonucleotide binding;GO:0032403//protein complex binding;GO:0042623//ATPase activity, coupled	GO:0007017//microtubule-based process;GO:0009207;GO:0048232//male gamete generation;GO:0000087//M phase of mitotic cell cycle;GO:0000910//cytokinesis;GO:0006281//DNA repair	gi|84370067|ref|NP_001033604.1|/4.05977e-79/centrin-2 [Bos taurus]	centrin, EF-hand protein, 2	AAI09889.1	-	chrX	22509640	22513755	ENSBTAG00000007844	CETN2	centrin, EF-hand protein, 2
ENSBTAG00000005702	M61185	11	4	17	0	2	2	11	1	3.14	1.16	5.05	0	0.59	0.57	3.11667	0.386667	0.00153597	156	0.0647667	3.01084	3.01084	GO:0031224//intrinsic to membrane	GO:0005216//ion channel activity;GO:0000166//nucleotide binding	GO:0006810//transport;GO:0050953//sensory perception of light stimulus	gi|296477889|gb|DAA20004.1|/4.78959e-148/cyclic nucleotide-gated cation channel beta-1 isoform b [Bos taurus]	-	AAA30536.1	-	chr18	25812315	25881008	ENSBTAG00000005702	CNGB1	cyclic nucleotide gated channel beta 1
ENSBTAG00000019238	BC140694	49	27	11	55	61	40	29	52	13.98	7.8	3.27	16.43	17.87	11.48	8.35	15.26	0.00152737	155	0.0648197	-0.869907	0.869907	-	GO:0003824//catalytic activity	GO:0051704//multi-organism process	gi|147899191|ref|NP_001091463.1|/0/hypothetical protein LOC507596 [Bos taurus]	C8H9ORF156 protein	AAI40695.1	-	chr8	65899321	65910189	ENSBTAG00000019238	C8H9ORF156	chromosome 9 open reading frame 156 ortholog
ENSBTAG00000037913	BC116093	43	47	48	138	38	43	46	73	12.27	13.58	14.25	41.23	11.13	12.34	13.3667	21.5667	0.0015221	154	0.0650154	-0.690163	0.690163	GO:0031981//nuclear lumen	GO:0003676//nucleic acid binding;GO:0046914//transition metal ion binding	GO:0010468//regulation of gene expression;GO:0009887//organ morphogenesis	gi|116004435|ref|NP_001070576.1|/7.91425e-128/zinc finger protein 22 [Bos taurus]	zinc finger protein 22 (KOX 15)	AAI16094.1	-	chr28	44764093	44767335	ENSBTAG00000037913	ZNF22	zinc finger protein 22 (KOX 15)
ENSBTAG00000013641	BC133574	42	80	100	53	27	57	74	46	11.98	23.12	29.7	15.84	7.91	16.36	21.6	13.37	0.00156523	158	0.0651652	0.692032	0.692032	GO:0005624//membrane fraction;GO:0044444//cytoplasmic part	GO:0005488//binding	GO:0007417//central nervous system development;GO:0044267//cellular protein metabolic process;GO:0043066//negative regulation of apoptosis	gi|126722829|ref|NP_001075940.1|/0/BAG family molecular chaperone regulator 3 [Bos taurus]	BAG3 protein	AAI33575.1	+	chr26	40280054	40303487	ENSBTAG00000013641	BAG3	BCL2-associated athanogene 3
ENSBTAG00000024809	BC111649	4	11	3	29	25	7	6	20	1.14	3.18	0.89	8.66	7.32	2.01	1.73667	5.99667	0.00162123	159	0.0670721	-1.78784	1.78784	-	-	-	gi|116004385|ref|NP_001070549.1|/3.5756e-58/hypothetical protein LOC768022 [Bos taurus]	hypothetical protein MGC137030	AAI11650.1	+	chr7	41854535	41867337	ENSBTAG00000024809	MGC137030	hypothetical protein MGC137030
ENSBTAG00000014069	BC150114	6	14	17	54	20	14	12	29	1.71	4.05	5.05	16.13	5.86	4.02	3.60333	8.67	0.00167531	160	0.0688762	-1.2667	1.2667	-	-	-	gi|156120415|ref|NP_001095353.1|/0/[Pyruvate dehydrogenase [lipoamide]] kinase isozyme 4, mitochondrial [Bos taurus]	PDK4 protein	AAI50115.1	-	chr4	13138951	13150084	ENSBTAG00000014069	PDK4	pyruvate dehydrogenase kinase, isozyme 4
ENSBTAG00000009956	BC110230	43	33	28	34	46	97	35	59	12.27	9.54	8.31	10.16	13.48	27.84	10.04	17.16	0.00173269	161	0.0707926	-0.77329	0.77329	GO:0000776//kinetochore;GO:0043231//intracellular membrane-bounded organelle	-	-	gi|84579871|ref|NP_001033775.1|/6.20826e-96/centromere protein M [Bos taurus]	centromere protein M	AAI10231.1	-	chr5	120074305	120086297	ENSBTAG00000009956	CENPM	centromere protein M
ENSBTAG00000016527	BC146161	30	24	17	54	45	36	24	45	8.56	6.94	5.05	16.13	13.18	10.33	6.85	13.2133	0.00179007	165	0.0713643	-0.947819	0.947819	-	GO:0005488//binding	-	gi|149944727|ref|NP_001092393.1|/1.63625e-34/hypothetical protein LOC510161 [Bos taurus]	C28H10ORF35 protein	AAI46162.1	+	chr28	25172654	25175549	ENSBTAG00000016527	C28H10ORF35	chromosome 10 open reading frame 35 ortholog
ENSBTAG00000007586	BC102451	23	31	18	29	54	52	24	45	6.56	8.96	5.35	8.66	15.82	14.92	6.95667	13.1333	0.00179007	164	0.0717995	-0.916765	0.916765	GO:0031306//intrinsic to mitochondrial outer membrane	GO:0005515//protein binding	GO:0007265//Ras protein signal transduction;GO:0048311//mitochondrion distribution;GO:0006897//endocytosis;GO:0006886//intracellular protein transport	gi|78369420|ref|NP_001030432.1|/9.03428e-77/synaptojanin-2-binding protein [Bos taurus]	synaptojanin 2 binding protein	AAI02452.1	-	chr10	84252539	84291971	ENSBTAG00000007586	SYNJ2BP	synaptojanin 2 binding protein
ENSBTAG00000017228	BC120050	34	36	37	49	61	69	36	60	9.7	10.4	10.99	14.64	17.87	19.8	10.3633	17.4367	0.00182891	167	0.0720394	-0.750636	0.750636	GO:0031224//intrinsic to membrane	-	GO:0050896//response to stimulus;GO:0008283//cell proliferation	gi|114637503|ref|XP_001147624.1|/1.85671e-91/PREDICTED: similar to TP53I11 protein [Pan troglodytes]	tumor protein p53 inducible protein 11	AAI20051.1	-	chr15	75202119	75205434	ENSBTAG00000017228	TP53I11	tumor protein p53 inducible protein 11
ENSBTAG00000019867	BC111639	26	92	50	123	65	64	56	84	7.42	26.59	14.85	36.75	19.04	18.37	16.2867	24.72	0.00182131	166	0.0721722	-0.601987	0.601987	GO:0043231//intracellular membrane-bounded organelle	GO:0005515//protein binding	-	gi|114052042|ref|NP_001039849.1|/1.66241e-91/COMM domain-containing protein 1 [Bos taurus]	copper metabolism (Murr1) domain containing 1	AAI11640.1	+	chr11	62484204	62658101	ENSBTAG00000019867	COMMD1	copper metabolism (Murr1) domain containing 1
ENSBTAG00000010135	BC148012	50	27	7	20	44	87	28	50	14.26	7.8	2.08	5.98	12.89	24.97	8.04667	14.6133	0.00184371	168	0.0721902	-0.860822	0.860822	GO:0031090//organelle membrane;GO:0043231//intracellular membrane-bounded organelle;GO:0031224//intrinsic to membrane	-	GO:0060255;GO:0006464//protein modification process	gi|154152181|ref|NP_001093785.1|/4.74611e-161/transmembrane protein 189 [Bos taurus]	TMEM189 protein	AAI48013.1	-	chr13	79162635	79188125	ENSBTAG00000010135	TMEM189	transmembrane protein 189
ENSBTAG00000031178	BC119838	67	32	51	39	113	80	50	77	19.11	9.25	15.15	11.65	33.11	22.96	14.5033	22.5733	0.0017898	163	0.072229	-0.638235	0.638235	GO:0005770//late endosome;GO:0031224//intrinsic to membrane	GO:0005451//monovalent cation:hydrogen antiporter activity	GO:0055067;GO:0006818//hydrogen transport;GO:0030001//metal ion transport	gi|115497108|ref|NP_001069536.1|/0/sodium/hydrogen exchanger 9 [Bos taurus]	solute carrier family 9 (sodium/hydrogen exchanger), member 9	AAI19839.1	+	chr1	127079584	127827338	ENSBTAG00000031178	SLC9A9	solute carrier family 9 (sodium/hydrogen exchanger), member 9
ENSBTAG00000005355	BC103308	106	62	85	57	50	58	84	55	30.24	17.92	25.24	17.03	14.65	16.65	24.4667	16.11	0.00186403	169	0.0725537	0.602861	0.602861	-	GO:0005488//binding	GO:0044267//cellular protein metabolic process;GO:0012501//programmed cell death	gi|77735483|ref|NP_001029436.1|/5.32003e-107/BAG family molecular chaperone regulator 2 [Bos taurus]	BCL2-associated athanogene 2	AAI03309.1	+	chr23	3515280	3525321	ENSBTAG00000005355	BAG2	BCL2-associated athanogene 2
ENSBTAG00000026254	BC110250	49	38	64	61	56	113	50	77	13.98	10.98	19.01	18.23	16.41	32.43	14.6567	22.3567	0.0017898	162	0.0726749	-0.609148	0.609148	GO:0043231//intracellular membrane-bounded organelle;GO:0043234//protein complex	GO:0004871//signal transducer activity;GO:0016251//general RNA polymerase II transcription factor activity;GO:0003713//transcription coactivator activity	GO:0006352//transcription initiation;GO:0010468//regulation of gene expression;GO:0030518//steroid hormone receptor signaling pathway	gi|118601828|ref|NP_001073086.1|/5.68591e-97/mediator of RNA polymerase II transcription subunit 30 [Bos taurus]	mediator complex subunit 30	AAI10251.1	-	chr14	44067944	44086879	ENSBTAG00000026254	MED30	mediator complex subunit 30
ENSBTAG00000002719	BC133326	30	87	27	26	25	27	48	26	8.56	25.14	8.02	7.77	7.32	7.75	13.9067	7.61333	0.00193034	171	0.074256	0.869177	0.869177	GO:0043234//protein complex;GO:0044444//cytoplasmic part;GO:0031981//nuclear lumen	GO:0003676//nucleic acid binding;GO:0016462//pyrophosphatase activity;GO:0032559//adenyl ribonucleotide binding	GO:0006259//DNA metabolic process	gi|124829190|gb|AAI33327.1|/0/ORC1L protein [Bos taurus]	ORC1L protein	AAI33327.1	+	chr3	100713547	100745111	ENSBTAG00000002719	ORC1L	origin recognition complex, subunit 1-like (yeast)
ENSBTAG00000033010	BC118098	59	29	37	31	67	104	42	67	16.83	8.38	10.99	9.26	19.63	29.85	12.0667	19.58	0.00195484	172	0.0747611	-0.698354	0.698354	-	GO:0005488//binding	-	gi|115496914|ref|NP_001069330.1|/0/tetratricopeptide repeat protein 27 [Bos taurus]	tetratricopeptide repeat domain 27	AAI18099.1	+	chr11	15818866	15993353	ENSBTAG00000033010	TTC27	tetratricopeptide repeat domain 27
ENSBTAG00000019511	BC110235	49	41	40	77	81	47	43	68	13.98	11.85	11.88	23.01	23.73	13.49	12.57	20.0767	0.00204071	173	0.0775941	-0.675535	0.675535	GO:0044424//intracellular part	-	GO:0051318//G1 phase;GO:0000278//mitotic cell cycle;GO:0008283//cell proliferation	gi|122692573|ref|NP_001073743.1|/0/cell division cycle protein 123 homolog [Bos taurus]	cell division cycle 123 homolog (S. cerevisiae)	AAI10236.1	-	chr13	10639041	10685425	ENSBTAG00000019511	CDC123	cell division cycle 123 homolog (S. cerevisiae)
ENSBTAG00000017460	BC126803	62	66	35	82	113	47	54	81	17.69	19.07	10.39	24.5	33.11	13.49	15.7167	23.7	0.00206002	174	0.0778783	-0.592592	0.592592	-	-	-	gi|122692601|ref|NP_001073758.1|/3.49008e-81/hypothetical protein LOC526913 [Bos taurus]	hypothetical LOC526913	AAI26804.1	+	chr11	39511106	39513197	ENSBTAG00000017460	MGC148942	hypothetical LOC526913
ENSBTAG00000039980	BC149681	50	26	40	84	74	30	39	63	14.26	7.51	11.88	25.1	21.68	8.61	11.2167	18.4633	0.00212047	176	0.0792524	-0.719019	0.719019	-	-	-	gi|155372267|ref|NP_001094746.1|/1.12484e-116/hypothetical protein LOC618591 [Bos taurus]	LOC618591 protein	AAI49682.1	+	chr5	107805102	107821997	ENSBTAG00000039980	LOC618591	similar to NKp80 NK receptor
ENSBTAG00000005436	BC105240	14	8	5	14	27	30	9	24	3.99	2.31	1.48	4.18	7.91	8.61	2.59333	6.9	0.00211244	175	0.0794037	-1.41179	1.41179	-	-	-	gi|78045499|ref|NP_001030221.1|/0/protein SHQ1 homolog [Bos taurus]	SHQ1 homolog (S. cerevisiae)	AAI05241.1	+	chr22	29589356	29656623	ENSBTAG00000005436	SHQ1	SHQ1 homolog (S. cerevisiae)
ENSBTAG00000039932	BC148913	26	46	15	26	68	57	29	50	7.42	13.29	4.45	7.77	19.92	16.36	8.38667	14.6833	0.00252212	185	0.0896783	-0.80801	0.80801	-	-	-	gi|156121357|ref|NP_001095827.1|/1.50642e-100/leukocyte immunoglobulin-like receptor, subfamily A (with TM domain), member 4 [Bos taurus]	LILRA4 protein	AAI48914.1	+	chr18	63367176	63370287	ENSBTAG00000039932	LILRA4	leukocyte immunoglobulin-like receptor, subfamily A (with TM domain), member 4
ENSBTAG00000018134	BC142081	5	6	20	27	20	27	10	25	1.43	1.73	5.94	8.07	5.86	7.75	3.03333	7.22667	0.00251376	183	0.090358	-1.25243	1.25243	GO:0043231//intracellular membrane-bounded organelle;GO:0044421//extracellular region part	GO:0070851	GO:0033598//mammary gland epithelial cell proliferation;GO:0045596//negative regulation of cell differentiation;GO:0006275//regulation of DNA replication;GO:0003006//reproductive developmental process;GO:0060600;GO:0016310//phosphorylation;GO:0043627//res	gi|149642601|ref|NP_001092562.1|/4.95456e-105/amphiregulin [Bos taurus]	AREG protein	AAI42082.1	+	chr6	92455219	92467373	ENSBTAG00000018134	AREG	amphiregulin
ENSBTAG00000021499	BT029842	95	0	51	0	53	170	49	74	27.1	0	15.15	0	15.53	48.79	14.0833	21.44	0.00255579	186	0.090387	-0.606316	0.606316	GO:0031224//intrinsic to membrane;GO:0005764//lysosome;GO:0044421//extracellular region part	GO:0005488//binding;GO:0030234//enzyme regulator activity	GO:0006810//transport;GO:0000165//MAPKKK cascade;GO:0006664//glycolipid metabolic process;GO:0003006//reproductive developmental process	gi|120419464|gb|ABM21551.1|/0/prosaposin [Bos taurus]	prosaposin	ABM21551.1	-	chr28	27353596	27387056	ENSBTAG00000021499	PSAP	prosaposin
ENSBTAG00000025410	BC146141	2	2	0	6	8	16	1	10	0.57	0.58	0	1.79	2.34	4.59	0.383333	2.90667	0.002594	188	0.0907624	-2.92269	2.92269	GO:0031224//intrinsic to membrane	GO:0046872//metal ion binding	GO:0043009//chordate embryonic development	gi|149643007|ref|NP_001092657.1|/3.10726e-137/epidermal growth factor-like protein 8 [Bos taurus]	EGFL8 protein	AAI46142.1	-	chr23	27044107	27046835	ENSBTAG00000025410	EGFL8	EGF-like-domain, multiple 8
ENSBTAG00000004515	BC120311	34	46	50	33	16	19	43	23	9.7	13.29	14.85	9.86	4.69	5.45	12.6133	6.66667	0.00258442	187	0.0909108	0.919912	0.919912	-	-	-	gi|115497976|ref|NP_001068675.1|/3.16427e-159/potassium channel subfamily K member 1 [Bos taurus]	potassium channel, subfamily K, member 1	AAI20312.1	+	chr28	4793006	4860308	ENSBTAG00000004515	KCNK1	potassium channel, subfamily K, member 1
ENSBTAG00000002432	BC151361	45	42	57	14	29	39	48	27	12.84	12.14	16.93	4.18	8.5	11.19	13.97	7.95667	0.00266944	191	0.091935	0.812096	0.812096	-	-	-	gi|155371909|ref|NP_001094559.1|/0/abhydrolase domain-containing protein 13 [Bos taurus]	ABHD13 protein	AAI51362.1	+	chr12	81662723	81663829	ENSBTAG00000002432	ABHD13	abhydrolase domain containing 13
ENSBTAG00000012977	BC134766	11	50	23	17	8	11	28	12	3.14	14.45	6.83	5.08	2.34	3.16	8.14	3.52667	0.00273323	195	0.0922009	1.20672	1.20672	GO:0031224//intrinsic to membrane;GO:0043231//intracellular membrane-bounded organelle	GO:0008168//methyltransferase activity	-	gi|157427862|ref|NP_001098838.1|/8.73773e-126/catechol O-methyltransferase domain-containing protein 1 [Bos taurus]	COMTD1 protein	AAI34767.1	-	chr28	30352827	30354901	ENSBTAG00000012977	COMTD1	catechol-O-methyltransferase domain containing 1
ENSBTAG00000038221	BC140584	20	5	16	0	5	5	14	3	5.71	1.44	4.75	0	1.46	1.44	3.96667	0.966667	0.0027316	194	0.0926209	2.03684	2.03684	GO:0031224//intrinsic to membrane;GO:0045202//synapse;GO:0043025//neuronal cell body	GO:0005102//receptor binding	GO:0048869//cellular developmental process;GO:0042471//ear morphogenesis;GO:0021988//olfactory lobe development;GO:0006935//chemotaxis;GO:0007169//transmembrane receptor protein tyrosine kinase signaling pathway;GO:0007154//cell communication	gi|157279909|ref|NP_001098470.1|/1.18759e-115/ephrin-A2 [Bos taurus]	EFNA2 protein	AAI40585.1	+	chr7	42747082	42761323	ENSBTAG00000038221	EFNA2	ephrin-A2
ENSBTAG00000005868	BC118459	14	39	39	67	27	61	31	52	3.99	11.27	11.58	20.02	7.91	17.51	8.94667	15.1467	0.00281864	196	0.094597	-0.759578	0.759578	GO:0043231//intracellular membrane-bounded organelle;GO:0044444//cytoplasmic part	GO:0005506//iron ion binding	GO:0006778//porphyrin metabolic process;GO:0048511//rhythmic process	gi|115496135|ref|NP_001069453.1|/1.11739e-99/heme-binding protein 1 [Bos taurus]	heme binding protein 1	AAI18460.1	+	chr5	103918659	103973970	ENSBTAG00000005868	HEBP1	heme binding protein 1
ENSBTAG00000007927	AF329970,BC114833	22	45	30	21	12	13	32	15	6.28	13	8.91	6.28	3.52	3.73	9.39667	4.51	0.00288498	197	0.096332	1.05902	1.05902	GO:0009986//cell surface;GO:0031224//intrinsic to membrane	GO:0004871//signal transducer activity;GO:0005488//binding	GO:0045321//leukocyte activation	gi|99028961|ref|NP_776609.2|/3.27414e-167/signaling lymphocytic activation molecule [Bos taurus]	signaling lymphocytic activation molecule family member 1	AAI14834.1	+	chr3	9900434	9939480	ENSBTAG00000007927	SLAMF1	signaling lymphocytic activation molecule family member 1
ENSBTAG00000035030	BC134756	9	71	32	30	20	6	37	19	2.57	20.52	9.5	8.96	5.86	1.72	10.8633	5.51333	0.00319709	217	0.0969144	0.97847	0.97847	GO:0031224//intrinsic to membrane;GO:0031090//organelle membrane;GO:0043231//intracellular membrane-bounded organelle	-	GO:0051234//establishment of localization	gi|157428116|ref|NP_001098966.1|/1.1786e-107/transmembrane emp24 domain-containing protein 7 [Bos taurus]	TMED7 protein	AAI34757.1	-	chr10	3974435	3983838	ENSBTAG00000035030	TMED7	transmembrane emp24 protein transport domain containing 7
ENSBTAG00000013419	BC104577	52	56	41	98	80	44	50	74	14.84	16.18	12.18	29.28	23.44	12.63	14.4	21.7833	0.00318287	216	0.0969303	-0.597156	0.597156	GO:0043231//intracellular membrane-bounded organelle;GO:0012505//endomembrane system	GO:0000166//nucleotide binding;GO:0003712//transcription cofactor activity;GO:0016903//oxidoreductase activity, acting on the aldehyde or oxo group of donors;GO:0004672//protein kinase activity	GO:0006519//cellular amino acid and derivative metabolic process;GO:0045897//positive regulation of transcription, mitotic;GO:0006913//nucleocytoplasmic transport;GO:0022603//regulation of anatomical structure morphogenesis;GO:0006468//protein amino acid	gi|94966921|ref|NP_001035653.1|/1.519e-134/oxidoreductase HTATIP2 [Bos taurus]	HIV-1 Tat interactive protein 2, 30kDa	AAI04578.1	-	chr29	25752478	25766636	ENSBTAG00000013419	HTATIP2	HIV-1 Tat interactive protein 2, 30kDa
ENSBTAG00000027983	BC109593	18	13	10	22	40	29	14	30	5.14	3.76	2.97	6.57	11.72	8.32	3.95667	8.87	0.00306089	206	0.0977404	-1.16465	1.16465	GO:0005667//transcription factor complex	GO:0046914//transition metal ion binding;GO:0005515//protein binding;GO:0001071;GO:0004674//protein serine/threonine kinase activity;GO:0003723//RNA binding;GO:0042623//ATPase activity, coupled	GO:0006354//RNA elongation;GO:0010468//regulation of gene expression;GO:0002029//desensitization of G-protein coupled receptor protein signaling pathway;GO:0006289//nucleotide-excision repair;GO:0009416//response to light stimulus;GO:0006352//transcriptio	gi|84370085|ref|NP_001033619.1|/0/general transcription factor IIH subunit 2 [Bos taurus]	general transcription factor IIH, polypeptide 2, 44kDa	AAI09594.1	-	chr20	10789711	10811106	ENSBTAG00000027983	GTF2H2	general transcription factor IIH, polypeptide 2, 44kDa
ENSBTAG00000020316	BC123583	8	12	0	9	20	30	7	20	2.28	3.47	0	2.69	5.86	8.61	1.91667	5.72	0.00314017	211	0.097896	-1.57742	1.57742	-	-	-	gi|115497346|ref|NP_001068593.1|/0/AP-2 complex subunit beta [Bos taurus]	adaptor-related protein complex 2, beta 1 subunit	AAI23584.1	-	chr19	14110126	14218278	ENSBTAG00000020316	AP2B1	adaptor-related protein complex 2, beta 1 subunit
ENSBTAG00000009206	BC142120	61	20	41	21	17	28	41	22	17.4	5.78	12.18	6.27	4.98	8.04	11.7867	6.43	0.00311456	209	0.0980267	0.874265	0.874265	GO:0043234//protein complex;GO:0043231//intracellular membrane-bounded organelle	GO:0043566//structure-specific DNA binding;GO:0016564//transcription repressor activity;GO:0005515//protein binding;GO:0003682//chromatin binding;GO:0043565//sequence-specific DNA binding;GO:0003702//RNA polymerase II transcription factor activity;GO:0000	GO:0003018;GO:0006357//regulation of transcription from RNA polymerase II promoter;GO:0035295//tube development;GO:0007169//transmembrane receptor protein tyrosine kinase signaling pathway;GO:0001945//lymph vessel development;GO:0055008//cardiac muscle ti	gi|153792107|ref|NP_001093186.1|/8.50053e-162/forkhead box protein S1 [Bos taurus]	FOXS1 protein	AAI42121.1	-	chr13	62236710	62238017	ENSBTAG00000009206	FOXS1	forkhead box S1
ENSBTAG00000006721	BC134470	71	76	51	33	35	59	66	42	20.26	21.96	15.15	9.86	10.25	16.93	19.1233	12.3467	0.00296998	199	0.0981734	0.631212	0.631212	GO:0031981//nuclear lumen	GO:0034062//RNA polymerase activity	GO:0010467//gene expression	gi|157785599|ref|NP_001099092.1|/1.39811e-174/DNA-directed RNA polymerase I subunit RPA43 [Bos taurus]	TWISTNB protein	AAI34471.1	-	chr4	29683187	29694034	ENSBTAG00000006721	TWISTNB	TWIST neighbor
ENSBTAG00000002176	BC102214	49	27	50	60	48	86	42	65	13.98	7.8	14.85	17.93	14.06	24.68	12.21	18.89	0.00296279	198	0.0984304	-0.62956	0.62956	GO:0043231//intracellular membrane-bounded organelle	GO:0046914//transition metal ion binding	GO:0006259//DNA metabolic process;GO:0033554//cellular response to stress;GO:0023033	gi|78369466|ref|NP_001030483.1|/1.76188e-148/non-structural maintenance of chromosomes element 1 homolog [Bos taurus]	non-SMC element 1 homolog (S. cerevisiae)	AAI02215.1	-	chr25	26547797	26583335	ENSBTAG00000002176	NSMCE1	non-SMC element 1 homolog (S. cerevisiae)
ENSBTAG00000001785	BC149161	4	2	9	0	3	48	5	17	1.14	0.58	2.67	0	0.88	13.78	1.46333	4.88667	0.00299288	200	0.0984359	-1.73959	1.73959	-	-	-	gi|156120345|ref|NP_001095318.1|/0/protein-glutamine gamma-glutamyltransferase E [Bos taurus]	TGM3 protein	AAI49162.1	-	chr13	53351414	53393993	ENSBTAG00000001785	TGM3	transglutaminase 3 (E polypeptide, protein-glutamine-gamma-glutamyltransferase)
ENSBTAG00000038466	BC109556	27	22	22	30	48	50	24	43	7.7	6.36	6.53	8.96	14.06	14.35	6.86333	12.4567	0.0030479	203	0.0987638	-0.859937	0.859937	-	-	-	gi|83035073|ref|NP_001032690.1|/3.34316e-60/coiled-coil-helix-coiled-coil-helix domain containing 5 [Bos taurus]	coiled-coil-helix-coiled-coil-helix domain containing 5	AAI09557.1	+	chr11	47986949	47992958	ENSBTAG00000038466	CHCHD5	coiled-coil-helix-coiled-coil-helix domain containing 5
ENSBTAG00000012504	BC134474	57	12	16	22	73	48	28	48	16.26	3.47	4.75	6.57	21.39	13.78	8.16	13.9133	0.00303456	202	0.0988185	-0.769827	0.769827	-	-	-	gi|139948564|ref|NP_001077167.1|/0/GAS2-like protein 1 [Bos taurus]	GAS2L1 protein	AAI34475.1	+	chr17	72038183	72043646	ENSBTAG00000012504	GAS2L1	growth arrest-specific 2 like 1
ENSBTAG00000040169	BC126525	56	37	47	22	14	46	47	27	15.98	10.69	13.96	6.57	4.1	13.2	13.5433	7.95667	0.00340218	223	0.100357	0.767347	0.767347	GO:0043231//intracellular membrane-bounded organelle	GO:0046914//transition metal ion binding;GO:0001071;GO:0016564//transcription repressor activity	GO:0006351//transcription, DNA-dependent;GO:0032501//multicellular organismal process	gi|118150898|ref|NP_001071362.1|/0/zinc finger protein LOC509810 [Bos taurus]	zinc finger protein LOC509810	AAI26526.1	+	chr18	65341731	65355381	ENSBTAG00000040169	LOC509810	zinc finger protein LOC509810
ENSBTAG00000016746	BC108195	39	75	28	22	33	27	47	27	11.13	21.67	8.31	6.57	9.67	7.75	13.7033	7.99667	0.00340218	222	0.100809	0.777056	0.777056	GO:0031981//nuclear lumen;GO:0000152//nuclear ubiquitin ligase complex;GO:0044444//cytoplasmic part	GO:0032559//adenyl ribonucleotide binding;GO:0019787//small conjugating protein ligase activity	GO:0000226//microtubule cytoskeleton organization;GO:0043161//proteasomal ubiquitin-dependent protein catabolic process;GO:0007096//regulation of exit from mitosis;GO:0051439;GO:0051443//positive regulation of ubiquitin-protein ligase activity;GO:0019932/	gi|82697329|ref|NP_001032526.1|/1.0934e-95/ubiquitin-conjugating enzyme E2 C [Bos taurus]	ubiquitin-conjugating enzyme E2C	AAI08196.1	+	chr13	75361757	75365188	ENSBTAG00000016746	UBE2C	ubiquitin-conjugating enzyme E2C
ENSBTAG00000006325	BC114136	37	44	42	71	36	83	41	63	10.56	12.72	12.47	21.21	10.55	23.82	11.9167	18.5267	0.00349255	225	0.102107	-0.636623	0.636623	-	-	-	gi|115496364|ref|NP_001069465.1|/6.07293e-153/nudC domain-containing protein 3 [Bos taurus]	NudC domain containing 3	AAI14137.1	+	chr4	79665909	79735389	ENSBTAG00000006325	NUDCD3	NudC domain containing 3
ENSBTAG00000003469	BC105418	31	34	28	44	51	59	31	51	8.84	9.83	8.31	13.15	14.94	16.93	8.99333	15.0067	0.00354712	228	0.102337	-0.738676	0.738676	-	GO:0030528//transcription regulator activity;GO:0046914//transition metal ion binding	GO:0010468//regulation of gene expression;GO:0001667//ameboidal cell migration;GO:0007501//mesodermal cell fate specification;GO:0010557//positive regulation of macromolecule biosynthetic process	gi|114051209|ref|NP_001040046.1|/1.18918e-61/protein Churchill [Bos taurus]	churchill domain containing 1	AAI05419.1	+	chr10	79285959	79304327	ENSBTAG00000003469	CHURC1	churchill domain containing 1
ENSBTAG00000011358	BC120062	28	18	56	11	22	17	34	17	7.99	5.2	16.63	3.29	6.45	4.88	9.94	4.87333	0.00354342	226	0.103135	1.02834	1.02834	GO:0016020//membrane	GO:0005488//binding	GO:0043066//negative regulation of apoptosis;GO:0032502//developmental process	gi|115497874|ref|NP_001068670.1|/1.53697e-63/radiation-inducible immediate-early gene IEX-1 [Bos taurus]	immediate early response 3	AAI20063.1	+	chr23	28207551	28208817	ENSBTAG00000011358	IER3	immediate early response 3
ENSBTAG00000018784	BC122603	33	41	71	39	22	24	48	28	9.41	11.85	21.08	11.65	6.45	6.89	14.1133	8.33	0.00360716	229	0.103615	0.76067	0.76067	-	-	-	gi|118150788|ref|NP_001071303.1|/2.82209e-174/cathepsin Z precursor [Bos taurus]	cathepsin Z	AAI22604.1	+	chr13	58097662	58107158	ENSBTAG00000018784	CTSZ	cathepsin Z
ENSBTAG00000011894	BC149382	23	21	14	17	32	59	19	36	6.56	6.07	4.16	5.08	9.38	16.93	5.59667	10.4633	0.00363175	230	0.103868	-0.902703	0.902703	-	-	-	gi|154152193|ref|NP_001093788.1|/1.09042e-145/hypothetical protein LOC508041 [Bos taurus]	LOC508041 protein	AAI49383.1	+	chr22	51735103	51738524	ENSBTAG00000011894	LOC508041	hypothetical LOC508041
ENSBTAG00000006843	BC151279	45	28	42	46	44	88	38	59	12.84	8.09	12.47	13.74	12.89	25.26	11.1333	17.2967	0.00383466	233	0.108259	-0.635608	0.635608	-	-	-	gi|155371983|ref|NP_001094598.1|/0/U3 small nucleolar RNA-associated protein 15 homolog [Bos taurus]	UTP15 protein	AAI51280.1	-	chr20	8415654	8434419	ENSBTAG00000006843	UTP15	UTP15, U3 small nucleolar ribonucleoprotein, homolog (S. cerevisiae)
ENSBTAG00000005754	BC118079	15	0	4	15	23	17	6	18	4.28	0	1.19	4.48	6.74	4.88	1.82333	5.36667	0.00382417	232	0.108428	-1.55745	1.55745	GO:0043234//protein complex;GO:0031980//mitochondrial lumen	GO:0043169//cation binding;GO:0004721//phosphoprotein phosphatase activity	GO:0006464//protein modification process	gi|114051011|ref|NP_001039939.1|/0/protein phosphatase 1K, mitochondrial precursor [Bos taurus]	protein phosphatase 1K (PP2C domain containing)	AAI18080.1	+	chr6	37268109	37290151	ENSBTAG00000005754	PPM1K	protein phosphatase, Mg2+/Mn2+ dependent, 1K
ENSBTAG00000000551	BC102568	43	60	62	35	15	51	55	34	12.27	17.34	18.41	10.46	4.39	14.64	16.0067	9.83	0.00390905	235	0.10942	0.70341	0.70341	GO:0016604//nuclear body;GO:0030529//ribonucleoprotein complex	GO:0003676//nucleic acid binding	GO:0008380//RNA splicing;GO:0012502//induction of programmed cell death	gi|78369358|ref|NP_001030414.1|/3.07569e-114/survival of motor neuron-related-splicing factor 30 [Bos taurus]	survival motor neuron domain containing 1	AAI02569.1	-	chr26	31133929	31144906	ENSBTAG00000000551	SMNDC1	survival motor neuron domain containing 1
ENSBTAG00000016824	BC134554	33	0	0	31	24	21	11	25	9.41	0	0	9.26	7.03	6.03	3.13667	7.44	0.0041312	248	0.109577	-1.24607	1.24607	-	-	-	gi|134025890|gb|AAI34555.1|/0/WD repeat domain 46 [Bos taurus]	WD repeat domain 46	AAI34555.1	-	chr23	7747378	7756723	ENSBTAG00000016824	WDR46	WD repeat domain 46
ENSBTAG00000005249	BC133406	57	28	18	23	59	79	34	54	16.26	8.09	5.35	6.87	17.29	22.67	9.9	15.61	0.00404699	242	0.110005	-0.65697	0.65697	GO:0043231//intracellular membrane-bounded organelle	GO:0003712//transcription cofactor activity;GO:0046914//transition metal ion binding;GO:0016881//acid-amino acid ligase activity;GO:0035258//steroid hormone receptor binding	GO:0023060;GO:0043627//response to estrogen stimulus;GO:0032446//protein modification by small protein conjugation;GO:0006355//regulation of transcription, DNA-dependent;GO:0033143//regulation of steroid hormone receptor signaling pathway	gi|125630705|ref|NP_001075009.1|/0/E3 ubiquitin-protein ligase RNF14 [Bos taurus]	ring finger protein 14	AAI33407.1	+	chr7	52514879	52533284	ENSBTAG00000005249	RNF14	ring finger protein 14
ENSBTAG00000025126	BC123905	16	13	5	19	27	30	11	25	4.56	3.76	1.48	5.68	7.91	8.61	3.26667	7.4	0.0041312	247	0.11002	-1.17971	1.17971	-	-	-	gi|157785637|ref|NP_001099114.1|/2.94259e-47/hypothetical protein LOC788205 [Bos taurus]	LOC788205 protein	AAI23906.1	+	chr19	26372031	26373650	ENSBTAG00000025126	LOC788205	hypothetical protein LOC788205
ENSBTAG00000015381	BC149809	28	32	28	58	59	28	29	48	7.99	9.25	8.31	17.33	17.29	8.04	8.51667	14.22	0.00404605	241	0.110435	-0.739561	0.739561	-	-	-	gi|160425241|ref|NP_001104242.1|/0/rho GTPase-activating protein 18 [Bos taurus]	ARHGAP18 protein	AAI49810.1	-	chr9	69778077	69911002	ENSBTAG00000015381	ARHGAP18	Rho GTPase activating protein 18
ENSBTAG00000001140	BC103252	54	34	34	40	96	49	41	62	15.41	9.83	10.1	11.95	28.13	14.06	11.78	18.0467	0.00424973	252	0.110931	-0.615393	0.615393	-	GO:0016787//hydrolase activity	GO:0006629//lipid metabolic process	gi|77736461|ref|NP_001029930.1|/2.66833e-138/isoamyl acetate-hydrolyzing esterase 1 homolog [Bos taurus]	isoamyl acetate-hydrolyzing esterase 1 homolog (S. cerevisiae)	AAI03253.1	-	chr11	90737656	90748902	ENSBTAG00000001140	IAH1	isoamyl acetate-hydrolyzing esterase 1 homolog (S. cerevisiae)
ENSBTAG00000021978	BC148050	41	38	15	7	36	108	31	50	11.7	10.98	4.45	2.09	10.55	31	9.04333	14.5467	0.00443142	256	0.113867	-0.685762	0.685762	GO:0005924//cell-substrate adherens junction;GO:0031674//I band	GO:0008092//cytoskeletal protein binding	GO:0031589//cell-substrate adhesion;GO:0044057	gi|156121243|ref|NP_001095769.1|/0/beta-parvin [Bos taurus]	PARVB protein	AAI48051.1	+	chr5	121512900	121569985	ENSBTAG00000021978	PARVB	parvin, beta
ENSBTAG00000030814	BC114896	38	31	42	5	24	31	37	20	10.84	8.96	12.47	1.49	7.03	8.9	10.7567	5.80667	0.00453616	259	0.115208	0.889449	0.889449	-	GO:0005102//receptor binding	GO:0032501//multicellular organismal process	gi|134085631|ref|NP_001076990.1|/3.69368e-67/trefoil factor 2 [Bos taurus]	TFF2 protein	AAI14897.1	-	chr1	145487210	145490476	ENSBTAG00000030814	TFF2	trefoil factor 2
ENSBTAG00000024701	BC111687	8	14	13	39	16	22	12	26	2.28	4.05	3.86	11.65	4.69	6.31	3.39667	7.55	0.00465413	265	0.115528	-1.15236	1.15236	GO:0005743//mitochondrial inner membrane;GO:0005758//mitochondrial intermembrane space	GO:0046914//transition metal ion binding	GO:0050954//sensory perception of mechanical stimulus;GO:0006612//protein targeting to membrane	gi|114051035|ref|NP_001039597.1|/9.60966e-46/mitochondrial import inner membrane translocase subunit Tim10 [Bos taurus]	translocase of inner mitochondrial membrane 10 homolog (yeast)	AAI11688.1	-	chr15	81293776	81296366	ENSBTAG00000024701	TIMM10	translocase of inner mitochondrial membrane 10 homolog (yeast)
ENSBTAG00000019338	AF074402	14	44	56	109	31	33	38	58	3.99	12.72	16.63	32.57	9.08	9.47	11.1133	17.04	0.00468509	266	0.115859	-0.616634	0.616634	GO:0005887//integral to plasma membrane	GO:0004896//cytokine receptor activity	GO:0030888;GO:0007166//cell surface receptor linked signaling pathway;GO:0002377//immunoglobulin production	gi|4063013|gb|AAC98147.1|/0/interleukin-13 receptor alpha-1 chain precursor [Bos taurus]	interleukin-13 receptor alpha-1 chain precursor	AAC98147.1	+	chrUn.004.78	123238	168373	ENSBTAG00000019338	IL13RA1	interleukin 13 receptor, alpha 1
ENSBTAG00000012737	BC151280	47	19	30	43	64	45	32	51	13.41	5.49	8.91	12.85	18.75	12.92	9.27	14.84	0.00462005	262	0.115995	-0.67885	0.67885	-	-	-	gi|155372321|ref|NP_001094773.1|/0/psychosine receptor [Bos taurus]	GPR65 protein	AAI51281.1	+	chr10	102668176	102677399	ENSBTAG00000012737	GPR65	G protein-coupled receptor 65
ENSBTAG00000007624	BC149428	20	25	11	32	44	28	19	35	5.71	7.22	3.27	9.56	12.89	8.04	5.4	10.1633	0.00477493	267	0.117639	-0.912342	0.912342	-	-	-	gi|194221143|ref|XP_001916218.1|/0/PREDICTED: FERM domain containing 4B [Equus caballus]	FRMD4B protein	AAI49429.1	+	chr22	32988218	33122605	ENSBTAG00000007624	FRMD4B	FERM domain containing 4B
ENSBTAG00000001565	BC102262	49	33	19	40	54	64	34	53	13.98	9.54	5.64	11.95	15.82	18.37	9.72	15.38	0.00498832	272	0.120637	-0.662027	0.662027	GO:0043231//intracellular membrane-bounded organelle	-	GO:0007166//cell surface receptor linked signaling pathway;GO:0009888//tissue development	gi|77735889|ref|NP_001029641.1|/1.10927e-92/LDLR chaperone MESD [Bos taurus]	mesoderm development candidate 2	AAI02263.1	-	chr21	26654506	26662884	ENSBTAG00000001565	MESDC2	mesoderm development candidate 2
ENSBTAG00000013735	BC109955,BT026156	48	28	29	47	82	34	35	54	13.69	8.09	8.61	14.05	24.03	9.76	10.13	15.9467	0.00516769	279	0.121839	-0.654621	0.654621	GO:0015630//microtubule cytoskeleton;GO:0044444//cytoplasmic part	GO:0005515//protein binding	GO:0006457//protein folding;GO:0040007//growth;GO:0007010//cytoskeleton organization;GO:0007626//locomotory behavior;GO:0043623//cellular protein complex assembly;GO:0043500;GO:0007409//axonogenesis	gi|84000041|ref|NP_001033121.1|/0/tubulin-specific chaperone E [Bos taurus]	tubulin folding cofactor E	AAI09956.1	+	chr28	6580648	6669681	ENSBTAG00000013735	TBCE	tubulin folding cofactor E
ENSBTAG00000020527	BC103368	16	7	7	35	24	10	10	23	4.56	2.02	2.08	10.46	7.03	2.87	2.88667	6.78667	0.00511387	276	0.121881	-1.2333	1.2333	GO:0042579//microbody;GO:0000267//cell fraction	GO:0046872//metal ion binding;GO:0042802//identical protein binding;GO:0004448//isocitrate dehydrogenase activity;GO:0000166//nucleotide binding	GO:0006629//lipid metabolic process;GO:0009725//response to hormone stimulus;GO:0043648//dicarboxylic acid metabolic process;GO:0006739//NADP metabolic process;GO:0006790//sulfur metabolic process;GO:0044262//cellular carbohydrate metabolic process;GO:000	gi|75832090|ref|NP_851355.2|/0/isocitrate dehydrogenase [NADP] cytoplasmic [Bos taurus]	isocitrate dehydrogenase 1 (NADP+), soluble	AAI03369.1	+	chr2	101647000	101668021	ENSBTAG00000020527	IDH1	isocitrate dehydrogenase 1 (NADP+), soluble
ENSBTAG00000040569	BC151287	24	16	19	38	44	27	20	36	6.85	4.62	5.64	11.35	12.89	7.75	5.70333	10.6633	0.00510643	275	0.122146	-0.902781	0.902781	-	-	-	gi|156121115|ref|NP_001095705.1|/0/NLR family member X1 [Bos taurus]	NLRX1 protein	AAI51288.1	+	chr15	28301143	28319107	ENSBTAG00000040569	NLRX1	NLR family member X1
ENSBTAG00000017201	BC103455	48	34	22	41	84	38	35	54	13.69	9.83	6.53	12.25	24.61	10.91	10.0167	15.9233	0.00516769	278	0.122277	-0.66874	0.66874	GO:0012505//endomembrane system;GO:0044431//Golgi apparatus part	GO:0005488//binding;GO:0022892	GO:0015031//protein transport	gi|94966994|ref|NP_001035693.1|/1.19168e-75/AP-4 complex subunit sigma-1 [Bos taurus]	adaptor-related protein complex 4, sigma 1 subunit	AAI03456.1	+	chr21	42565593	42611260	ENSBTAG00000017201	AP4S1	adaptor-related protein complex 4, sigma 1 subunit
ENSBTAG00000009527	BC142457	31	21	22	48	46	32	25	42	8.84	6.07	6.53	14.34	13.48	9.18	7.14667	12.3333	0.00528788	284	0.122478	-0.78722	0.78722	GO:0043231//intracellular membrane-bounded organelle	GO:0008135//translation factor activity, nucleic acid binding;GO:0030528//transcription regulator activity	GO:0006351//transcription, DNA-dependent;GO:0006412//translation	gi|157279893|ref|NP_001098462.1|/3.44402e-113/hypothetical protein LOC539385 [Bos taurus]	LOC539385 protein	AAI42458.1	-	chr3	98752826	98796755	ENSBTAG00000009527	LOC539385	hypothetical protein LOC539385
ENSBTAG00000011622	BC122840	20	32	24	45	27	54	25	42	5.71	9.25	7.13	13.45	7.91	15.5	7.36333	12.2867	0.00528788	283	0.122911	-0.738663	0.738663	-	-	-	gi|118601768|ref|NP_001073058.1|/1.74793e-121/hypothetical protein LOC512779 [Bos taurus]	chromosome 18 open reading frame 21 ortholog	AAI22841.1	-	chr24	22239716	22247680	ENSBTAG00000011622	C24H18orf21	chromosome 18 open reading frame 21 ortholog
ENSBTAG00000019836	BC120306	8	7	10	19	28	12	8	20	2.28	2.02	2.97	5.68	8.2	3.44	2.42333	5.77333	0.00551905	289	0.12562	-1.25241	1.25241	-	-	-	gi|118151190|ref|NP_001071524.1|/2.12967e-73/GSK3-beta interaction protein [Bos taurus]	chromosome 14 open reading frame 129 ortholog	AAI20307.1	+	chr21	61449581	61471552	ENSBTAG00000019836	C21H14ORF129	chromosome 14 open reading frame 129 ortholog
ENSBTAG00000005732	BC120158	12	86	21	41	11	17	40	23	3.42	24.85	6.24	12.25	3.22	4.88	11.5033	6.78333	0.00550427	288	0.125719	0.761986	0.761986	GO:0012505//endomembrane system;GO:0005801//cis-Golgi network	GO:0009975//cyclase activity;GO:0005506//iron ion binding	GO:0006164//purine nucleotide biosynthetic process;GO:0048193//Golgi vesicle transport	gi|115497740|ref|NP_001069588.1|/1.00561e-81/trafficking protein particle complex subunit 3 [Bos taurus]	trafficking protein particle complex 3	AAI20159.1	+	chr3	116893489	116908492	ENSBTAG00000005732	TRAPPC3	trafficking protein particle complex 3
ENSBTAG00000011554	BC119935	5	7	5	20	13	18	6	17	1.43	2.02	1.48	5.98	3.81	5.17	1.64333	4.98667	0.00576114	297	0.127599	-1.60145	1.60145	GO:0031981//nuclear lumen	-	-	gi|115495881|ref|NP_001068997.1|/2.64922e-105/surfeit locus protein 6 [Bos taurus]	surfeit 6	AAI19936.1	-	chr11	108168617	108175376	ENSBTAG00000011554	SURF6	surfeit 6
ENSBTAG00000025413	BC114818	27	23	16	36	55	22	22	38	7.7	6.65	4.75	10.76	16.11	6.31	6.36667	11.06	0.00574989	296	0.12778	-0.796741	0.796741	GO:0031224//intrinsic to membrane;GO:0031090//organelle membrane;GO:0005740//mitochondrial envelope	GO:0046914//transition metal ion binding;GO:0019787//small conjugating protein ligase activity	GO:0016567//protein ubiquitination;GO:0006515//misfolded or incompletely synthesized protein catabolic process	gi|157428014|ref|NP_001098915.1|/6.9552e-85/E3 ubiquitin-protein ligase RNF5 [Bos taurus]	RNF5 protein	AAI14819.1	-	chr23	27031916	27034230	ENSBTAG00000025413	RNF5	ring finger protein 5
ENSBTAG00000018643	BC111335	31	24	13	3	19	7	23	10	8.84	6.94	3.86	0.9	5.57	2.01	6.54667	2.82667	0.00572196	294	0.128024	1.21166	1.21166	GO:0043231//intracellular membrane-bounded organelle;GO:0005819//spindle	GO:0005488//binding	GO:0007052//mitotic spindle organization;GO:0051301//cell division	gi|115497376|ref|NP_001070011.1|/0/protein regulator of cytokinesis 1 [Bos taurus]	protein regulator of cytokinesis 1	AAI11336.1	+	chr21	21421836	21444906	ENSBTAG00000018643	PRC1	protein regulator of cytokinesis 1
ENSBTAG00000038770	BC134787	14	27	4	37	16	33	15	29	3.99	7.8	1.19	11.06	4.69	9.47	4.32667	8.40667	0.00617492	315	0.128948	-0.958278	0.958278	GO:0044444//cytoplasmic part	GO:0005548//phospholipid transporter activity;GO:0005543//phospholipid binding	GO:0006869//lipid transport;GO:0016125//sterol metabolic process	gi|139949026|ref|NP_001077150.1|/3.88004e-121/hypothetical protein LOC513767 [Bos taurus]	LOC513767 protein	AAI34788.1	+	chr19	5277988	5302420	ENSBTAG00000038770	LOC513767	phosphatidylcholine transfer protein-like
ENSBTAG00000037735	BC123493	35	24	41	43	39	72	33	51	9.99	6.94	12.18	12.85	11.43	20.66	9.70333	14.98	0.00590547	301	0.129057	-0.626485	0.626485	-	-	-	gi|118150988|ref|NP_001071415.1|/1.01174e-166/C5a anaphylatoxin chemotactic receptor C5L2 [Bos taurus]	G protein-coupled receptor 77	AAI23494.1	+	chr18	54133803	54138548	ENSBTAG00000037735	GPR77	G protein-coupled receptor 77
ENSBTAG00000002555	BC112562	12	12	12	6	35	33	12	25	3.42	3.47	3.56	1.79	10.25	9.47	3.48333	7.17	0.00639646	326	0.129067	-1.0415	1.0415	GO:0031224//intrinsic to membrane	-	-	gi|114051708|ref|NP_001039986.1|/4.25013e-39/PDZK1-interacting protein 1 [Bos taurus]	PDZK1 interacting protein 1	AAI12563.1	+	chr3	105952500	105957961	ENSBTAG00000002555	PDZK1IP1	PDZK1 interacting protein 1
ENSBTAG00000012654	BC105502	31	36	42	52	77	34	36	54	8.84	10.4	12.47	15.54	22.56	9.76	10.57	15.9533	0.00648753	330	0.129318	-0.593883	0.593883	GO:0043231//intracellular membrane-bounded organelle	-	-	gi|114050995|ref|NP_001039949.1|/3.0908e-63/coiled-coil-helix-coiled-coil-helix domain-containing protein 1 [Bos taurus]	coiled-coil-helix-coiled-coil-helix domain containing 1	AAI05503.1	+	chr28	29063229	29064504	ENSBTAG00000012654	CHCHD1	coiled-coil-helix-coiled-coil-helix domain containing 1
ENSBTAG00000001725	BC112547	66	21	40	16	27	31	42	25	18.83	6.07	11.88	4.78	7.91	8.9	12.26	7.19667	0.00612479	311	0.129546	0.768558	0.768558	GO:0044421//extracellular region part	GO:0005125//cytokine activity;GO:0019887//protein kinase regulator activity	GO:0006952//defense response;GO:0001525//angiogenesis;GO:0023060;GO:0010212//response to ionizing radiation;GO:0033273//response to vitamin;GO:0023033;GO:0009408//response to heat;GO:0048513//organ development;GO:0002237//response to molecule of bacterial	gi|114052749|ref|NP_001040016.1|/8.84748e-51/C-X-C motif chemokine 10 precursor [Bos taurus]	chemokine (C-X-C motif) ligand 10	AAI12548.1	-	chr6	94129097	94131447	ENSBTAG00000001725	CXCL10	chemokine (C-X-C motif) ligand 10
ENSBTAG00000026172	BC153243	38	78	27	44	17	28	48	30	10.84	22.54	8.02	13.15	4.98	8.04	13.8	8.72333	0.00617177	313	0.129706	0.661717	0.661717	-	-	-	gi|157785609|ref|NP_001099102.1|/4.3172e-167/family with sequence similarity 84, member B [Bos taurus]	FAM84B protein	AAI53244.1	+	chr14	13381539	13386602	ENSBTAG00000026172	FAM84B	family with sequence similarity 84, member B
ENSBTAG00000038515	BC142109	13	28	10	6	2	10	17	6	3.71	8.09	2.97	1.79	0.59	2.87	4.92333	1.75	0.00633574	317	0.131472	1.49228	1.49228	-	-	-	gi|301786344|ref|XP_002928600.1|/1.6465e-48/PREDICTED: histone H2A.J-like [Ailuropoda melanoleuca]	HIST1H2AG protein	AAI42110.1	+	chr23	31010518	31010910	ENSBTAG00000038515	HIST1H2AG	histone cluster 1, H2ag
ENSBTAG00000037534	BC142106	0	6	7	13	24	11	4	16	0	1.73	2.08	3.88	7.03	3.16	1.27	4.69	0.00220259	179	0.0809423	-1.88476	1.88476	GO:0016021//integral to membrane	GO:0030246//carbohydrate binding;GO:0004888//transmembrane receptor activity	GO:0023033	gi|149643045|ref|NP_001092590.1|/1.01539e-120/killer cell lectin-like receptor subfamily F, member 1 [Bos taurus]	KLRF1 protein	AAI42107.1	-	chr5	107712989	107723529	ENSBTAG00000037534	KLRF1	killer cell lectin-like receptor subfamily F, member 1
ENSBTAG00000032158	BC134646	13	22	25	6	6	11	20	8	3.71	6.36	7.42	1.79	1.76	3.16	5.83	2.23667	0.00612218	310	0.129909	1.38215	1.38215	GO:0005887//integral to plasma membrane	GO:0005267//potassium channel activity;GO:0005515//protein binding	GO:0030001//metal ion transport	gi|297466315|ref|XP_001787245.2|/8.00176e-106/PREDICTED: potassium channel tetramerisation domain containing 17-like [Bos taurus]	KCTD17 protein	AAI34647.1	+	chr5	81355307	81365547	ENSBTAG00000032158	KCTD17	potassium channel tetramerisation domain containing 17
ENSBTAG00000019777	BC102247	8	32	20	8	10	6	20	8	2.28	9.25	5.94	2.39	2.93	1.72	5.82333	2.34667	0.00612218	308	0.130752	1.31123	1.31123	GO:0044444//cytoplasmic part	-	GO:0000087//M phase of mitotic cell cycle	gi|78369504|ref|NP_001030526.1|/5.91269e-134/cell division cycle-associated protein 3 [Bos taurus]	cell division cycle associated 3	AAI02248.1	+	chr5	10582840	10585081	ENSBTAG00000019777	CDCA3	cell division cycle associated 3
ENSBTAG00000001574	BC147897	36	24	25	35	51	49	28	45	10.27	6.94	7.42	10.46	14.94	14.06	8.21	13.1533	0.00605088	304	0.13093	-0.679974	0.679974	GO:0044464//cell part	GO:0005488//binding	-	gi|156121143|ref|NP_001095719.1|/1.19175e-179/hypothetical protein LOC540878 [Bos taurus]	MGC152575 protein	AAI47898.1	-	chr16	20082834	20108172	ENSBTAG00000001574	MGC152575	hypothetical LOC540878
ENSBTAG00000021976	BC120069	40	35	31	54	71	35	35	53	11.41	10.11	9.21	16.13	20.8	10.05	10.2433	15.66	0.00629813	316	0.131105	-0.612399	0.612399	GO:0005746//mitochondrial respiratory chain	GO:0043169//cation binding;GO:0051536//iron-sulfur cluster binding;GO:0050136//NADH dehydrogenase (quinone) activity	GO:0012501//programmed cell death;GO:0009205;GO:0022904//respiratory electron transport chain;GO:0051234//establishment of localization;GO:0042391//regulation of membrane potential	gi|27807355|ref|NP_777245.1|/0/NADH-ubiquinone oxidoreductase 75 kDa subunit, mitochondrial precursor [Bos taurus]	NADH dehydrogenase (ubiquinone) Fe-S protein 1, 75kDa (NADH-coenzyme Q reductase)	AAI20070.1	-	chr2	99538834	99568274	ENSBTAG00000021976	NDUFS1	NADH dehydrogenase (ubiquinone) Fe-S protein 1, 75kDa (NADH-coenzyme Q reductase)
ENSBTAG00000002332	BC105404	82	10	23	24	31	11	38	22	23.39	2.89	6.83	7.17	9.08	3.16	11.0367	6.47	0.0066026	331	0.131214	0.770467	0.770467	GO:0043231//intracellular membrane-bounded organelle;GO:0032991//macromolecular complex	GO:0003676//nucleic acid binding;GO:0046983//protein dimerization activity	GO:0006401//RNA catabolic process;GO:0006396//RNA processing	gi|6912488|ref|NP_036454.1|/2.00695e-44/U6 snRNA-associated Sm-like protein LSm5 isoform a [Homo sapiens]	LSM5 homolog, U6 small nuclear RNA associated (S. cerevisiae)	AAI05405.1	+	chr4	66529876	66533470	ENSBTAG00000002332	LSM5	LSM5 homolog, U6 small nuclear RNA associated (S. cerevisiae)
ENSBTAG00000010227	X75931	25	52	24	58	63	34	34	52	7.13	15.03	7.13	17.33	18.46	9.76	9.76333	15.1833	0.0061041	306	0.131218	-0.637043	0.637043	GO:0043231//intracellular membrane-bounded organelle	GO:0003676//nucleic acid binding;GO:0003824//catalytic activity	GO:0008334//histone mRNA metabolic process;GO:0006396//RNA processing	gi|28461235|ref|NP_787002.1|/0/cleavage and polyadenylation specificity factor subunit 2 [Bos taurus]	Cleavage and Polyadenylation specificity factor (CPSF) 100kD subunit	CAA53535.1	+	chr21	57305046	57338202	ENSBTAG00000010227	CPSF2	cleavage and polyadenylation specific factor 2, 100kDa
ENSBTAG00000001829	BC149348	39	78	44	54	15	37	54	35	11.13	22.54	13.07	16.13	4.39	10.62	15.58	10.38	0.00608994	305	0.131343	0.585889	0.585889	-	-	-	gi|154152059|ref|NP_001093848.1|/0/solute carrier family 17 member 9 [Bos taurus]	SLC17A9 protein	AAI49349.1	-	chr13	55135935	55149855	ENSBTAG00000001829	SLC17A9	solute carrier family 17, member 9
ENSBTAG00000030428	BC102705	72	52	44	78	131	49	56	86	20.54	15.03	13.07	23.31	38.38	14.06	16.2133	25.25	0.00123638	141	0.0576803	-0.639103	0.639103	-	-	-	gi|164451500|ref|NP_001029451.2|/6.39515e-106/hypothetical protein LOC507125 [Bos taurus]	chromosome 1 open reading frame 50 ortholog	AAI02706.1	-	chr3	110407019	110414505	ENSBTAG00000030428	C3H1ORF50	chromosome 1 open reading frame 50 ortholog
ENSBTAG00000010509	BC142140	33	24	19	26	41	55	25	41	9.41	6.94	5.64	7.77	12.01	15.79	7.33	11.8567	0.00665836	333	0.131528	-0.693813	0.693813	GO:0031981//nuclear lumen;GO:0044427//chromosomal part;GO:0043234//protein complex;GO:0042598//vesicular fraction;GO:0044444//cytoplasmic part;GO:0000803	GO:0005515//protein binding;GO:0004674//protein serine/threonine kinase activity;GO:0032559//adenyl ribonucleotide binding	GO:0000080//G1 phase of mitotic cell cycle;GO:0032868//response to insulin stimulus;GO:0030001//metal ion transport;GO:0010557//positive regulation of macromolecule biosynthetic process;GO:0008283//cell proliferation;GO:0043627//response to estrogen stimu	gi|149642973|ref|NP_001092648.1|/4.2697e-171/cell division protein kinase 3 [Bos taurus]	CDK3 protein	AAI42141.1	-	chr19	57363070	57367370	ENSBTAG00000010509	CDK3	cyclin-dependent kinase 3
ENSBTAG00000008216	BC105511	22	86	24	24	40	18	44	27	6.28	24.85	7.13	7.17	11.72	5.17	12.7533	8.02	0.00672064	336	0.131573	0.6692	0.6692	GO:0044424//intracellular part	GO:0046872//metal ion binding;GO:0016728	GO:0006259//DNA metabolic process;GO:0051262//protein tetramerization;GO:0008283//cell proliferation;GO:0009165//nucleotide biosynthetic process;GO:0009132//nucleoside diphosphate metabolic process	gi|88682973|gb|AAI05512.1|/0/RRM2 protein [Bos taurus]	RRM2 protein	AAI05512.1	-	chr11	90263212	90270440	ENSBTAG00000008216	RRM2	ribonucleotide reductase M2
ENSBTAG00000019417	BC114723	4	2	4	17	16	3	3	12	1.14	0.58	1.19	5.08	4.69	0.86	0.97	3.54333	0.00670583	335	0.131675	-1.86905	1.86905	GO:0016020//membrane	-	-	gi|116004141|ref|NP_001070428.1|/0/armadillo repeat-containing X-linked protein 2 [Bos taurus]	armadillo repeat containing, X-linked 2	AAI14724.1	-	chrX	30959485	30963920	ENSBTAG00000019417	ARMCX2	armadillo repeat containing, X-linked 2
ENSBTAG00000018201	BC126551	24	42	27	59	63	22	31	48	6.85	12.14	8.02	17.63	18.46	6.31	9.00333	14.1333	0.00676013	337	0.131953	-0.650571	0.650571	-	GO:0043169//cation binding;GO:0009975//cyclase activity;GO:0016301//kinase activity;GO:0032559//adenyl ribonucleotide binding	GO:0019400;GO:0006796//phosphate metabolic process	gi|117935057|ref|NP_001019695.2|/0/bifunctional ATP-dependent dihydroxyacetone kinase/FAD-AMP lyase (cyclizing) [Bos taurus]	dihydroxyacetone kinase 2 homolog (S. cerevisiae)	AAI26552.1	+	chr29	41501947	41513995	ENSBTAG00000018201	DAK	dihydroxyacetone kinase 2 homolog (S. cerevisiae)
ENSBTAG00000012243	BC103202	20	37	40	64	54	30	32	49	5.71	10.69	11.88	19.12	15.82	8.61	9.42667	14.5167	0.00698419	346	0.13278	-0.622891	0.622891	GO:0031981//nuclear lumen	GO:0034062//RNA polymerase activity;GO:0003676//nucleic acid binding	GO:0006351//transcription, DNA-dependent	gi|77735763|ref|NP_001029580.1|/0/DNA-directed RNA polymerase I subunit RPA49 [Bos taurus]	polymerase (RNA) I polypeptide E, 53kDa	AAI03203.1	+	chr8	64388315	64404134	ENSBTAG00000012243	POLR1E	polymerase (RNA) I polypeptide E, 53kDa
ENSBTAG00000012501	BC140478	39	25	14	53	42	32	26	42	11.13	7.22	4.16	15.84	12.31	9.18	7.50333	12.4433	0.00694481	344	0.132799	-0.729769	0.729769	GO:0043231//intracellular membrane-bounded organelle	GO:0016706//oxidoreductase activity, acting on paired donors, with incorporation or reduction of molecular oxygen, 2-oxoglutarate as one donor, and incorporation of one atom each of oxygen into both donors;GO:0016701//oxidoreductase activity, acting on si	GO:0009888//tissue development;GO:0035513;GO:0006281//DNA repair;GO:0043576//regulation of respiratory gaseous exchange;GO:0035511//oxidative DNA demethylation;GO:0035264//multicellular organism growth;GO:0070344;GO:0019915//lipid storage;GO:0048871//mult	gi|147900662|ref|NP_001091611.1|/0/protein fto [Bos taurus]	FTO protein	AAI40479.1	+	chr18	21321201	21904687	ENSBTAG00000012501	FTO	fat mass and obesity associated
ENSBTAG00000006452	BC102857	42	25	29	50	51	47	32	49	11.98	7.22	8.61	14.94	14.94	13.49	9.27	14.4567	0.00698419	345	0.133165	-0.641094	0.641094	GO:0031224//intrinsic to membrane;GO:0042101//T cell receptor complex;GO:0044424//intracellular part	GO:0004872//receptor activity;GO:0046983//protein dimerization activity	GO:0023033;GO:0043368//positive T cell selection;GO:0065003	gi|77404436|ref|NP_001029205.1|/1.40336e-91/T-cell surface glycoprotein CD3 delta chain precursor [Bos taurus]	CD3d molecule, delta (CD3-TCR complex)	AAI02858.1	-	chr15	27451144	27455296	ENSBTAG00000006452	CD3D	CD3d molecule, delta (CD3-TCR complex)
ENSBTAG00000006783	BC103015	12	33	36	60	41	28	27	43	3.42	9.54	10.69	17.93	12.01	8.04	7.88333	12.66	0.00722282	348	0.136528	-0.6834	0.6834	GO:0043231//intracellular membrane-bounded organelle	-	-	gi|116004213|ref|NP_001070465.1|/5.50365e-61/formation of mitochondrial complexes 1 homolog [Bos taurus]	formation of mitochondrial complexes 1 homolog (S. cerevisiae)	AAI03016.1	+	chr4	106528715	106533014	ENSBTAG00000006783	FMC1	formation of mitochondrial complexes 1 homolog (S. cerevisiae)
ENSBTAG00000017921	BC149974	14	14	13	37	15	28	14	27	3.99	4.05	3.86	11.06	4.39	8.04	3.96667	7.83	0.00760478	363	0.137808	-0.981085	0.981085	-	-	-	gi|156121349|ref|NP_001095823.1|/0/negative elongation factor A [Bos taurus]	WHSC2 protein	AAI49975.1	-	chr6	119033897	119048563	ENSBTAG00000017921	WHSC2	Wolf-Hirschhorn syndrome candidate 2
ENSBTAG00000004999	BC153277	7	0	0	12	4	15	2	10	2	0	0	3.59	1.17	4.31	0.666667	3.02333	0.00781563	372	0.138202	-2.1811	2.1811	-	-	-	gi|157279076|gb|AAI53278.1|/0/LOC510651 protein [Bos taurus]	LOC510651 protein	AAI53278.1	-	chr5	83808130	83833901	ENSBTAG00000004999	LOC510651	hypothetical LOC510651
ENSBTAG00000019107	BC149335	16	23	32	35	41	41	24	39	4.56	6.65	9.5	10.46	12.01	11.77	6.90333	11.4133	0.007989	380	0.138294	-0.725355	0.725355	-	-	-	gi|156121205|ref|NP_001095750.1|/0/growth arrest-specific protein 7 [Bos taurus]	GAS7 protein	AAI49336.1	-	chr19	29611138	29816460	ENSBTAG00000019107	GAS7	growth arrest-specific 7
ENSBTAG00000014029	BC123842	23	17	27	6	9	16	22	10	6.56	4.91	8.02	1.79	2.64	4.59	6.49667	3.00667	0.00794175	376	0.138938	1.11153	1.11153	GO:0044444//cytoplasmic part	GO:0016879//ligase activity, forming carbon-nitrogen bonds	GO:0043412;GO:0048232//male gamete generation;GO:0048869//cellular developmental process	gi|115304951|gb|AAI23843.1|/0/Hect domain and RLD 4 [Bos taurus]	hect domain and RLD 4	AAI23843.1	-	chr28	23657173	23809304	ENSBTAG00000014029	HERC4	hect domain and RLD 4
ENSBTAG00000008124	BC122692	10	5	8	19	13	25	8	19	2.85	1.44	2.38	5.68	3.81	7.18	2.22333	5.55667	0.00791857	374	0.139274	-1.3215	1.3215	-	-	-	gi|115497680|ref|NP_001068704.1|/0/glycerol kinase [Bos taurus]	glycerol kinase	AAI22693.1	+	chrUn.004.21	565163	639450	ENSBTAG00000008124	GK	glycerol kinase
ENSBTAG00000017943	BC146055	43	30	19	54	64	24	31	47	12.27	8.67	5.64	16.13	18.75	6.89	8.86	13.9233	0.0082505	387	0.140237	-0.652126	0.652126	GO:0012505//endomembrane system;GO:0043231//intracellular membrane-bounded organelle;GO:0031224//intrinsic to membrane;GO:0044444//cytoplasmic part	GO:0030246//carbohydrate binding;GO:0008376//acetylgalactosaminyltransferase activity	GO:0006486//protein amino acid glycosylation	gi|148878418|gb|AAI46056.1|/0/UDP-N-acetyl-alpha-D-galactosamine:polypeptide N-acetylgalactosaminyltransferase 6 (GalNAc-T6) [Bos taurus]	UDP-N-acetyl-alpha-D-galactosamine:polypeptide N-acetylgalactosaminyltransferase 6 (GalNAc-T6)	AAI46056.1	+	chr5	31263192	31305031	ENSBTAG00000017943	GALNT6	UDP-N-acetyl-alpha-D-galactosamine:polypeptide N-acetylgalactosaminyltransferase 6 (GalNAc-T6)
ENSBTAG00000005652	BC123644	31	28	22	11	19	11	27	14	8.84	8.09	6.53	3.29	5.57	3.16	7.82	4.00667	0.00850907	390	0.14352	0.964766	0.964766	-	-	-	gi|134085821|ref|NP_001076980.1|/1.54518e-170/dolichyl-P-Man:Man(5)GlcNAc(2)-PP-dolichyl mannosyltransferase [Bos taurus]	ALG3 protein	AAI23645.1	+	chr1	84803052	84808376	ENSBTAG00000005652	ALG3	asparagine-linked glycosylation 3, alpha-1,3- mannosyltransferase homolog (S. cerevisiae)
ENSBTAG00000014898	BC149752	33	13	24	14	6	12	23	11	9.41	3.76	7.13	4.18	1.76	3.44	6.76667	3.12667	0.00880482	399	0.145158	1.11382	1.11382	-	-	-	gi|156120507|ref|NP_001095399.1|/3.66339e-167/hexokinase 3 [Bos taurus]	HK3 protein	AAI49753.1	-	chr7	37632560	37651735	ENSBTAG00000014898	HK3	hexokinase 3 (white cell)
ENSBTAG00000011388	BC142027	7	80	28	44	11	15	38	23	2	23.12	8.31	13.15	3.22	4.31	11.1433	6.89333	0.00871779	395	0.145179	0.692907	0.692907	GO:0019866//organelle inner membrane;GO:0043231//intracellular membrane-bounded organelle;GO:0043232	GO:0005515//protein binding	-	gi|148745563|gb|AAI42028.1|/5.08248e-153/Stomatin (EPB72)-like 2 [Bos taurus]	stomatin (EPB72)-like 2	AAI42028.1	-	chr8	62013177	62016436	ENSBTAG00000011388	STOML2	stomatin (EPB72)-like 2
ENSBTAG00000001338	AY574996	8	29	19	10	5	10	19	8	2.28	8.38	5.64	2.99	1.46	2.87	5.43333	2.44	0.00870833	394	0.145389	1.15496	1.15496	GO:0031224//intrinsic to membrane;GO:0044424//intracellular part	GO:0004950//chemokine receptor activity	GO:0006952//defense response;GO:0023060;GO:0042221//response to chemical stimulus;GO:0045765//regulation of angiogenesis;GO:0001935//endothelial cell proliferation;GO:0007166//cell surface receptor linked signaling pathway	gi|46410274|gb|AAS93965.1|/5.00408e-83/C-C motif chemokine receptor 3 [Bos taurus]	C-C motif chemokine receptor 3	AAS93965.1	-	chr22	54496139	54508087	ENSBTAG00000001338	CCR3	chemokine (C-C motif) receptor 3
ENSBTAG00000013166	BC120364	8	10	8	14	36	9	9	20	2.28	2.89	2.38	4.18	10.55	2.58	2.51667	5.77	0.00893022	401	0.146491	-1.19706	1.19706	-	-	-	gi|115496736|ref|NP_001069832.1|/0/SET and MYND domain-containing protein 2 [Bos taurus]	SET and MYND domain containing 2	AAI20365.1	-	chr16	67085169	67140464	ENSBTAG00000013166	SMYD2	SET and MYND domain containing 2
ENSBTAG00000007952	BC103371	5	37	25	84	17	7	22	36	1.43	10.69	7.42	25.1	4.98	2.01	6.51333	10.6967	0.00921432	413	0.14676	-0.715693	0.715693	GO:0005635//nuclear envelope;GO:0032991//macromolecular complex	GO:0005488//binding	GO:0050658//RNA transport;GO:0042221//response to chemical stimulus	gi|78369428|ref|NP_001030394.1|/0/major vault protein [Bos taurus]	major vault protein	AAI03372.1	-	chr25	28217542	28237111	ENSBTAG00000007952	MVP	major vault protein
ENSBTAG00000020161	BT025359	9	16	14	6	0	5	13	4	2.57	4.62	4.16	1.79	0	1.44	3.78333	1.07667	0.00947832	422	0.147745	1.81309	1.81309	GO:0031461//cullin-RING ubiquitin ligase complex	GO:0005488//binding	GO:0009987//cellular process	gi|95767553|gb|ABF57315.1|/0/kelch-like [Bos taurus]	kelch-like	ABF57315.1	+	chr17	75855326	75876559	ENSBTAG00000020161	KLHL22	kelch-like 22 (Drosophila)
ENSBTAG00000033278	BC120099	15	2	7	0	0	3	8	1	4.28	0.58	2.08	0	0	0.86	2.31333	0.286667	0.00909737	405	0.147759	3.01253	3.01253	GO:0016021//integral to membrane	GO:0004930//G-protein coupled receptor activity	GO:0023060;GO:0007186//G-protein coupled receptor protein signaling pathway;GO:0033363//secretory granule organization;GO:0006950//response to stress;GO:0010524//positive regulation of calcium ion transport into cytosol	gi|115497548|ref|NP_001069606.1|/4.67677e-157/proteinase-activated receptor 4 [Bos taurus]	coagulation factor II (thrombin) receptor-like 3	AAI20100.1	-	chr7	6628794	6630667	ENSBTAG00000033278	F2RL3	coagulation factor II (thrombin) receptor-like 3
ENSBTAG00000006404	BC149063	16	14	19	2	6	9	16	6	4.56	4.05	5.64	0.6	1.76	2.58	4.75	1.64667	0.00932557	415	0.147816	1.52838	1.52838	GO:0043229//intracellular organelle	-	-	gi|156120587|ref|NP_001095439.1|/0/centromere protein T [Bos taurus]	CENPT protein	AAI49064.1	-	chr18	34360067	34366067	ENSBTAG00000006404	CENPT	centromere protein T
ENSBTAG00000014579	BC110163	21	30	19	53	38	20	23	37	5.99	8.67	5.64	15.84	11.13	5.74	6.76667	10.9033	0.00958228	426	0.147963	-0.688252	0.688252	GO:0000315//organellar large ribosomal subunit;GO:0043231//intracellular membrane-bounded organelle	GO:0005198//structural molecule activity	GO:0010467//gene expression	gi|158819073|ref|NP_001103657.1|/7.43353e-50/39S ribosomal protein L34, mitochondrial precursor [Bos taurus]	MRPL34 protein	AAI10164.1	-	chr7	5761373	5762624	ENSBTAG00000014579	MRPL34	mitochondrial ribosomal protein L34
ENSBTAG00000020710	BC123539	43	35	43	20	32	22	40	25	12.27	10.11	12.77	5.98	9.38	6.31	11.7167	7.22333	0.00945845	420	0.148137	0.697826	0.697826	-	-	-	gi|118151204|ref|NP_001071533.1|/4.87187e-131/centromere protein Q [Bos taurus]	centromere protein Q	AAI23540.1	+	chr23	22715183	22732818	ENSBTAG00000020710	CENPQ	centromere protein Q
ENSBTAG00000015961	BT021800	7	7	2	0	0	2	5	1	2	2.02	0.59	0	0	0.57	1.53667	0.19	0.0478957	2126	0.148193	3.01573	3.01573	GO:0031224//intrinsic to membrane	GO:0005198//structural molecule activity	GO:0030154//cell differentiation	gi|77736259|ref|NP_001029829.1|/1.04521e-111/tetraspanin-2 [Bos taurus]	tetraspan 2	AAX46647.1	+	chr3	30726266	30778142	ENSBTAG00000015961	TSPAN2	tetraspanin 2
ENSBTAG00000039782	BC154402	4	5	5	4	0	0	5	1	1.14	1.44	1.48	1.2	0	0	1.35333	0.4	0.0478957	2125	0.148263	1.75845	1.75845	-	-	-	gi|194218716|ref|XP_001493421.2|/2.43253e-159/PREDICTED: zinc finger protein 12 [Equus caballus]	zinc finger protein 12	AAI54403.1	-	chr25	40343127	40344249	ENSBTAG00000039782	ZNF12	zinc finger protein 12
ENSBTAG00000017661	BC148113	5	12	16	4	9	6	11	6	1.43	3.47	4.75	1.2	2.64	1.72	3.21667	1.85333	0.0484426	2148	0.14835	0.795444	0.795444	GO:0043231//intracellular membrane-bounded organelle	GO:0003676//nucleic acid binding	GO:0010468//regulation of gene expression;GO:0006351//transcription, DNA-dependent	gi|156120991|ref|NP_001095642.1|/0/DNA-binding protein RFX2 [Bos taurus]	RFX2 protein	AAI48114.1	+	chr7	16919194	16962993	ENSBTAG00000017661	RFX2	regulatory factor X, 2 (influences HLA class II expression)
ENSBTAG00000037539	BC151459	15	0	0	2	2	0	5	1	4.28	0	0	0.6	0.59	0	1.42667	0.396667	0.0478957	2123	0.148402	1.84665	1.84665	-	-	-	gi|155372041|ref|NP_001094628.1|/0/vascular cell adhesion molecule 1 [Bos taurus]	VCAM1 protein	AAI51460.1	-	chr3	45547403	45569852	ENSBTAG00000037539	VCAM1	vascular cell adhesion molecule 1
ENSBTAG00000006869	BC133583	4	11	17	5	6	7	11	6	1.14	3.18	5.05	1.49	1.76	2.01	3.12333	1.75333	0.0484426	2147	0.148419	0.832986	0.832986	-	GO:0046914//transition metal ion binding	-	gi|126723531|ref|NP_001075901.1|/9.6373e-172/tudor domain-containing protein PHF20L1 [Bos taurus]	PHF20L1 protein	AAI33584.1	-	chr14	7943648	7990482	ENSBTAG00000006869	PHF20L1	PHD finger protein 20-like 1
ENSBTAG00000001160	BC113252	45	34	38	30	20	22	39	24	12.84	9.83	11.28	8.96	5.86	6.31	11.3167	7.04333	0.00909483	403	0.148451	0.684119	0.684119	GO:0043231//intracellular membrane-bounded organelle	GO:0043169//cation binding;GO:0003676//nucleic acid binding;GO:0003712//transcription cofactor activity;GO:0001071	GO:0010468//regulation of gene expression	gi|114050745|ref|NP_001039940.1|/0/glucocorticoid modulatory element-binding protein 1 [Bos taurus]	glucocorticoid modulatory element binding protein 1	AAI13253.1	-	chr2	128926426	128953181	ENSBTAG00000001160	GMEB1	glucocorticoid modulatory element binding protein 1
ENSBTAG00000039223	BC149694	5	5	6	0	2	2	5	1	1.43	1.44	1.78	0	0.59	0.57	1.55	0.386667	0.0478957	2122	0.148472	2.00311	2.00311	-	-	-	gi|255653011|ref|NP_001157418.1|/6.31628e-177/WD repeat-containing protein 38 [Bos taurus]	WDR38 protein	AAI49695.2	+	chr11	99273781	99278346	ENSBTAG00000039223	WDR38	WD repeat domain 38
ENSBTAG00000030246	BC126637	4	9	3	0	2	0	5	1	1.14	2.6	0.89	0	0.59	0	1.54333	0.196667	0.0478957	2121	0.148542	2.97223	2.97223	GO:0031224//intrinsic to membrane;GO:0005626//insoluble fraction	GO:0016462//pyrophosphatase activity;GO:0032559//adenyl ribonucleotide binding	GO:0009123;GO:0009132//nucleoside diphosphate metabolic process	gi|118150950|ref|NP_001071395.1|/0/ectonucleoside triphosphate diphosphohydrolase 8 [Bos taurus]	ectonucleoside triphosphate diphosphohydrolase 8	AAI26638.1	+	chrUn.004.135	98955	103453	ENSBTAG00000030246	ENTPD8	ectonucleoside triphosphate diphosphohydrolase 8
ENSBTAG00000004636	BC122736	7	0	9	2	0	2	5	1	2	0	2.67	0.6	0	0.57	1.55667	0.39	0.0478957	2120	0.148612	1.99691	1.99691	-	-	-	gi|115497718|ref|NP_001069061.1|/0/pleckstrin homology domain containing, family A (phosphoinositide binding specific) member 1 [Bos taurus]	pleckstrin homology domain containing, family A (phosphoinositide binding specific) member 1	AAI22737.1	+	chr26	42820954	42873331	ENSBTAG00000004636	PLEKHA1	pleckstrin homology domain containing, family A (phosphoinositide binding specific) member 1
ENSBTAG00000019026	BC114730	2	6	7	0	4	0	5	1	0.57	1.73	2.08	0	1.17	0	1.46	0.39	0.0478957	2118	0.148753	1.90442	1.90442	GO:0005789//endoplasmic reticulum membrane;GO:0031224//intrinsic to membrane	GO:0043169//cation binding;GO:0008376//acetylgalactosaminyltransferase activity;GO:0008375//acetylglucosaminyltransferase activity	GO:0006041//glucosamine metabolic process	gi|296489374|gb|DAA31487.1|/4.63531e-175/exostoses-like 2 [Bos taurus]	exostoses (multiple)-like 2	AAI14731.1	+	chr3	45364226	45381998	ENSBTAG00000019026	EXTL2	exostoses (multiple)-like 2
ENSBTAG00000008758	BC114026	5	8	3	0	4	0	5	1	1.43	2.31	0.89	0	1.17	0	1.54333	0.39	0.0478957	2117	0.148823	1.9845	1.9845	GO:0031981//nuclear lumen;GO:0015630//microtubule cytoskeleton	GO:0003774//motor activity;GO:0032559//adenyl ribonucleotide binding	GO:0006810//transport;GO:0007017//microtubule-based process	gi|114052799|ref|NP_001039753.1|/0/kinesin-like protein KIF20A [Bos taurus]	kinesin family member 20A	AAI14027.1	+	chr7	48928849	48937249	ENSBTAG00000008758	KIF20A	kinesin family member 20A
ENSBTAG00000008731	D82025	14	18	9	5	14	8	14	9	3.99	5.2	2.67	1.49	4.1	2.3	3.95333	2.63	0.0499765	2208	0.148888	0.588007	0.588007	GO:0043234//protein complex;GO:0005768//endosome	GO:0016705//oxidoreductase activity, acting on paired donors, with incorporation or reduction of molecular oxygen;GO:0016757//transferase activity, transferring glycosyl groups;GO:0016209//antioxidant activity;GO:0004869//cysteine-type endopeptidase inhib	GO:0030097//hemopoiesis;GO:0051091//positive regulation of transcription factor activity;GO:0043549//regulation of kinase activity;GO:0042743//hydrogen peroxide metabolic process;GO:0008283//cell proliferation;GO:0001890//placenta development;GO:0000302//	gi|27806083|ref|NP_776857.1|/3.86281e-138/thioredoxin-dependent peroxide reductase, mitochondrial precursor [Bos taurus]	antioxidant protein	BAA11511.1	-	chr26	39793508	39802856	ENSBTAG00000008731	PRDX3	peroxiredoxin 3
ENSBTAG00000006335	AB038383	5	4	6	0	2	0	5	1	1.43	1.16	1.78	0	0.59	0	1.45667	0.196667	0.0478957	2116	0.148893	2.88885	2.88885	GO:0031981//nuclear lumen	GO:0060089//molecular transducer activity;GO:0001071;GO:0046872//metal ion binding;GO:0003677//DNA binding	GO:0007166//cell surface receptor linked signaling pathway;GO:0045830;GO:0006357//regulation of transcription from RNA polymerase II promoter;GO:0010033//response to organic substance;GO:0008283//cell proliferation;GO:0023060;GO:0002823	gi|8272447|dbj|BAA96475.1|/7.26044e-99/signal transducer and activator of transcription 6 [Bos taurus]	signal transducer and activator of transcription 6	BAA96475.1	+	chr5	60836725	60849303	ENSBTAG00000006335	STAT6	signal transducer and activator of transcription 6, interleukin-4 induced
ENSBTAG00000018192	BC120179	38	27	24	38	70	27	30	45	10.84	7.8	7.13	11.35	20.51	7.75	8.59	13.2033	0.00973369	430	0.148903	-0.620172	0.620172	GO:0031090//organelle membrane;GO:0043231//intracellular membrane-bounded organelle;GO:0031224//intrinsic to membrane	GO:0000030//mannosyltransferase activity	GO:0006487//protein amino acid N-linked glycosylation	gi|115497688|ref|NP_001069593.1|/0/probable dolichyl pyrophosphate Glc1Man9GlcNAc2 alpha-1,3-glucosyltransferase [Bos taurus]	asparagine-linked glycosylation 8, alpha-1,3-glucosyltransferase homolog (S. cerevisiae)	AAI20180.1	+	chr29	18779697	18919934	ENSBTAG00000018192	ALG8	asparagine-linked glycosylation 8, alpha-1,3-glucosyltransferase homolog (S. cerevisiae)
ENSBTAG00000007378	BC149906	9	15	14	4	6	14	13	8	2.57	4.33	4.16	1.2	1.76	4.02	3.68667	2.32667	0.0497799	2198	0.148977	0.664052	0.664052	-	-	-	gi|73980061|ref|XP_850788.1|/0/PREDICTED: similar to restin-like 2 isoform 2 [Canis familiaris]	CLIP4 protein	AAI49907.1	-	chr11	72637245	72713776	ENSBTAG00000007378	CLIP4	CAP-GLY domain containing linker protein family, member 4
ENSBTAG00000026953	BC151771	16	22	17	12	11	12	18	12	4.56	6.36	5.05	3.59	3.22	3.44	5.32333	3.41667	0.0415015	1832	0.149016	0.63974	0.63974	-	-	-	gi|154757398|gb|AAI51772.1|/0/Unknown (protein for IMAGE:7946210) [Bos taurus]	Unknown (protein for IMAGE:7946210)	AAI51772.1	-	chr21	57213793	57239598	ENSBTAG00000026953	TRIP11	thyroid hormone receptor interactor 11
ENSBTAG00000018775	BC146057	11	17	11	8	11	4	13	8	3.14	4.91	3.27	2.39	3.22	1.15	3.77333	2.25333	0.0497799	2197	0.149045	0.743779	0.743779	GO:0015630//microtubule cytoskeleton;GO:0031981//nuclear lumen;GO:0044430//cytoskeletal part	GO:0019900//kinase binding;GO:0032561//guanyl ribonucleotide binding;GO:0032559//adenyl ribonucleotide binding	GO:0012501//programmed cell death;GO:0000087//M phase of mitotic cell cycle;GO:0045860//positive regulation of protein kinase activity;GO:0007346//regulation of mitotic cell cycle	gi|149642811|ref|NP_001092368.1|/0/targeting protein for Xklp2 [Bos taurus]	TPX2 protein	AAI46058.1	+	chr13	62143580	62198175	ENSBTAG00000018775	TPX2	TPX2, microtubule-associated, homolog (Xenopus laevis)
ENSBTAG00000030348	BC147969	12	0	16	18	12	13	9	14	3.42	0	4.75	5.38	3.52	3.73	2.72333	4.21	0.0478629	2112	0.149073	-0.628447	0.628447	GO:0043231//intracellular membrane-bounded organelle	GO:0046914//transition metal ion binding;GO:0003676//nucleic acid binding	GO:0006351//transcription, DNA-dependent	gi|157279961|ref|NP_001098496.1|/0/zinc finger protein 582 [Bos taurus]	ZNF582 protein	AAI47970.1	+	chr18	63964414	63976733	ENSBTAG00000030348	ZNF582	zinc finger protein 582
ENSBTAG00000015478	BC142219	15	19	5	6	9	8	13	8	4.28	5.49	1.48	1.79	2.64	2.3	3.75	2.24333	0.0497799	2196	0.149113	0.741247	0.741247	GO:0031224//intrinsic to membrane;GO:0043231//intracellular membrane-bounded organelle;GO:0044444//cytoplasmic part;GO:0031090//organelle membrane;GO:0042598//vesicular fraction	GO:0033765	GO:0007548//sex differentiation;GO:0048869//cellular developmental process;GO:0042221//response to chemical stimulus;GO:0006694//steroid biosynthetic process	gi|149642711|ref|NP_001092607.1|/1.99313e-138/3-oxo-5-alpha-steroid 4-dehydrogenase 1 [Bos taurus]	SRD5A1 protein	AAI42220.1	-	chr20	70391771	70429283	ENSBTAG00000015478	SRD5A1	steroid-5-alpha-reductase, alpha polypeptide 1 (3-oxo-5 alpha-steroid delta 4-dehydrogenase alpha 1)
ENSBTAG00000038971	BC146152	18	4	33	15	15	6	18	12	5.14	1.16	9.8	4.48	4.39	1.72	5.36667	3.53	0.0415015	1830	0.149179	0.604358	0.604358	GO:0043231//intracellular membrane-bounded organelle	GO:0005488//binding	-	gi|73960053|ref|XP_855197.1|/4.57146e-24/PREDICTED: similar to BTB (POZ) domain containing 8 [Canis familiaris]	BTBD8 protein	AAI46153.1	-	chr3	54691800	54754144	ENSBTAG00000038971	BTBD8	BTB (POZ) domain containing 8
ENSBTAG00000000717	BC113292	12	13	15	5	9	11	13	8	3.42	3.76	4.45	1.49	2.64	3.16	3.87667	2.43	0.0497799	2195	0.149181	0.67386	0.67386	GO:0031224//intrinsic to membrane	GO:0016791//phosphatase activity	-	gi|114052637|ref|NP_001039355.1|/9.50791e-147/lipid phosphate phosphohydrolase 2 [Bos taurus]	phosphatidic acid phosphatase type 2C	AAI13293.1	-	chr7	42142208	42152367	ENSBTAG00000000717	PPAP2C	phosphatidic acid phosphatase type 2C
ENSBTAG00000008278	BC120100	6	14	13	26	10	13	11	16	1.71	4.05	3.86	7.77	2.93	3.73	3.20667	4.81	0.0477251	2104	0.149209	-0.584963	0.584963	GO:0016023//cytoplasmic membrane-bounded vesicle;GO:0031224//intrinsic to membrane	-	-	gi|115496368|ref|NP_001068823.1|/5.98929e-141/transmembrane protein 187 [Bos taurus]	transmembrane protein 187	AAI20101.1	+	chrX	23449286	23453800	ENSBTAG00000008278	TMEM187	transmembrane protein 187
ENSBTAG00000020648	BC126501	11	6	9	8	27	8	9	14	3.14	1.73	2.67	2.39	7.91	2.3	2.51333	4.2	0.0478629	2110	0.149214	-0.740787	0.740787	-	-	GO:0048278//vesicle docking	gi|118151104|ref|NP_001071473.1|/0/sec1 family domain-containing protein 2 [Bos taurus]	sec1 family domain containing 2	AAI26502.1	-	chr6	71168458	71566216	ENSBTAG00000020648	SCFD2	sec1 family domain containing 2
ENSBTAG00000016344	BC151498	4	17	15	7	2	13	12	7	1.14	4.91	4.45	2.09	0.59	3.73	3.5	2.13667	0.0493068	2173	0.149259	0.711993	0.711993	-	-	-	gi|156120703|ref|NP_001095498.1|/0/phosphoinositide 3-kinase regulatory subunit 6 [Bos taurus]	PIK3R6 protein	AAI51499.1	-	chr19	28846594	28894514	ENSBTAG00000016344	PIK3R6	phosphoinositide-3-kinase, regulatory subunit 6
ENSBTAG00000009434	BC112862	16	5	6	5	14	22	9	14	4.56	1.44	1.78	1.49	4.1	6.31	2.59333	3.96667	0.0478629	2109	0.149285	-0.61312	0.61312	GO:0031224//intrinsic to membrane	GO:0004871//signal transducer activity	-	gi|296489682|gb|DAA31795.1|/7.41759e-37/progestin and adipoQ receptor family member VI [Bos taurus]	progestin and adipoQ receptor family member VI	AAI12863.1	+	chr3	15882546	15887367	ENSBTAG00000009434	PAQR6	progestin and adipoQ receptor family member VI
ENSBTAG00000008299	BC148928	18	14	3	10	5	5	12	7	5.14	4.05	0.89	2.99	1.46	1.44	3.36	1.96333	0.0493068	2172	0.149328	0.775156	0.775156	GO:0031224//intrinsic to membrane	GO:0004871//signal transducer activity	GO:0001894//tissue homeostasis;GO:0006954//inflammatory response;GO:0051249//regulation of lymphocyte activation;GO:0001819//positive regulation of cytokine production;GO:0001818//negative regulation of cytokine production;GO:0007599//hemostasis;GO:004209	gi|156120997|ref|NP_001095645.1|/6.83847e-161/interleukin-20 receptor subunit beta [Bos taurus]	IL20RB protein	AAI48929.1	-	chr1	134263336	134302752	ENSBTAG00000008299	IL20RB	interleukin 20 receptor beta
ENSBTAG00000006054	BC112885	19	15	20	12	9	14	18	12	5.42	4.33	5.94	3.59	2.64	4.02	5.23	3.41667	0.0415015	1828	0.149342	0.614221	0.614221	-	GO:0005504//fatty acid binding	-	gi|114051095|ref|NP_001039679.1|/3.73826e-147/acyl-CoA-binding domain-containing protein 4 [Bos taurus]	acyl-Coenzyme A binding domain containing 4	AAI12886.1	+	chr19	46241442	46248029	ENSBTAG00000006054	ACBD4	acyl-CoA binding domain containing 4
ENSBTAG00000027059	BC118178	4	18	13	13	0	8	12	7	1.14	5.2	3.86	3.88	0	2.3	3.4	2.06	0.0493068	2171	0.149397	0.72289	0.72289	-	-	-	gi|115495059|ref|NP_001069772.1|/1.02051e-108/hypothetical protein LOC613997 [Bos taurus]	hypothetical protein LOC613997	AAI18179.1	-	chr21	21054393	21062832	ENSBTAG00000027059	MGC139355	hypothetical protein LOC613997
ENSBTAG00000019651	BC119923	18	9	3	14	12	20	10	15	5.14	2.6	0.89	4.18	3.52	5.74	2.87667	4.48	0.047862	2107	0.149424	-0.639101	0.639101	GO:0044464//cell part	GO:0046914//transition metal ion binding	-	gi|118151142|ref|NP_001071492.1|/1.77683e-128/tripartite motif-containing protein 52 [Bos taurus]	tripartite motif-containing 52	AAI19924.1	-	chr7	39730705	39736057	ENSBTAG00000019651	TRIM52	tripartite motif-containing 52
ENSBTAG00000021515	BC112567	14	15	8	6	3	12	12	7	3.99	4.33	2.38	1.79	0.88	3.44	3.56667	2.03667	0.0493068	2170	0.149465	0.808367	0.808367	GO:0016020//membrane	GO:0046914//transition metal ion binding;GO:0016740//transferase activity	-	gi|194663683|ref|XP_001787486.1|/5.80238e-174/PREDICTED: zinc finger, DHHC-type containing 19 [Bos taurus]	zinc finger, DHHC-type containing 19	AAI12568.1	-	chr1	71945226	71957955	ENSBTAG00000021515	ZDHHC19	zinc finger, DHHC-type containing 19
ENSBTAG00000007534	BC134544	4	18	3	11	22	5	8	13	1.14	5.2	0.89	3.29	6.45	1.44	2.41	3.72667	0.0476746	2098	0.149477	-0.628853	0.628853	GO:0044421//extracellular region part;GO:0000323//lytic vacuole;GO:0048770	GO:0008242//omega peptidase activity	GO:0009064//glutamine family amino acid metabolic process;GO:0043434//response to peptide hormone stimulus;GO:0010038//response to metal ion	gi|157427914|ref|NP_001098864.1|/1.2219e-166/gamma-glutamyl hydrolase precursor [Bos taurus]	GGH protein	AAI34545.1	-	chr14	27930716	27953360	ENSBTAG00000007534	GGH	gamma-glutamyl hydrolase (conjugase, folylpolygammaglutamyl hydrolase)
ENSBTAG00000008372	BC118195	6	11	13	22	16	8	10	15	1.71	3.18	3.86	6.57	4.69	2.3	2.91667	4.52	0.047862	2106	0.149495	-0.632002	0.632002	GO:0031231//intrinsic to peroxisomal membrane	GO:0005488//binding	GO:0023060;GO:0007031//peroxisome organization	gi|115497304|ref|NP_001068734.1|/6.04513e-112/peroxisomal membrane protein 11B [Bos taurus]	peroxisomal biogenesis factor 11 beta	AAI18196.1	+	chr3	23326321	23331894	ENSBTAG00000008372	PEX11B	peroxisomal biogenesis factor 11 beta
ENSBTAG00000016760	BC111234	9	16	12	7	4	10	12	7	2.57	4.62	3.56	2.09	1.17	2.87	3.58333	2.04333	0.0493068	2169	0.149534	0.810378	0.810378	-	GO:0019904//protein domain specific binding	GO:0007166//cell surface receptor linked signaling pathway	gi|84000121|ref|NP_001033159.1|/0/leucine-rich repeat flightless-interacting protein 2 [Bos taurus]	leucine rich repeat (in FLII) interacting protein 2	AAI11235.1	+	chr22	10389535	10498365	ENSBTAG00000016760	LRRFIP2	leucine rich repeat (in FLII) interacting protein 2
ENSBTAG00000003405	BC120317	4	13	8	24	9	6	8	13	1.14	3.76	2.38	7.17	2.64	1.72	2.42667	3.84333	0.0476746	2097	0.149549	-0.663382	0.663382	-	-	-	gi|115496037|ref|NP_001068846.1|/0/quinone oxidoreductase PIG3 [Bos taurus]	tumor protein p53 inducible protein 3	AAI20318.1	+	chr11	77143812	77149860	ENSBTAG00000003405	TP53I3	tumor protein p53 inducible protein 3
ENSBTAG00000033464	BC103421	12	13	4	14	22	8	10	15	3.42	3.76	1.19	4.18	6.45	2.3	2.79	4.31	0.047862	2105	0.149566	-0.627423	0.627423	GO:0044464//cell part	GO:0019887//protein kinase regulator activity	GO:0019222//regulation of metabolic process;GO:0016310//phosphorylation;GO:0035036//sperm-egg recognition;GO:0023060;GO:0048232//male gamete generation	gi|115497714|ref|NP_001069908.1|/7.87773e-80/sperm surface protein Sp17 [Bos taurus]	sperm autoantigenic protein 17	AAI03422.1	+	chr29	29616940	29630889	ENSBTAG00000033464	SPA17	sperm autoantigenic protein 17
ENSBTAG00000011512	BC108167	10	8	6	14	9	15	8	13	2.85	2.31	1.78	4.18	2.64	4.31	2.31333	3.71	0.0476746	2096	0.14962	-0.681446	0.681446	GO:0031224//intrinsic to membrane	GO:0008375//acetylglucosaminyltransferase activity	GO:0006506//GPI anchor biosynthetic process	gi|8698817|dbj|BAA96872.1|/6.65729e-70/DSCR5b [Homo sapiens]	phosphatidylinositol glycan anchor biosynthesis, class P	AAI08168.1	-	chr1	152678549	152691250	ENSBTAG00000011512	PIGP	phosphatidylinositol glycan anchor biosynthesis, class P
ENSBTAG00000003752	BC142292	49	16	27	40	59	38	31	46	13.98	4.62	8.02	11.95	17.29	10.91	8.87333	13.3833	0.00998606	439	0.149632	-0.592889	0.592889	GO:0019866//organelle inner membrane;GO:0031224//intrinsic to membrane;GO:0042579//microbody	GO:0046872//metal ion binding	GO:0006810//transport	gi|149642721|ref|NP_001092536.1|/0/calcium-binding mitochondrial carrier protein SCaMC-1 [Bos taurus]	SLC25A24 protein	AAI42293.1	+	chr3	37739893	37819650	ENSBTAG00000003752	SLC25A24	solute carrier family 25 (mitochondrial carrier; phosphate carrier), member 24
ENSBTAG00000006833	BC142280	25	58	23	24	19	21	35	21	7.13	16.76	6.83	7.17	5.57	6.03	10.24	6.25667	0.00996558	438	0.149666	0.71075	0.71075	GO:0031224//intrinsic to membrane;GO:0043231//intracellular membrane-bounded organelle;GO:0030016//myofibril;GO:0005793//ER-Golgi intermediate compartment;GO:0031090//organelle membrane;GO:0012505//endomembrane system;GO:0042598//vesicular fraction	GO:0048029//monosaccharide binding;GO:0046872//metal ion binding;GO:0005515//protein binding	GO:0044267//cellular protein metabolic process;GO:0007599//hemostasis;GO:0048193//Golgi vesicle transport	gi|149773586|ref|NP_001092413.1|/0/protein ERGIC-53 [Bos taurus]	LMAN1 protein	AAI42281.1	-	chr24	60664574	60683597	ENSBTAG00000006833	LMAN1	lectin, mannose-binding, 1
ENSBTAG00000001302	BC112719	17	11	7	14	15	23	12	17	4.85	3.18	2.08	4.18	4.39	6.6	3.37	5.05667	0.0474903	2087	0.149684	-0.585438	0.585438	GO:0000314//organellar small ribosomal subunit;GO:0043231//intracellular membrane-bounded organelle	-	-	gi|114051924|ref|NP_001039866.1|/2.20752e-92/28S ribosomal protein S28, mitochondrial [Bos taurus]	mitochondrial ribosomal protein S28	AAI12720.1	-	chr14	40190695	40292939	ENSBTAG00000001302	MRPS28	mitochondrial ribosomal protein S28
ENSBTAG00000007016	BC104626	8	8	8	11	18	11	8	13	2.28	2.31	2.38	3.29	5.27	3.16	2.32333	3.90667	0.0476746	2095	0.149691	-0.749742	0.749742	-	GO:0005515//protein binding	GO:0008104//protein localization	gi|77735461|ref|NP_001029425.1|/4.8066e-119/protein canopy homolog 4 precursor [Bos taurus]	canopy 4 homolog (zebrafish)	AAI04627.1	-	chr25	38433388	38437714	ENSBTAG00000007016	CNPY4	canopy 4 homolog (zebrafish)
ENSBTAG00000003825	BC151766	6	8	11	3	2	5	8	3	1.71	2.31	3.27	0.9	0.59	1.44	2.43	0.976667	0.0413367	1816	0.149732	1.31502	1.31502	-	-	-	gi|156139013|gb|AAI51767.1|/2.9892e-26/PTPN12 protein [Bos taurus]	PTPN12 protein	AAI51767.1	-	chr4	45293007	45294853	ENSBTAG00000003825	PTPN12	protein tyrosine phosphatase, non-receptor type 12
ENSBTAG00000004926	BC149509	3	15	7	5	2	3	8	3	0.86	4.33	2.08	1.49	0.59	0.86	2.42333	0.98	0.0413367	1815	0.149814	1.30614	1.30614	-	-	-	gi|157279959|ref|NP_001098495.1|/0/peptidylprolyl isomerase (cyclophilin)-like 5 [Bos taurus]	PPIL5 protein	AAI49510.1	+	chr10	42718152	42729003	ENSBTAG00000004926	PPIL5	peptidylprolyl isomerase (cyclophilin)-like 5
ENSBTAG00000004040	BC146247	22	12	16	12	6	15	17	11	6.28	3.47	4.75	3.59	1.76	4.31	4.83333	3.22	0.041216	1809	0.149872	0.585958	0.585958	GO:0031224//intrinsic to membrane	GO:0008194//UDP-glycosyltransferase activity	-	gi|149642697|ref|NP_001092414.1|/0/UDP-glucuronosyltransferase 2A3 [Bos taurus]	UGT2A3 protein	AAI46248.1	-	chr6	87895145	87920568	ENSBTAG00000004040	UGT2A3	UDP glucuronosyltransferase 2 family, polypeptide A3
ENSBTAG00000012925	BC105144	14	17	14	8	8	10	15	9	3.99	4.91	4.16	2.39	2.34	2.87	4.35333	2.53333	0.040154	1762	0.149905	0.781084	0.781084	GO:0000793//condensed chromosome;GO:0043231//intracellular membrane-bounded organelle	-	GO:0000070//mitotic sister chromatid segregation	gi|77735385|ref|NP_001029385.1|/0/condensin complex subunit 2 [Bos taurus]	non-SMC condensin I complex, subunit H	AAI05145.1	+	chr11	2716136	2749668	ENSBTAG00000012925	NCAPH	non-SMC condensin I complex, subunit H
ENSBTAG00000005311	BC111227	0	7	17	5	0	4	8	3	0	2.02	5.05	1.49	0	1.15	2.35667	0.88	0.0413367	1813	0.149979	1.42117	1.42117	GO:0044451//nucleoplasm part	GO:0034062//RNA polymerase activity;GO:0003676//nucleic acid binding	GO:0006351//transcription, DNA-dependent;GO:0006952//defense response;GO:0051707//response to other organism	gi|13359203|dbj|BAB33335.1|/2.88747e-111/KIAA1665 protein [Homo sapiens]	polymerase (RNA) III (DNA directed) polypeptide H (22.9kD)	AAI11228.1	-	chr5	119772236	119784777	ENSBTAG00000005311	POLR3H	polymerase (RNA) III (DNA directed) polypeptide H (22.9kD)
ENSBTAG00000017475	BC149250	8	4	9	4	19	12	7	12	2.28	1.16	2.67	1.2	5.57	3.44	2.03667	3.40333	0.0472214	2071	0.149987	-0.740739	0.740739	-	-	-	gi|151553770|gb|AAI49251.1|/6.36769e-70/GNAS protein [Bos taurus]	GNAS protein	AAI49251.1	-	chr13	58181776	58201300	ENSBTAG00000017475	GNAS	GNAS complex locus
ENSBTAG00000011374	BC150076	10	5	6	18	25	7	7	17	2.85	1.44	1.78	5.38	7.32	2.01	2.02333	4.90333	0.00991893	435	0.149992	-1.27703	1.27703	-	-	-	gi|155372095|ref|NP_001094656.1|/0/sphingosine 1-phosphate receptor 3 [Bos taurus]	S1PR3 protein	AAI50077.1	-	chr8	93901566	93914871	ENSBTAG00000011374	S1PR3	sphingosine-1-phosphate receptor 3
ENSBTAG00000013291	BC146081	10	7	5	11	9	16	7	12	2.85	2.02	1.48	3.29	2.64	4.59	2.11667	3.50667	0.0472214	2070	0.150059	-0.728306	0.728306	-	GO:0005488//binding	-	gi|149642831|ref|NP_001092436.1|/0/armadillo repeat-containing protein 6 [Bos taurus]	ARMC6 protein	AAI46082.1	-	chr7	4094503	4110400	ENSBTAG00000013291	ARMC6	armadillo repeat containing 6
ENSBTAG00000006828	BT029845	21	9	17	9	8	14	16	10	5.99	2.6	5.05	2.69	2.34	4.02	4.54667	3.01667	0.0407807	1787	0.150115	0.591854	0.591854	GO:0005626//insoluble fraction;GO:0043234//protein complex;GO:0016020//membrane	GO:0030695//GTPase regulator activity;GO:0016208//AMP binding;GO:0019887//protein kinase regulator activity	GO:0006468//protein amino acid phosphorylation;GO:0035556//intracellular signal transduction;GO:0009966//regulation of signal transduction	gi|122692463|ref|NP_001073771.1|/0/rap guanine nucleotide exchange factor 3 [Bos taurus]	RAP guanine-nucleotide-exchange factor 3	ABM06101.1	+	chr5	35714370	35735929	ENSBTAG00000006828	RAPGEF3	Rap guanine nucleotide exchange factor (GEF) 3
ENSBTAG00000021808	BC123784	18	2	2	9	14	13	7	12	5.14	0.58	0.59	2.69	4.1	3.73	2.10333	3.50667	0.0472214	2069	0.150132	-0.737423	0.737423	-	-	-	gi|125987801|sp|Q9MZL3.2|CACB3_BOVIN/0/RecName: Full=Voltage-dependent L-type calcium channel subunit beta-3; Short=CAB3; AltName: Full=Calcium channel voltage-dependent subunit beta 3	calcium channel, voltage-dependent, beta 3 subunit	AAI23785.1	-	chr5	33987882	33996954	ENSBTAG00000021808	CACNB3	calcium channel, voltage-dependent, beta 3 subunit
ENSBTAG00000014042	BC123541	6	2	4	10	17	0	4	9	1.71	0.58	1.19	2.99	4.98	0	1.16	2.65667	0.0428867	1879	0.150138	-1.19549	1.19549	-	-	-	gi|116004061|ref|NP_001070386.1|/0/toll-like receptor 10 precursor [Bos taurus]	Toll-like receptor 10	AAI23542.1	-	chr6	60338715	60345705	ENSBTAG00000014042	TLR10	toll-like receptor 10
ENSBTAG00000025853	BC105509	2	7	3	20	2	5	4	9	0.57	2.02	0.89	5.98	0.59	1.44	1.16	2.67	0.0428867	1878	0.150218	-1.20271	1.20271	GO:0044430//cytoskeletal part;GO:0005624//membrane fraction;GO:0044297//cell body;GO:0016021//integral to membrane;GO:0031674//I band;GO:0030425//dendrite;GO:0044459//plasma membrane part;GO:0045202//synapse	GO:0035256//metabotropic glutamate receptor binding	GO:0006941//striated muscle contraction;GO:0048511//rhythmic process;GO:0007200//activation of phospholipase C activity by G-protein coupled receptor protein signaling pathway coupled to IP3 second messenger;GO:0007267//cell-cell signaling;GO:0032234//reg	gi|148668620|gb|EDL00939.1|/0/homer homolog 1 (Drosophila), isoform CRA_c [Mus musculus]	homer homolog 1 (Drosophila)	AAI05510.1	-	chr10	10011148	10176454	ENSBTAG00000025853	HOMER1	homer homolog 1 (Drosophila)
ENSBTAG00000015719	BC111281	4	4	14	11	8	16	7	12	1.14	1.16	4.16	3.29	2.34	4.59	2.15333	3.40667	0.0472214	2067	0.150277	-0.661789	0.661789	GO:0031090//organelle membrane;GO:0043231//intracellular membrane-bounded organelle;GO:0031224//intrinsic to membrane	GO:0017169//CDP-alcohol phosphatidyltransferase activity	GO:0006506//GPI anchor biosynthetic process	gi|116004365|ref|NP_001070542.1|/1.70945e-114/phosphatidylinositol-glycan biosynthesis class F protein [Bos taurus]	phosphatidylinositol glycan anchor biosynthesis, class F	AAI11282.1	-	chr11	30135065	30166798	ENSBTAG00000015719	PIGF	phosphatidylinositol glycan anchor biosynthesis, class F
ENSBTAG00000000355	BC123903	14	18	16	11	9	10	16	10	3.99	5.2	4.75	3.29	2.64	2.87	4.64667	2.93333	0.0407807	1785	0.150283	0.663655	0.663655	GO:0043231//intracellular membrane-bounded organelle	-	-	gi|157785557|ref|NP_001099105.1|/2.78956e-66/hypothetical protein LOC617776 [Bos taurus]	LOC617776 protein	AAI23904.1	+	chr19	52643208	52645521	ENSBTAG00000000355	LOC617776	hypothetical LOC617776
ENSBTAG00000006679	AY398689	2	8	11	19	9	9	7	12	0.57	2.31	3.27	5.68	2.64	2.58	2.05	3.63333	0.0472214	2066	0.15035	-0.82567	0.82567	GO:0043231//intracellular membrane-bounded organelle	GO:0030528//transcription regulator activity;GO:0003676//nucleic acid binding;GO:0000981	GO:0001654//eye development;GO:0050931//pigment cell differentiation;GO:0006357//regulation of transcription from RNA polymerase II promoter;GO:0006915//apoptosis;GO:0048771//tissue remodeling;GO:0008283//cell proliferation;GO:0007166//cell surface recept	gi|47564056|ref|NP_001001150.1|/0/microphthalmia-associated transcription factor isoform M- [Bos taurus]	microphthalmia associated transcription factor isoform M-	AAR33334.1	-	chr22	32353746	32387231	ENSBTAG00000006679	MITF	microphthalmia-associated transcription factor
ENSBTAG00000003180	BC108140	9	15	23	10	3	18	16	10	2.57	4.33	6.83	2.99	0.88	5.17	4.57667	3.01333	0.0407807	1783	0.150452	0.602937	0.602937	GO:0031224//intrinsic to membrane;GO:0043231//intracellular membrane-bounded organelle	-	-	gi|82697323|ref|NP_001032528.1|/0/transmembrane protein 201 [Bos taurus]	transmembrane protein 201	AAI08141.1	-	chr16	40951631	40972199	ENSBTAG00000003180	TMEM201	transmembrane protein 201
ENSBTAG00000005206	BC102864	14	17	18	11	13	5	16	10	3.99	4.91	5.35	3.29	3.81	1.44	4.75	2.84667	0.0407807	1782	0.150536	0.738654	0.738654	GO:0031224//intrinsic to membrane	-	-	gi|73973336|ref|XP_532172.2|/3.10665e-40/PREDICTED: similar to transmembrane protein 14A [Canis familiaris]	transmembrane protein 14A	AAI02865.1	+	chr23	25587977	25598484	ENSBTAG00000005206	TMEM14A	transmembrane protein 14A
ENSBTAG00000030408	BC110280	19	11	13	29	35	24	14	29	5.42	3.18	3.86	8.66	10.25	6.89	4.15333	8.6	0.00419206	250	0.110301	-1.05007	1.05007	GO:0016020//membrane;GO:0043231//intracellular membrane-bounded organelle	GO:0005515//protein binding	GO:0016192//vesicle-mediated transport	gi|84579843|ref|NP_001033759.1|/0/epsin 1 [Bos taurus]	epsin 1	AAI10281.1	-	chr18	62241752	62249826	ENSBTAG00000030408	EPN1	epsin 1
ENSBTAG00000013192	BC146199	2	16	11	0	13	2	10	5	0.57	4.62	3.27	0	3.81	0.57	2.82	1.46	0.0470187	2053	0.150652	0.949727	0.949727	-	-	-	gi|149643089|ref|NP_001092599.1|/7.38017e-90/hypothetical protein LOC613916 [Bos taurus]	C1H3ORF34 protein	AAI46200.1	-	chr1	72444377	72450014	ENSBTAG00000013192	C1H3ORF34	chromosome 3 open reading frame 34 ortholog
ENSBTAG00000003143	BC134464	5	4	0	0	7	18	3	8	1.43	1.16	0	0	2.05	5.17	0.863333	2.40667	0.0395884	1728	0.150702	-1.47905	1.47905	-	-	GO:0032989//cellular component morphogenesis	gi|139948491|ref|NP_001077199.1|/0/TBCC domain-containing protein 1 [Bos taurus]	TBCCD1 protein	AAI34465.1	+	chr1	82537778	82560931	ENSBTAG00000003143	TBCCD1	TBCC domain containing 1
ENSBTAG00000021671	BC112618	7	21	2	4	4	6	10	5	2	6.07	0.59	1.2	1.17	1.72	2.88667	1.36333	0.0470187	2052	0.150726	1.08227	1.08227	GO:0044424//intracellular part	GO:0008168//methyltransferase activity	GO:0008213	gi|122692365|ref|NP_001073825.1|/0/hypothetical protein LOC783955 [Bos taurus]	chromosome 1 open reading frame 156 ortholog	AAI12619.1	-	chr16	34867173	34869503	ENSBTAG00000021671	C16H1orf156	chromosome 1 open reading frame 156 ortholog
ENSBTAG00000006111	BC134458	7	6	2	7	3	20	5	10	2	1.73	0.59	2.09	0.88	5.74	1.44	2.90333	0.0450302	1965	0.150742	-1.01164	1.01164	GO:0043234//protein complex;GO:0044444//cytoplasmic part;GO:0030427//site of polarized growth	GO:0017016//Ras GTPase binding;GO:0005543//phospholipid binding	GO:0016192//vesicle-mediated transport	gi|147902034|ref|NP_001091581.1|/0/exocyst complex component 8 [Bos taurus]	EXOC8 protein	AAI34459.1	+	chrUn.004.276	121962	124422	ENSBTAG00000006111	EXOC8	exocyst complex component 8
ENSBTAG00000034693	AF239741	14	2	14	9	3	4	10	5	3.99	0.58	4.16	2.69	0.88	1.15	2.91	1.57333	0.0470187	2051	0.150799	0.887195	0.887195	GO:0008021//synaptic vesicle;GO:0030139//endocytic vesicle;GO:0030658//transport vesicle membrane;GO:0030141//stored secretory granule;GO:0030665//clathrin coated vesicle membrane	GO:0070325//lipoprotein receptor binding;GO:0046872//metal ion binding;GO:0019905//syntaxin binding;GO:0035091//phosphoinositide binding	GO:0051259//protein oligomerization;GO:0017156//calcium ion-dependent exocytosis;GO:0009593//detection of chemical stimulus;GO:0001505//regulation of neurotransmitter levels	gi|297458412|ref|XP_002684171.1|/8.85579e-108/PREDICTED: synaptotagmin I-like [Bos taurus]	synaptotagmin I variant b	AAK15077.1	+	chr5	9174861	9431039	ENSBTAG00000034693	SYT1	synaptotagmin I
ENSBTAG00000006103	BC103218	2	6	8	27	0	3	5	10	0.57	1.73	2.38	8.07	0	0.86	1.56	2.97667	0.0450302	1964	0.150819	-0.932152	0.932152	GO:0031981//nuclear lumen;GO:0000782;GO:0005626//insoluble fraction;GO:0043234//protein complex	GO:0016835//carbon-oxygen lyase activity;GO:0030528//transcription regulator activity;GO:0005515//protein binding;GO:0032559//adenyl ribonucleotide binding;GO:0043565//sequence-specific DNA binding;GO:0003690//double-stranded DNA binding;GO:0003678//DNA h	GO:0002562;GO:0010165//response to X-ray;GO:0000726;GO:0007417//central nervous system development;GO:0010720//positive regulation of cell development;GO:0009207;GO:0042538//hyperosmotic salinity response;GO:0010551//regulation of gene-specific transcript	gi|300795366|ref|NP_001179175.1|/2.96653e-169/X-ray repair cross-complementing protein 6 [Bos taurus]	XRCC6 protein	AAI03219.1	+	chr5	119860146	119883096	ENSBTAG00000006103	XRCC6	X-ray repair complementing defective repair in Chinese hamster cells 6
ENSBTAG00000021654	BC151514	14	6	7	3	2	6	9	4	3.99	1.73	2.08	0.9	0.59	1.72	2.6	1.07	0.0447806	1951	0.150982	1.2809	1.2809	-	-	-	gi|157279911|ref|NP_001098471.1|/2.05277e-152/growth arrest-specific protein 2 [Bos taurus]	GAS2 protein	AAI51515.1	-	chr29	23140112	23332420	ENSBTAG00000021654	GAS2	growth arrest-specific 2
ENSBTAG00000000967	BC142507	11	7	8	3	5	4	9	4	3.14	2.02	2.38	0.9	1.46	1.15	2.51333	1.17	0.0447806	1950	0.15106	1.10309	1.10309	GO:0043231//intracellular membrane-bounded organelle	-	-	gi|149643017|ref|NP_001092587.1|/0/DET1 homolog [Bos taurus]	DET1 protein	AAI42508.1	-	chr21	19149710	19174596	ENSBTAG00000000967	DET1	de-etiolated homolog 1 (Arabidopsis)
ENSBTAG00000007675	BC134536	13	8	7	0	2	11	9	4	3.71	2.31	2.08	0	0.59	3.16	2.7	1.25	0.0447806	1949	0.151137	1.11103	1.11103	GO:0043229//intracellular organelle;GO:0044459//plasma membrane part;GO:0031513//nonmotile primary cilium	GO:0005488//binding	GO:0048869//cellular developmental process;GO:0023060;GO:0048856//anatomical structure development;GO:0003008;GO:0007010//cytoskeleton organization;GO:0007155//cell adhesion;GO:0048232//male gamete generation;GO:0003006//reproductive developmental process	gi|157427792|ref|NP_001098802.1|/0/nephrocystin-1 [Bos taurus]	NPHP1 protein	AAI34537.1	+	chr11	1768344	2018986	ENSBTAG00000007675	NPHP1	nephronophthisis 1 (juvenile)
ENSBTAG00000008367	BC133629	10	6	10	4	3	4	9	4	2.85	1.73	2.97	1.2	0.88	1.15	2.51667	1.07667	0.0447806	1948	0.151215	1.22494	1.22494	-	-	-	gi|73981436|ref|XP_850417.1|/2.47104e-155/PREDICTED: similar to CG13139-PA [Canis familiaris]	LIX1L protein	AAI33630.1	+	chr3	23290500	23315339	ENSBTAG00000008367	LIX1L	Lix1 homolog (mouse)-like
ENSBTAG00000039313	BC153285	14	4	0	4	11	18	6	11	3.99	1.16	0	1.2	3.22	5.17	1.71667	3.19667	0.0463939	2018	0.151228	-0.896958	0.896958	-	-	-	gi|297481942|ref|XP_002692486.1|/6.9037e-92/PREDICTED: zinc finger protein 341 [Bos taurus]	ZNF341 protein	AAI53286.1	+	chr13	64042178	64058213	ENSBTAG00000039313	ZNF341	zinc finger protein 341
ENSBTAG00000009826	BC149966	2	2	0	2	7	7	1	5	0.57	0.58	0	0.6	2.05	2.01	0.383333	1.55333	0.0462682	2012	0.151269	-2.0187	2.0187	-	-	-	gi|154152135|ref|NP_001093833.1|/0/glycerol-3-phosphate dehydrogenase 1-like protein [Bos taurus]	GPD1L protein	AAI49967.1	+	chr22	6562589	6624048	ENSBTAG00000009826	GPD1L	glycerol-3-phosphate dehydrogenase 1-like
ENSBTAG00000017839	BC126554	11	0	8	8	11	13	6	11	3.14	0	2.38	2.39	3.22	3.73	1.84	3.11333	0.0463939	2017	0.151303	-0.758754	0.758754	GO:0044444//cytoplasmic part;GO:0016020//membrane	GO:0005088//Ras guanyl-nucleotide exchange factor activity;GO:0004871//signal transducer activity;GO:0008289//lipid binding;GO:0005102//receptor binding	GO:0006917//induction of apoptosis;GO:0019222//regulation of metabolic process;GO:0031346//positive regulation of cell projection organization;GO:0007169//transmembrane receptor protein tyrosine kinase signaling pathway;GO:0007266//Rho protein signal tran	gi|117306264|gb|AAI26555.1|/0/T-cell lymphoma invasion and metastasis 1 [Bos taurus]	T-cell lymphoma invasion and metastasis 1	AAI26555.1	+	chr1	3318603	3589828	ENSBTAG00000017839	TIAM1	T-cell lymphoma invasion and metastasis 1
ENSBTAG00000002417	BC118448	0	0	4	7	5	2	1	5	0	0	1.19	2.09	1.46	0.57	0.396667	1.37333	0.0462682	2011	0.151344	-1.79168	1.79168	GO:0044431//Golgi apparatus part;GO:0016020//membrane	GO:0032561//guanyl ribonucleotide binding;GO:0004620//phospholipase activity;GO:0017111//nucleoside-triphosphatase activity	GO:0035556//intracellular signal transduction;GO:0006810//transport	gi|21361418|ref|NP_055303.2|/6.48014e-112/ras-related protein Rab-30 [Homo sapiens]	RAB30, member RAS oncogene family	AAI18449.1	+	chr29	13204183	13298917	ENSBTAG00000002417	RAB30	RAB30, member RAS oncogene family
ENSBTAG00000017075	BC123656	11	4	13	8	0	5	9	4	3.14	1.16	3.86	2.39	0	1.44	2.72	1.27667	0.0447806	1946	0.15137	1.09122	1.09122	-	-	-	gi|139947868|ref|NP_001077267.1|/5.46321e-160/syntaxin-1A [Bos taurus]	STX1A protein	AAI23657.1	+	chr25	35627790	35635891	ENSBTAG00000017075	STX1A	syntaxin 1A (brain)
ENSBTAG00000001806	BC118347	2	0	0	5	8	2	1	5	0.57	0	0	1.49	2.34	0.57	0.19	1.46667	0.0462682	2010	0.151419	-2.94847	2.94847	-	-	-	gi|115497834|ref|NP_001069074.1|/0/IQ domain-containing protein D [Bos taurus]	IQ motif containing D	AAI18348.1	-	chr17	64408597	64431455	ENSBTAG00000001806	IQCD	IQ motif containing D
ENSBTAG00000003692	BC102839	5	14	9	10	3	0	9	4	1.43	4.05	2.67	2.99	0.88	0	2.71667	1.29	0.0447806	1945	0.151448	1.07447	1.07447	GO:0031224//intrinsic to membrane;GO:0043231//intracellular membrane-bounded organelle;GO:0019866//organelle inner membrane	-	GO:0033993//response to lipid;GO:0006818//hydrogen transport;GO:0009746;GO:0032868//response to insulin stimulus;GO:0046907//intracellular transport;GO:0000305//response to oxygen radical	gi|75812926|ref|NP_001028783.1|/6.78825e-164/mitochondrial uncoupling protein 2 [Bos taurus]	uncoupling protein 2 (mitochondrial, proton carrier)	AAI02840.1	-	chr15	52964237	52970700	ENSBTAG00000003692	UCP2	uncoupling protein 2 (mitochondrial, proton carrier)
ENSBTAG00000015354	BC105325,BT021689	8	5	6	9	8	15	6	11	2.28	1.45	1.78	2.69	2.35	4.31	1.83667	3.11667	0.0463939	2015	0.151453	-0.762914	0.762914	GO:0012505//endomembrane system;GO:0031090//organelle membrane;GO:0043231//intracellular membrane-bounded organelle;GO:0031224//intrinsic to membrane	GO:0016747//transferase activity, transferring acyl groups other than amino-acyl groups;GO:0046914//transition metal ion binding	-	gi|301766450|ref|XP_002918643.1|/0/PREDICTED: palmitoyltransferase ZDHHC9-like [Ailuropoda melanoleuca]	zinc finger, DHHC-type containing 9	AAI05326.1	-	chrX	6471549	6500659	ENSBTAG00000015354	ZDHHC9	zinc finger, DHHC-type containing 9
ENSBTAG00000003774	BC112635	4	0	0	8	2	5	1	5	1.14	0	0	2.39	0.59	1.44	0.38	1.47333	0.0462682	2009	0.151494	-1.95501	1.95501	GO:0005887//integral to plasma membrane;GO:0044421//extracellular region part	GO:0005515//protein binding	GO:0006956//complement activation;GO:0002455//humoral immune response mediated by circulating immunoglobulin;GO:0008219//cell death	gi|114053319|ref|NP_001039750.1|/0/complement component C8 alpha chain [Bos taurus]	complement component 8, alpha polypeptide	AAI12636.1	-	chr3	95631142	95703125	ENSBTAG00000003774	C8A	complement component 8, alpha polypeptide
ENSBTAG00000006651	BC109721	3	0	0	7	4	3	1	5	0.86	0	0	2.09	1.17	0.86	0.286667	1.37333	0.0462682	2008	0.15157	-2.26024	2.26024	-	GO:0005102//receptor binding	GO:0048870//cell motility;GO:0007281//germ cell development;GO:0012501//programmed cell death;GO:0040007//growth;GO:0048232//male gamete generation;GO:0008406//gonad development;GO:0007128//meiotic prophase I	gi|117553594|ref|NP_001070989.1|/9.01873e-111/insulin-like peptide INSL6 precursor [Bos taurus]	insulin-like 6	AAI09722.1	+	chr8	41518657	41529879	ENSBTAG00000006651	INSL6	insulin-like 6
ENSBTAG00000009049	BC123627	14	9	15	13	36	9	13	19	3.99	2.6	4.45	3.88	10.55	2.58	3.68	5.67	0.039563	1717	0.15157	-0.623643	0.623643	-	-	-	gi|194667245|ref|XP_001790433.1|/5.74216e-45/PREDICTED: hypothetical protein LOC507581 [Bos taurus]	MGC142702 protein	AAI23628.1	-	chr5	61998452	62002811	ENSBTAG00000009049	MGC142702	hypothetical LOC507581
ENSBTAG00000016514	BC142181	19	11	7	17	11	27	12	18	5.42	3.18	2.08	5.08	3.22	7.75	3.56	5.35	0.0394042	1706	0.151935	-0.587662	0.587662	GO:0005626//insoluble fraction;GO:0016023//cytoplasmic membrane-bounded vesicle;GO:0016020//membrane;GO:0044421//extracellular region part	GO:0046914//transition metal ion binding;GO:0008235//metalloexopeptidase activity	GO:0007186//G-protein coupled receptor protein signaling pathway;GO:0016486//peptide hormone processing;GO:0003208//cardiac ventricle morphogenesis;GO:0043412;GO:0044237//cellular metabolic process	gi|209364521|ref|NP_776328.2|/0/carboxypeptidase E precursor [Bos taurus]	CPE protein	AAI42182.1	+	chr17	557485	706640	ENSBTAG00000016514	CPE	carboxypeptidase E
ENSBTAG00000018261	BC120413	4	24	7	24	16	15	12	18	1.14	6.94	2.08	7.17	4.69	4.31	3.38667	5.39	0.0394042	1705	0.152024	-0.670419	0.670419	-	-	-	gi|115496095|ref|NP_001069219.1|/0/pyruvate dehydrogenase protein X component precursor [Bos taurus]	pyruvate dehydrogenase complex, component X	AAI20414.1	+	chr15	65141935	65217138	ENSBTAG00000018261	PDHX	pyruvate dehydrogenase complex, component X
ENSBTAG00000020458	BC133525	16	16	4	7	7	3	12	6	4.56	4.62	1.19	2.09	2.05	0.86	3.45667	1.66667	0.036489	1572	0.152687	1.05242	1.05242	GO:0005626//insoluble fraction;GO:0031224//intrinsic to membrane;GO:0030135//coated vesicle;GO:0005768//endosome;GO:0012505//endomembrane system;GO:0044431//Golgi apparatus part	GO:0005515//protein binding	GO:0016192//vesicle-mediated transport;GO:0006996//organelle organization;GO:0015031//protein transport	gi|126723527|ref|NP_001075900.1|/6.28852e-117/syntaxin-6 [Bos taurus]	STX6 protein	AAI33526.1	-	chr16	59711989	59759136	ENSBTAG00000020458	STX6	syntaxin 6
ENSBTAG00000003546	BC122754	12	4	20	8	0	9	12	6	3.42	1.16	5.94	2.39	0	2.58	3.50667	1.65667	0.036489	1571	0.152785	1.08182	1.08182	-	-	-	gi|156151422|ref|NP_001029188.2|/2.48017e-131/transcription factor A, mitochondrial precursor [Bos taurus]	transcription factor A, mitochondrial	AAI22755.1	-	chr28	45880083	45905330	ENSBTAG00000003546	TFAM	transcription factor A, mitochondrial
ENSBTAG00000000380	BC120360	14	17	11	4	12	8	14	8	3.99	4.91	3.27	1.2	3.52	2.3	4.05667	2.34	0.0392818	1691	0.152807	0.793786	0.793786	-	-	-	gi|115495291|ref|NP_001068875.1|/1.79271e-49/spexin precursor [Bos taurus]	hypothetical LOC509493	AAI20361.1	-	chr5	95085053	95094656	ENSBTAG00000000380	MGC143392	spexin
ENSBTAG00000013282	BT020866	0	16	10	44	0	0	9	15	0	4.62	2.97	13.15	0	0	2.53	4.38333	0.0381248	1641	0.152825	-0.792891	0.792891	GO:0012505//endomembrane system;GO:0031982//vesicle;GO:0030118//clathrin coat	-	GO:0016192//vesicle-mediated transport	gi|62751913|ref|NP_001015562.1|/9.70633e-134/adaptin ear-binding coat-associated protein 2 [Bos taurus]	hypothetical protein FLJ10420	AAX08883.1	-	chr2	140335509	140349557	ENSBTAG00000013282	NECAP2	NECAP endocytosis associated 2
ENSBTAG00000000548	BC122712	10	12	15	13	5	0	12	6	2.85	3.47	4.45	3.88	1.46	0	3.59	1.78	0.036489	1570	0.152882	1.01211	1.01211	-	-	-	gi|291391124|ref|XP_002712055.1|/0/PREDICTED: kelch domain containing 10 [Oryctolagus cuniculus]	kelch domain containing 10	AAI22713.1	+	chr4	97098343	97161572	ENSBTAG00000000548	KLHDC10	kelch domain containing 10
ENSBTAG00000038706	BC111615	3	28	10	8	10	5	14	8	0.86	8.09	2.97	2.39	2.93	1.44	3.97333	2.25333	0.0392818	1690	0.152897	0.818289	0.818289	-	-	-	-	metallothionein 1E	AAI11616.1	-	chr18	23606451	23608481	ENSBTAG00000038706	MT1E	metallothionein 1E
ENSBTAG00000008880	BC119853	7	10	11	20	11	14	9	15	2	2.89	3.27	5.98	3.22	4.02	2.72	4.40667	0.0381248	1640	0.152918	-0.696081	0.696081	GO:0044432//endoplasmic reticulum part	-	-	gi|115496800|ref|NP_001069153.1|/0/KDEL motif-containing protein 1 [Bos taurus]	KDEL (Lys-Asp-Glu-Leu) containing 1	AAI19854.1	-	chr12	76793211	76806387	ENSBTAG00000008880	KDELC1	KDEL (Lys-Asp-Glu-Leu) containing 1
ENSBTAG00000000851	BT021040	0	24	14	12	5	4	13	7	0	6.94	4.16	3.59	1.46	1.15	3.7	2.06667	0.0380922	1638	0.152973	0.84022	0.84022	GO:0031224//intrinsic to membrane	GO:0016491//oxidoreductase activity;GO:0005506//iron ion binding	GO:0008152//metabolic process	gi|62751391|ref|NP_001015644.1|/0/cytochrome P450 20A1 [Bos taurus]	cytochrome P450, family 20, subfamily A, polypeptide 1 isoform 1	AAX09057.1	+	chr2	96279266	96323424	ENSBTAG00000000851	CYP20A1	cytochrome P450, family 20, subfamily A, polypeptide 1
ENSBTAG00000004343	BC112838	5	20	11	13	3	2	12	6	1.43	5.78	3.27	3.88	0.88	0.57	3.49333	1.77667	0.036489	1569	0.152979	0.975431	0.975431	GO:0043231//intracellular membrane-bounded organelle;GO:0000267//cell fraction	GO:0016531//copper chaperone activity;GO:0005515//protein binding;GO:0015082//di-, tri-valent inorganic cation transmembrane transporter activity;GO:0016209//antioxidant activity;GO:0003824//catalytic activity	GO:0006825//copper ion transport;GO:0006801//superoxide metabolic process;GO:0043085//positive regulation of catalytic activity	gi|57099643|ref|XP_533218.1|/3.54523e-139/PREDICTED: similar to Copper chaperone for superoxide dismutase (Superoxide dismutase copper chaperone) [Canis familiaris]	copper chaperone for superoxide dismutase	AAI12839.1	+	chr29	46541382	46554999	ENSBTAG00000004343	CCS	copper chaperone for superoxide dismutase
ENSBTAG00000016061	BC105455	12	4	26	7	9	8	14	8	3.42	1.16	7.72	2.09	2.64	2.3	4.1	2.34333	0.0392818	1689	0.152987	0.807062	0.807062	GO:0031090//organelle membrane;GO:0043231//intracellular membrane-bounded organelle	GO:0043169//cation binding;GO:0051540	GO:0002252;GO:0001503//ossification;GO:0051707//response to other organism	gi|114052066|ref|NP_001039406.1|/0/radical S-adenosyl methionine domain-containing protein 2 [Bos taurus]	radical S-adenosyl methionine domain containing 2	AAI05456.1	-	chr11	92860132	92877429	ENSBTAG00000016061	RSAD2	radical S-adenosyl methionine domain containing 2
ENSBTAG00000013676	BC109910	11	3	8	10	24	6	7	13	3.14	0.87	2.38	2.99	7.03	1.72	2.13	3.91333	0.0361672	1555	0.152995	-0.877545	0.877545	GO:0005875//microtubule associated complex;GO:0005930//axoneme	GO:0017111//nucleoside-triphosphatase activity	GO:0010927;GO:0009855//determination of bilateral symmetry	gi|84000073|ref|NP_001033140.1|/0/cytoplasmic dynein 2 light intermediate chain 1 [Bos taurus]	dynein, cytoplasmic 2, light intermediate chain 1	AAI09911.1	+	chr11	27345651	27383619	ENSBTAG00000013676	DYNC2LI1	dynein, cytoplasmic 2, light intermediate chain 1
ENSBTAG00000004106	BC112521	11	8	8	11	18	16	9	15	3.14	2.31	2.38	3.29	5.27	4.59	2.61	4.38333	0.0381248	1639	0.153011	-0.747979	0.747979	GO:0031981//nuclear lumen	GO:0019887//protein kinase regulator activity;GO:0003723//RNA binding;GO:0019900//kinase binding	GO:0033673//negative regulation of kinase activity	gi|118601876|ref|NP_001073109.1|/5.80285e-62/PRKR-interacting protein 1 [Bos taurus]	PRKR interacting protein 1 (IL11 inducible)	AAI12522.1	-	chr25	36771664	36796698	ENSBTAG00000004106	PRKRIP1	PRKR interacting protein 1 (IL11 inducible)
ENSBTAG00000009682	BC149194	19	7	7	15	16	21	11	17	5.42	2.02	2.08	4.48	4.69	6.03	3.17333	5.06667	0.0391332	1682	0.153043	-0.675038	0.675038	-	-	-	gi|149692913|ref|XP_001491097.1|/0/PREDICTED: similar to KIAA0391 [Equus caballus]	LOC532995 protein	AAI49195.1	+	chr21	46197225	46205493	ENSBTAG00000009682	LOC532995	hypothetical protein LOC532995
ENSBTAG00000014778	BC113227	41	55	32	80	55	64	43	66	11.7	15.89	9.5	23.9	16.11	18.37	12.3633	19.46	0.00307235	208	0.097163	-0.654444	0.654444	-	-	GO:0044267//cellular protein metabolic process;GO:0050953//sensory perception of light stimulus;GO:0023060	gi|164420693|ref|NP_777184.2|/1.71986e-148/phosducin-like protein [Bos taurus]	PDCL protein	AAI13228.1	-	chr11	97155013	97162576	ENSBTAG00000014778	PDCL	phosducin-like
ENSBTAG00000018689	BC111207,BT026186	14	16	6	3	5	11	12	6	3.99	4.62	1.78	0.9	1.47	3.15	3.46333	1.84	0.036489	1568	0.153077	0.912455	0.912455	GO:0031981//nuclear lumen	GO:0003676//nucleic acid binding;GO:0003909//DNA ligase activity;GO:0046914//transition metal ion binding;GO:0032559//adenyl ribonucleotide binding	GO:0006266//DNA ligation;GO:0048232//male gamete generation;GO:0002562	gi|84000185|ref|NP_001033196.1|/0/DNA ligase 3 [Bos taurus]	ligase III, DNA, ATP-dependent	AAI11208.1	-	chr19	14539696	14559164	ENSBTAG00000018689	LIG3	ligase III, DNA, ATP-dependent
ENSBTAG00000018401	BC126691	16	13	5	19	23	9	11	17	4.56	3.76	1.48	5.68	6.74	2.58	3.26667	5	0.0391332	1681	0.153134	-0.614109	0.614109	GO:0043231//intracellular membrane-bounded organelle;GO:0044444//cytoplasmic part	GO:0004527//exonuclease activity;GO:0004519//endonuclease activity;GO:0043169//cation binding;GO:0016835//carbon-oxygen lyase activity	GO:0006281//DNA repair	gi|118150862|ref|NP_001071342.1|/0/aprataxin and PNK-like factor [Bos taurus]	aprataxin and PNKP like factor	AAI26692.1	+	chr11	68775662	68868869	ENSBTAG00000018401	APLF	aprataxin and PNKP like factor
ENSBTAG00000018164	BC149374	4	13	6	16	14	12	8	14	1.14	3.76	1.78	4.78	4.1	3.44	2.22667	4.10667	0.0372967	1602	0.153145	-0.883082	0.883082	-	-	-	gi|301755934|ref|XP_002913854.1|/2.0578e-132/PREDICTED: fibronectin type III domain-containing protein 4-like [Ailuropoda melanoleuca]	FNDC4 protein	AAI49375.1	+	chr11	74280483	74283279	ENSBTAG00000018164	FNDC4	fibronectin type III domain containing 4
ENSBTAG00000001407	BC116115	12	17	5	19	7	25	11	17	3.42	4.91	1.48	5.68	2.05	7.18	3.27	4.97	0.0391332	1680	0.153225	-0.603955	0.603955	GO:0043234//protein complex;GO:0044431//Golgi apparatus part;GO:0012506//vesicle membrane	GO:0005488//binding;GO:0022892	GO:0015031//protein transport	gi|95767721|gb|ABF57327.1|/4.52707e-108/adaptor-related protein complex 3, sigma 2 subunit [Bos taurus]	adaptor-related protein complex 3, sigma 2 subunit	AAI16116.1	-	chr21	21009349	21050537	ENSBTAG00000001407	AP3S2	adaptor-related protein complex 3, sigma 2 subunit
ENSBTAG00000010980	BC120022	11	10	4	21	13	7	8	14	3.14	2.89	1.19	6.27	3.81	2.01	2.40667	4.03	0.0372967	1601	0.15324	-0.743744	0.743744	-	GO:0046914//transition metal ion binding	-	gi|115495139|ref|NP_001068852.1|/0/ankyrin repeat and MYND domain-containing protein 2 [Bos taurus]	ankyrin repeat and MYND domain containing 2	AAI20023.1	-	chr4	26226134	26265886	ENSBTAG00000010980	ANKMY2	ankyrin repeat and MYND domain containing 2
ENSBTAG00000013971	S81577,U88532	2	9	11	3	3	0	7	2	0.57	2.6	3.27	0.9	0.88	0	2.14667	0.593333	0.0360763	1548	0.153301	1.85518	1.85518	GO:0000139//Golgi membrane;GO:0016023//cytoplasmic membrane-bounded vesicle	GO:0001727//lipid kinase activity;GO:0032559//adenyl ribonucleotide binding	GO:0046488//phosphatidylinositol metabolic process;GO:0007267//cell-cell signaling;GO:0019932//second-messenger-mediated signaling	gi|7547268|gb|AAB36289.2|/0/type 3 phosphatidylinositol 4-kinase [Bos taurus]	phosphatidylinositol 4-kinase, catalytic, alpha	AAB36289.2	-	chr17	75564315	75623909	ENSBTAG00000013971	PI4KA	phosphatidylinositol 4-kinase, catalytic, alpha
ENSBTAG00000013992	BC114901	5	13	6	17	12	12	8	14	1.43	3.76	1.78	5.08	3.52	3.44	2.32333	4.01333	0.0372967	1600	0.153336	-0.788605	0.788605	-	GO:0016818//hydrolase activity, acting on acid anhydrides, in phosphorus-containing anhydrides	GO:0006793//phosphorus metabolic process	gi|114051668|ref|NP_001039447.1|/1.50659e-52/acylphosphatase-1 [Bos taurus]	acylphosphatase 1, erythrocyte (common) type	AAI14902.1	-	chr10	88775946	88782227	ENSBTAG00000013992	ACYP1	acylphosphatase 1, erythrocyte (common) type
ENSBTAG00000005014	BC149950	4	5	11	3	2	2	7	2	1.14	1.44	3.27	0.9	0.59	0.57	1.95	0.686667	0.0360763	1547	0.1534	1.50579	1.50579	-	-	-	gi|151556221|gb|AAI49951.1|/1.35642e-68/LCLAT1 protein [Bos taurus]	LCLAT1 protein	AAI49951.1	-	chr11	71183383	71376800	ENSBTAG00000005014	LCLAT1	lysocardiolipin acyltransferase 1
ENSBTAG00000004964	BC126565	6	5	10	2	3	2	7	2	1.71	1.44	2.97	0.6	0.88	0.57	2.04	0.683333	0.0360763	1544	0.153698	1.57791	1.57791	GO:0005815//microtubule organizing center	GO:0046914//transition metal ion binding	GO:0010468//regulation of gene expression	gi|118151048|ref|NP_001071448.1|/1.90818e-143/polycomb group RING finger protein 5 [Bos taurus]	polycomb group ring finger 5	AAI26566.1	+	chr26	13261502	13313710	ENSBTAG00000004964	PCGF5	polycomb group ring finger 5
ENSBTAG00000007904	BC118311	5	0	0	2	9	6	2	6	1.43	0	0	0.6	2.64	1.72	0.476667	1.65333	0.0539786	2310	0.15371	-1.79432	1.79432	GO:0005882//intermediate filament	-	-	gi|115495247|ref|NP_001069412.1|/0/keratin, type II cytoskeletal 72 [Bos taurus]	keratin 72	AAI18312.1	+	chr5	30188676	30201061	ENSBTAG00000007904	KRT72	keratin 72
ENSBTAG00000007530	BC114866	2	3	0	8	8	2	2	6	0.57	0.87	0	2.39	2.34	0.57	0.48	1.76667	0.0539786	2309	0.153777	-1.87992	1.87992	GO:0044424//intracellular part	GO:0046914//transition metal ion binding	GO:0030099//myeloid cell differentiation	gi|62751907|ref|NP_001015607.1|/0/tripartite motif-containing protein 10 [Bos taurus]	tripartite motif-containing 10	AAI14867.1	+	chr23	28768051	28776722	ENSBTAG00000007530	TRIM10	tripartite motif-containing 10
ENSBTAG00000011763	BC112494	2	14	5	3	2	2	7	2	0.57	4.05	1.48	0.9	0.59	0.57	2.03333	0.686667	0.0360763	1543	0.153798	1.56616	1.56616	-	GO:0004672//protein kinase activity;GO:0032559//adenyl ribonucleotide binding	GO:0006464//protein modification process	gi|300796513|ref|NP_001178220.1|/0/serine/threonine-protein kinase RIO2 [Bos taurus]	RIO kinase 2 (yeast)	AAI12495.1	-	chr7	98021684	98043253	ENSBTAG00000011763	RIOK2	RIO kinase 2 (yeast)
ENSBTAG00000014048	BC112619	7	0	0	5	10	2	2	6	2	0	0	1.49	2.93	0.57	0.666667	1.66333	0.0539786	2308	0.153844	-1.31904	1.31904	-	-	-	gi|114052737|ref|NP_001040017.1|/1.49945e-116/hypothetical protein LOC615129 [Bos taurus]	chromosome 20 open reading frame 196 ortholog	AAI12620.1	+	chr13	48148211	48264581	ENSBTAG00000014048	C13H20orf196	chromosome 20 open reading frame 196 ortholog
ENSBTAG00000031265	BC103286	6	3	13	2	2	3	7	2	1.71	0.87	3.86	0.6	0.59	0.86	2.14667	0.683333	0.0360763	1542	0.153898	1.65144	1.65144	GO:0031224//intrinsic to membrane	-	GO:0006810//transport	gi|74267926|gb|AAI03287.1|/0/SVOPL protein [Bos taurus]	SVOPL protein	AAI03287.1	-	chr4	105945867	106008994	ENSBTAG00000031265	SVOPL	SVOP-like
ENSBTAG00000018025	BC111253	5	2	0	8	6	3	2	6	1.43	0.58	0	2.39	1.76	0.86	0.67	1.67	0.0539786	2307	0.15391	-1.31762	1.31762	-	-	-	gi|84000367|ref|NP_001033284.1|/2.28931e-177/IQ domain-containing protein G [Bos taurus]	IQ motif containing G	AAI11254.1	+	chr1	71384615	71430277	ENSBTAG00000018025	IQCG	IQ motif containing G
ENSBTAG00000016250	BC109875	0	5	2	12	0	5	2	6	0	1.44	0.59	3.59	0	1.44	0.676667	1.67667	0.0539786	2306	0.153977	-1.30908	1.30908	GO:0043234//protein complex;GO:0005774//vacuolar membrane	GO:0005488//binding;GO:0016881//acid-amino acid ligase activity	GO:0012501//programmed cell death;GO:0007041//lysosomal transport;GO:0001932//regulation of protein amino acid phosphorylation;GO:0043393//regulation of protein binding;GO:0007033//vacuole organization;GO:0016197//endosome transport	gi|291390127|ref|XP_002711567.1|/4.79038e-172/PREDICTED: AKT interacting protein [Oryctolagus cuniculus]	AKTIP protein	AAI09876.1	-	chr18	21129550	21140928	ENSBTAG00000016250	AKTIP	AKT interacting protein
ENSBTAG00000012980	BC118272	31	19	27	24	36	60	26	40	8.84	5.49	8.02	7.17	10.55	17.22	7.45	11.6467	0.0105909	451	0.154472	-0.644605	0.644605	GO:0000323//lytic vacuole	GO:0032561//guanyl ribonucleotide binding	GO:0008104//protein localization;GO:0023060	gi|115497160|ref|NP_001068747.1|/0/ras-related GTP-binding protein B [Bos taurus]	Ras-related GTP binding B	AAI18273.1	+	chrUn.004.19	56223	96632	ENSBTAG00000012980	RRAGB	Ras-related GTP binding B
ENSBTAG00000031335	BC150022	4	8	5	27	0	9	6	12	1.14	2.31	1.48	8.07	0	2.58	1.64333	3.55	0.034645	1470	0.155031	-1.11119	1.11119	-	-	-	gi|156121193|ref|NP_001095744.1|/0/BRCA1-A complex subunit BRE [Bos taurus]	BRE protein	AAI50023.1	-	chr11	73491579	73928156	ENSBTAG00000031335	BRE	brain and reproductive organ-expressed (TNFRSF1A modulator)
ENSBTAG00000026829	BC123796	10	38	13	41	24	34	20	33	2.85	10.98	3.86	12.25	7.03	9.76	5.89667	9.68	0.0106599	452	0.155135	-0.715107	0.715107	GO:0031224//intrinsic to membrane	-	-	gi|118151014|ref|NP_001071436.1|/0/transmembrane protein 185B [Bos taurus]	transmembrane protein 185A	AAI23797.1	-	chr2	75429443	75431555	ENSBTAG00000026829	TMEM185A	transmembrane protein 185A
ENSBTAG00000001942	BC142417	2	4	12	8	19	8	6	12	0.57	1.16	3.56	2.39	5.57	2.3	1.76333	3.42	0.034645	1469	0.155136	-0.955691	0.955691	GO:0005768//endosome	GO:0005543//phospholipid binding	GO:0048731;GO:0006810//transport;GO:0042221//response to chemical stimulus;GO:0009987//cellular process;GO:0023060	gi|149642741|ref|NP_001092426.1|/0/sorting nexin-27 [Bos taurus]	SNX27 protein	AAI42418.1	-	chr3	20599808	20675977	ENSBTAG00000001942	SNX27	sorting nexin family member 27
ENSBTAG00000016252	BC120190	21	65	46	30	22	34	44	29	5.99	18.78	13.66	8.96	6.45	9.76	12.81	8.39	0.0107817	457	0.155191	0.610528	0.610528	-	GO:0005488//binding	-	gi|22748747|ref|NP_689557.1|/1.14514e-104/protein LSM12 homolog [Homo sapiens]	LSM12 homolog (S. cerevisiae)	AAI20191.1	-	chr19	45303930	45322527	ENSBTAG00000016252	LSM12	LSM12 homolog (S. cerevisiae)
ENSBTAG00000014861	BC126506	11	4	2	17	2	16	6	12	3.14	1.16	0.59	5.08	0.59	4.59	1.63	3.42	0.034645	1468	0.155242	-1.06912	1.06912	GO:0016021//integral to membrane;GO:0005626//insoluble fraction	GO:0015081//sodium ion transmembrane transporter activity;GO:0004871//signal transducer activity;GO:0015291//secondary active transmembrane transporter activity	GO:0051704//multi-organism process;GO:0006817//phosphate transport;GO:0030001//metal ion transport	gi|122692577|ref|NP_001073749.1|/0/sodium-dependent phosphate transporter 2 [Bos taurus]	solute carrier family 20 (phosphate transporter), member 2	AAI26507.1	-	chr27	39667385	39746418	ENSBTAG00000014861	SLC20A2	solute carrier family 20 (phosphate transporter), member 2
ENSBTAG00000015066	BC115991	5	5	8	14	14	9	6	12	1.43	1.44	2.38	4.18	4.1	2.58	1.75	3.62	0.034645	1467	0.155348	-1.04863	1.04863	GO:0043231//intracellular membrane-bounded organelle;GO:0016021//integral to membrane	GO:0046914//transition metal ion binding;GO:0019904//protein domain specific binding;GO:0070325//lipoprotein receptor binding;GO:0042277//peptide binding;GO:0004888//transmembrane receptor activity	GO:0007166//cell surface receptor linked signaling pathway	gi|115497946|ref|NP_001069695.1|/0/lanC-like protein 1 [Bos taurus]	LanC lantibiotic synthetase component C-like 1 (bacterial)	AAI15992.1	-	chr2	103374882	103423572	ENSBTAG00000015066	LANCL1	LanC lantibiotic synthetase component C-like 1 (bacterial)
ENSBTAG00000002350	BC118113	9	4	3	10	16	16	5	14	2.57	1.16	0.89	2.99	4.69	4.59	1.54	4.09	0.0107105	453	0.155527	-1.40917	1.40917	GO:0043234//protein complex;GO:0044444//cytoplasmic part	GO:0005488//binding;GO:0019207//kinase regulator activity;GO:0035004//phosphoinositide 3-kinase activity	GO:0023060;GO:0019222//regulation of metabolic process;GO:0007169//transmembrane receptor protein tyrosine kinase signaling pathway;GO:0006916//anti-apoptosis;GO:0016310//phosphorylation	gi|27807041|ref|NP_777001.1|/0/phosphatidylinositol 3-kinase regulatory subunit beta [Bos taurus]	phosphoinositide-3-kinase, regulatory subunit 2 (beta)	AAI18114.1	-	chr7	4993041	5005657	ENSBTAG00000002350	PIK3R2	phosphoinositide-3-kinase, regulatory subunit 2 (beta)
ENSBTAG00000005862	BC118122	24	14	32	3	17	35	23	18	6.85	4.05	9.5	0.9	4.98	10.05	6.8	5.31	0.0471437	2059	0.150613	0.356823	0.356823	GO:0000793//condensed chromosome;GO:0043231//intracellular membrane-bounded organelle	GO:0046983//protein dimerization activity;GO:0032559//adenyl ribonucleotide binding	GO:0000070//mitotic sister chromatid segregation	gi|301791021|ref|XP_002930509.1|/0/PREDICTED: structural maintenance of chromosomes protein 4-like [Ailuropoda melanoleuca]	SMC4 protein	AAI18123.1	-	chr1	108867037	108881385	ENSBTAG00000005862	SMC4	structural maintenance of chromosomes 4
ENSBTAG00000019685	BT026279	3	8	7	3	2	2	6	2	0.86	2.31	2.08	0.9	0.59	0.57	1.75	0.686667	0.0558773	2362	0.155614	1.34967	1.34967	-	GO:0005488//binding	-	gi|147832422|emb|CAN59674.1|/0/HLA-B associated transcript 3 [Sus scrofa]	HLA-B associated transcript-3	ABG81435.1	+	chr23	27450081	27460324	ENSBTAG00000019685	BAT3	HLA-B associated transcript 3
ENSBTAG00000009637	U70138	23	10	28	14	13	12	20	13	6.56	2.89	8.31	4.18	3.81	3.44	5.92	3.81	0.0345253	1459	0.155659	0.635806	0.635806	GO:0005626//insoluble fraction;GO:0016021//integral to membrane;GO:0044459//plasma membrane part	GO:0005488//binding;GO:0015377//cation:chloride symporter activity	GO:0007186//G-protein coupled receptor protein signaling pathway;GO:0015696//ammonium transport;GO:0006970//response to osmotic stress;GO:0006821//chloride transport;GO:0050877//neurological system process;GO:0030001//metal ion transport;GO:0006884//cell	gi|27807511|ref|NP_777207.1|/0/solute carrier family 12 member 2 [Bos taurus]	Na-K-Cl cotransporter	AAC48754.1	-	chr7	24685293	24776757	ENSBTAG00000009637	SLC12A2	solute carrier family 12 (sodium/potassium/chloride transporters), member 2
ENSBTAG00000019805	BC134588	7	3	7	3	2	0	6	2	2	0.87	2.08	0.9	0.59	0	1.65	0.496667	0.0558773	2361	0.15568	1.73212	1.73212	GO:0012505//endomembrane system;GO:0031090//organelle membrane;GO:0043231//intracellular membrane-bounded organelle;GO:0031224//intrinsic to membrane	GO:0004175//endopeptidase activity;GO:0004871//signal transducer activity	GO:0023060	gi|157427926|ref|NP_001098870.1|/0/rhomboid family member 1 [Bos taurus]	RHBDF1 protein	AAI34589.1	-	chr25	574486	592827	ENSBTAG00000019805	RHBDF1	rhomboid 5 homolog 1 (Drosophila)
ENSBTAG00000008099	BC113355	2	12	4	4	0	2	6	2	0.57	3.47	1.19	1.2	0	0.57	1.74333	0.59	0.0558773	2360	0.155746	1.56306	1.56306	GO:0043231//intracellular membrane-bounded organelle;GO:0016021//integral to membrane;GO:0009986//cell surface	GO:0008092//cytoskeletal protein binding;GO:0004950//chemokine receptor activity;GO:0004629//phospholipase C activity	GO:0006952//defense response;GO:0023060;GO:0051704//multi-organism process;GO:0002376//immune system process;GO:0042221//response to chemical stimulus;GO:0019058//viral infectious cycle;GO:0007154//cell communication;GO:0007166//cell surface receptor link	gi|89191835|ref|NP_001011672.2|/4.7161e-169/C-C chemokine receptor type 5 [Bos taurus]	chemokine (C-C motif) receptor 5	AAI13356.1	-	chr22	54389990	54393154	ENSBTAG00000008099	CCR5	chemokine (C-C motif) receptor 5
ENSBTAG00000005786	BC146166	16	29	16	8	12	18	20	13	4.56	8.38	4.75	2.39	3.52	5.17	5.89667	3.69333	0.0345253	1458	0.155766	0.674976	0.674976	GO:0016234//inclusion body	GO:0005488//binding	-	gi|149642945|ref|NP_001092686.1|/1.32662e-165/ataxin-3 [Bos taurus]	ATXN3 protein	AAI46167.1	-	chr21	57256163	57289440	ENSBTAG00000005786	ATXN3	ataxin 3
ENSBTAG00000002280	BC105177	5	3	9	0	6	0	6	2	1.43	0.87	2.67	0	1.76	0	1.65667	0.586667	0.0558773	2358	0.155878	1.49767	1.49767	GO:0005875//microtubule associated complex;GO:0042995//cell projection;GO:0044444//cytoplasmic part	GO:0003774//motor activity;GO:0015631//tubulin binding;GO:0032559//adenyl ribonucleotide binding	GO:0010970;GO:0071842	gi|75775288|gb|AAI05178.1|/0/KIF5B protein [Bos taurus]	KIF5B protein	AAI05178.1	+	chr13	33234978	33276870	ENSBTAG00000002280	KIF5B	kinesin family member 5B
ENSBTAG00000007979	BC103374	2	4	13	6	0	0	6	2	0.57	1.16	3.86	1.79	0	0	1.86333	0.596667	0.0558773	2357	0.155944	1.64289	1.64289	GO:0043231//intracellular membrane-bounded organelle	GO:0005048//signal sequence binding;GO:0022892	GO:0006606//protein import into nucleus;GO:0051704//multi-organism process	gi|133925811|ref|NP_002261.3|/0/transportin-1 isoform 1 [Homo sapiens]	transportin 1	AAI03375.1	-	chr20	9362425	9409856	ENSBTAG00000007979	TNPO1	transportin 1
ENSBTAG00000009034	AB015979	0	8	9	3	0	2	6	2	0	2.31	2.67	0.9	0	0.57	1.66	0.49	0.0558773	2356	0.156011	1.76033	1.76033	GO:0043234//protein complex;GO:0012505//endomembrane system;GO:0044431//Golgi apparatus part	GO:0005488//binding;GO:0022892	GO:0042441//eye pigment metabolic process;GO:0019884//antigen processing and presentation of exogenous antigen;GO:0000041//transition metal ion transport;GO:0046638//positive regulation of alpha-beta T cell differentiation;GO:0032879//regulation of locali	gi|254281264|ref|NP_776423.3|/0/AP-3 complex subunit delta-1 [Bos taurus]	adaptor related protein complex (AP)-3 delta subunit	BAA36591.1	+	chr7	20140485	20174011	ENSBTAG00000009034	AP3D1	adaptor-related protein complex 3, delta 1 subunit
ENSBTAG00000005031	BC134597	10	4	10	11	32	10	8	18	2.85	1.16	2.97	3.29	9.38	2.87	2.32667	5.18	0.011193	469	0.156989	-1.15469	1.15469	GO:0000323//lytic vacuole;GO:0044425//membrane part;GO:0043234//protein complex;GO:0008021//synaptic vesicle;GO:0005886//plasma membrane	GO:0005543//phospholipid binding	GO:0033036;GO:0048731;GO:0007269//neurotransmitter secretion;GO:0006906//vesicle fusion;GO:0050796//regulation of insulin secretion;GO:0017158//regulation of calcium ion-dependent exocytosis	gi|139948808|ref|NP_001077178.1|/1.86354e-167/double C2-like domain-containing protein alpha [Bos taurus]	DOC2A protein	AAI34598.1	+	chr25	28068697	28074170	ENSBTAG00000005031	DOC2A	double C2-like domains, alpha
ENSBTAG00000044003	BC112672	13	17	23	12	7	14	18	11	3.71	4.91	6.83	3.59	2.05	4.02	5.15	3.22	0.0333453	1393	0.157463	0.677512	0.677512	GO:0035097//histone methyltransferase complex;GO:0005635//nuclear envelope;GO:0031224//intrinsic to membrane	-	-	gi|86438544|gb|AAI12673.1|/0/Testis expressed 10 [Bos taurus]	testis expressed 10	AAI12673.1	-	chr8	68155265	68197794	ENSBTAG00000044003	TEX10	testis expressed 10
ENSBTAG00000006255	BC113350	39	12	28	12	7	23	26	14	11.13	3.47	8.31	3.59	2.05	6.6	7.63667	4.08	0.0111588	466	0.157517	0.904374	0.904374	GO:0043231//intracellular membrane-bounded organelle	GO:0046914//transition metal ion binding;GO:0005515//protein binding	GO:0000320//re-entry into mitotic cell cycle;GO:0006357//regulation of transcription from RNA polymerase II promoter;GO:0006915//apoptosis;GO:0031647//regulation of protein stability;GO:0009895;GO:0065003;GO:0008283//cell proliferation;GO:0010948	gi|114051475|ref|NP_001039634.1|/0/protein Mdm4 [Bos taurus]	Mdm4 p53 binding protein homolog (mouse)	AAI13351.1	+	chr16	1255538	1292770	ENSBTAG00000006255	MDM4	Mdm4 p53 binding protein homolog (mouse)
ENSBTAG00000003112	BC111239	2	7	0	11	5	5	3	7	0.57	2.02	0	3.29	1.46	1.44	0.863333	2.06333	0.0578331	2412	0.157722	-1.25699	1.25699	-	GO:0003676//nucleic acid binding;GO:0016741//transferase activity, transferring one-carbon groups	-	gi|84000101|ref|NP_001033151.1|/0/THUMP domain-containing protein 3 [Bos taurus]	THUMP domain containing 3	AAI11240.1	-	chr22	17690633	17710018	ENSBTAG00000003112	THUMPD3	THUMP domain containing 3
ENSBTAG00000012372	BC109854	0	6	3	9	8	4	3	7	0	1.73	0.89	2.69	2.34	1.15	0.873333	2.06	0.0578331	2411	0.157788	-1.23804	1.23804	GO:0031224//intrinsic to membrane	-	-	gi|84370181|ref|NP_001033661.1|/1.79184e-146/transmembrane protein 53 [Bos taurus]	transmembrane protein 53	AAI09855.1	+	chr3	108216009	108231842	ENSBTAG00000012372	TMEM53	transmembrane protein 53
ENSBTAG00000037980	BC146215	5	5	6	9	14	11	5	11	1.43	1.44	1.78	2.69	4.1	3.16	1.55	3.31667	0.0326077	1357	0.158064	-1.09747	1.09747	GO:0043234//protein complex;GO:0044428//nuclear part	GO:0005488//binding;GO:0004549//tRNA-specific ribonuclease activity	GO:0006399//tRNA metabolic process;GO:0000394//RNA splicing, via endonucleolytic cleavage and ligation	gi|148878115|gb|AAI46216.1|/0/TRNA splicing endonuclease 2 homolog (S. cerevisiae) [Bos taurus]	tRNA splicing endonuclease 2 homolog (S. cerevisiae)	AAI46216.1	-	chr22	58217499	58259031	ENSBTAG00000037980	TSEN2	tRNA splicing endonuclease 2 homolog (S. cerevisiae)
ENSBTAG00000007744	BC126635	8	7	0	13	8	12	5	11	2.28	2.02	0	3.88	2.34	3.44	1.43333	3.22	0.0326077	1356	0.158181	-1.16769	1.16769	-	-	-	gi|117306350|gb|AAI26636.1|/0/ABCC4 protein [Bos taurus]	ABCC4 protein	AAI26636.1	-	chrUn.004.147	99947	156704	ENSBTAG00000007744	ABCC4	ATP-binding cassette, sub-family C (CFTR/MRP), member 4
ENSBTAG00000007584	BC114863	8	4	2	6	21	7	5	11	2.28	1.16	0.59	1.79	6.15	2.01	1.34333	3.31667	0.0326077	1355	0.158298	-1.30392	1.30392	-	GO:0016312//inositol bisphosphate phosphatase activity;GO:0043169//cation binding	GO:0006796//phosphate metabolic process;GO:0023060	gi|116242591|sp|P21327.2|INPP_BOVIN/0/RecName: Full=Inositol polyphosphate 1-phosphatase; Short=IPPase; Short=IPP	inositol polyphosphate-1-phosphatase	AAI14864.1	-	chr2	6140073	6173067	ENSBTAG00000007584	INPP1	inositol polyphosphate-1-phosphatase
ENSBTAG00000000804	BC114128	4	10	2	20	5	7	5	11	1.14	2.89	0.59	5.98	1.46	2.01	1.54	3.15	0.0326077	1354	0.158415	-1.03242	1.03242	-	GO:0016772//transferase activity, transferring phosphorus-containing groups;GO:0043169//cation binding	GO:0006796//phosphate metabolic process	gi|73971721|ref|XP_531966.2|/1.89315e-136/PREDICTED: similar to MOB1, Mps One Binder kinase activator-like 2B [Canis familiaris]	MOB1, Mps One Binder kinase activator-like 2B (yeast)	AAI14129.1	+	chr8	17151603	17430617	ENSBTAG00000000804	MOBKL2B	MOB1, Mps One Binder kinase activator-like 2B (yeast)
ENSBTAG00000015958	BC142254	25	23	17	37	29	38	22	35	7.13	6.65	5.05	11.06	8.5	10.91	6.27667	10.1567	0.0114881	477	0.158425	-0.694357	0.694357	GO:0012505//endomembrane system;GO:0031090//organelle membrane;GO:0043231//intracellular membrane-bounded organelle;GO:0031224//intrinsic to membrane	GO:0004871//signal transducer activity	GO:0048193//Golgi vesicle transport;GO:0016044//cellular membrane organization;GO:0023060	gi|149642953|ref|NP_001092355.1|/8.35205e-104/Golgi SNAP receptor complex member 2 [Bos taurus]	GOSR2 protein	AAI42255.1	-	chr19	46745803	46766372	ENSBTAG00000015958	GOSR2	golgi SNAP receptor complex member 2
ENSBTAG00000015369	BC120019	15	4	8	16	17	7	9	13	4.28	1.16	2.38	4.78	4.98	2.01	2.60667	3.92333	0.0585207	2429	0.158481	-0.589874	0.589874	-	-	-	gi|115495765|ref|NP_001069637.1|/2.30595e-35/protein AF1q [Bos taurus]	myeloid/lymphoid or mixed-lineage leukemia (trithorax homolog, Drosophila); translocated to, 11	AAI20020.1	-	chr3	21233304	21238379	ENSBTAG00000015369	MLLT11	myeloid/lymphoid or mixed-lineage leukemia (trithorax homolog, Drosophila); translocated to, 11
ENSBTAG00000010961	BC111663	2	9	5	19	6	7	5	11	0.57	2.6	1.48	5.68	1.76	2.01	1.55	3.15	0.0326077	1353	0.158532	-1.02308	1.02308	GO:0043231//intracellular membrane-bounded organelle	-	-	gi|115495199|ref|NP_001069973.1|/4.56154e-51/LYR motif-containing protein 7 [Bos taurus]	Lyrm7 homolog (mouse)	AAI11664.1	-	chr7	21839379	21860980	ENSBTAG00000010961	LYRM7	Lyrm7 homolog (mouse)
ENSBTAG00000021945	BC151647	10	12	21	6	3	7	14	5	2.85	3.47	6.24	1.79	0.88	2.01	4.18667	1.56	0.0115769	480	0.158651	1.42426	1.42426	-	-	-	gi|156120777|ref|NP_001095535.1|/0/nidogen 2 [Bos taurus]	NID2 protein	AAI51648.1	-	chr10	45184687	45283615	ENSBTAG00000021945	NID2	nidogen 2 (osteonidogen)
ENSBTAG00000019418	BC116118	9	9	4	9	15	10	7	11	2.57	2.6	1.19	2.69	4.39	2.87	2.12	3.31667	0.059907	2480	0.158898	-0.64567	0.64567	GO:0044424//intracellular part	GO:0003824//catalytic activity	-	gi|115496576|ref|NP_001069179.1|/0/ubiquitin-conjugating enzyme E2C-binding protein [Bos taurus]	ubiquitin-conjugating enzyme E2C binding protein	AAI16119.1	-	chr9	23477904	23643667	ENSBTAG00000019418	UBE2CBP	ubiquitin-conjugating enzyme E2C binding protein
ENSBTAG00000039721	BC110279	5	9	6	9	10	13	7	11	1.43	2.6	1.78	2.69	2.93	3.73	1.93667	3.11667	0.059907	2479	0.158963	-0.686428	0.686428	GO:0005815//microtubule organizing center;GO:0043231//intracellular membrane-bounded organelle	GO:0004860//protein kinase inhibitor activity;GO:0019900//kinase binding;GO:0042802//identical protein binding	GO:0016477//cell migration;GO:0016049//cell growth;GO:0000226//microtubule cytoskeleton organization;GO:0033673//negative regulation of kinase activity;GO:0008283//cell proliferation	gi|118150834|ref|NP_001071327.1|/0/FGFR1 oncogene partner [Bos taurus]	FGFR1 oncogene partner	AAI10280.1	+	chr9	105776535	105796877	ENSBTAG00000039721	FGFR1OP	FGFR1 oncogene partner
ENSBTAG00000012858	U73690	0	6	9	14	5	9	5	9	0	1.73	2.67	4.18	1.46	2.58	1.46667	2.74	0.0603008	2495	0.158981	-0.901635	0.901635	GO:0044424//intracellular part	GO:0008252//nucleotidase activity;GO:0043169//cation binding	GO:0006753;GO:0006796//phosphate metabolic process	gi|256665234|ref|NP_001157835.1|/0/cytosolic purine 5'-nucleotidase isoform 1 [Mus musculus]	cytosolic IMP-GMP specific 5'-nucleotidase	AAC48784.1	-	chr26	24092572	24165911	ENSBTAG00000012858	NT5C2	5'-nucleotidase, cytosolic II
ENSBTAG00000009819	BC133494	6	30	6	6	4	4	14	5	1.71	8.67	1.78	1.79	1.17	1.15	4.05333	1.37	0.0115769	479	0.158983	1.56493	1.56493	GO:0031981//nuclear lumen;GO:0032991//macromolecular complex;GO:0005815//microtubule organizing center	GO:0005515//protein binding	GO:0043161//proteasomal ubiquitin-dependent protein catabolic process;GO:0008283//cell proliferation;GO:0010975//regulation of neuron projection development;GO:0051439;GO:0000087//M phase of mitotic cell cycle	gi|126723421|ref|NP_001075905.1|/0/cell division cycle protein 20 homolog [Bos taurus]	CDC20 protein	AAI33495.1	-	chr3	109574680	109578568	ENSBTAG00000009819	CDC20	cell division cycle 20 homolog (S. cerevisiae)
ENSBTAG00000006581	BC112782	11	18	6	16	39	14	12	23	3.14	5.2	1.78	4.78	11.43	4.02	3.37333	6.74333	0.0116254	481	0.158985	-0.999287	0.999287	-	GO:0005488//binding	-	gi|86438176|gb|AAI12783.1|/5.88647e-152/Coiled-coil domain containing 82 [Bos taurus]	coiled-coil domain containing 82	AAI12783.1	+	chr15	11984160	12015082	ENSBTAG00000006581	CCDC82	coiled-coil domain containing 82
ENSBTAG00000011032	BC142504	5	6	10	0	3	6	7	3	1.43	1.73	2.97	0	0.88	1.72	2.04333	0.866667	0.0598674	2477	0.158986	1.23738	1.23738	GO:0044424//intracellular part	-	-	gi|157074146|ref|NP_001096785.1|/0/microcephalin [Bos taurus]	MCPH1 protein	AAI42505.1	+	chr27	5517057	5804476	ENSBTAG00000011032	MCPH1	microcephalin 1
ENSBTAG00000009494	BC149567	12	8	3	6	12	17	8	12	3.42	2.31	0.89	1.79	3.52	4.88	2.20667	3.39667	0.0592819	2452	0.159036	-0.622251	0.622251	-	-	-	gi|155372215|ref|NP_001094718.1|/0/signal transduction protein CBL-C [Bos taurus]	CBLC protein	AAI49568.1	+	chr18	52326672	52342318	ENSBTAG00000009494	CBLC	Cas-Br-M (murine) ecotropic retroviral transforming sequence c
ENSBTAG00000037800	EU864534	8	5	25	2	7	64	13	24	2.28	1.44	7.42	0.6	2.05	18.37	3.71333	7.00667	0.0124077	513	0.159099	-0.916013	0.916013	-	-	-	gi|255652989|ref|NP_001157408.1|/7.45052e-111/probable DNA dC->dU-editing enzyme APOBEC-3A [Bos taurus]	APOBEC3Z1	ACH69762.1	+	chr5	117615526	117618848	ENSBTAG00000037800	APOBEC3Z1	apolipoprotein B mRNA editing enzyme, catalytic polypeptide-like 3A
ENSBTAG00000008523	BC122581	5	10	0	14	0	13	5	9	1.43	2.89	0	4.18	0	3.73	1.44	2.63667	0.0603008	2493	0.159109	-0.872646	0.872646	-	-	-	gi|124430748|ref|NP_001069279.2|/0/transcription factor E3 [Bos taurus]	transcription factor binding to IGHM enhancer 3	AAI22582.1	+	chrX	55399699	55411109	ENSBTAG00000008523	TFE3	transcription factor binding to IGHM enhancer 3
ENSBTAG00000003762	BC142218	13	0	7	2	0	6	7	3	3.71	0	2.08	0.6	0	1.72	1.93	0.773333	0.0598674	2475	0.159114	1.31944	1.31944	GO:0019897//extrinsic to plasma membrane;GO:0043231//intracellular membrane-bounded organelle	GO:0060089//molecular transducer activity;GO:0005488//binding;GO:0017111//nucleoside-triphosphatase activity	GO:0007166//cell surface receptor linked signaling pathway;GO:0023060	gi|148694366|gb|EDL26313.1|/0/guanine nucleotide binding protein, beta 5, isoform CRA_d [Mus musculus]	GNB5 protein	AAI42219.1	-	chr10	60370079	60402812	ENSBTAG00000003762	GNB5	guanine nucleotide binding protein (G protein), beta 5
ENSBTAG00000002042	BC118313	17	7	12	14	21	21	12	19	4.85	2.02	3.56	4.18	6.15	6.03	3.47667	5.45333	0.0320066	1323	0.159138	-0.649434	0.649434	GO:0044444//cytoplasmic part;GO:0016020//membrane	GO:0008047//enzyme activator activity;GO:0005515//protein binding;GO:0030695//GTPase regulator activity	GO:0043009//chordate embryonic development;GO:0007186//G-protein coupled receptor protein signaling pathway;GO:0007632//visual behavior	gi|62751540|ref|NP_001015627.1|/0/synembryn-A [Bos taurus]	resistance to inhibitors of cholinesterase 8 homolog A (C. elegans)	AAI18314.1	-	chrUn.004.137	191005	196347	ENSBTAG00000002042	RIC8A	resistance to inhibitors of cholinesterase 8 homolog A (C. elegans)
ENSBTAG00000001290	BC120406	8	3	4	10	14	2	5	9	2.28	0.87	1.19	2.99	4.1	0.57	1.44667	2.55333	0.0603008	2492	0.159173	-0.819649	0.819649	-	-	-	gi|164451490|ref|NP_001068938.2|/0/delta-tubulin [Bos taurus]	tubulin, delta 1	AAI20407.1	-	chr19	10062649	10086508	ENSBTAG00000001290	TUBD1	tubulin, delta 1
ENSBTAG00000010467	BC134446	0	11	10	5	3	0	7	3	0	3.18	2.97	1.49	0.88	0	2.05	0.79	0.0598674	2474	0.159179	1.3757	1.3757	GO:0031981//nuclear lumen	GO:0046983//protein dimerization activity;GO:0003711//transcription elongation regulator activity	GO:0016568//chromatin modification;GO:0019079//viral genome replication;GO:0006357//regulation of transcription from RNA polymerase II promoter;GO:0042221//response to chemical stimulus;GO:0006368//RNA elongation from RNA polymerase II promoter	gi|157279187|gb|AAI34447.1|/0/SUPT5H protein [Bos taurus]	SUPT5H protein	AAI34447.1	+	chr18	48634080	48659552	ENSBTAG00000010467	SUPT5H	suppressor of Ty 5 homolog (S. cerevisiae)
ENSBTAG00000005984	BC133280	14	4	6	14	14	9	8	12	3.99	1.16	1.78	4.18	4.1	2.58	2.31	3.62	0.0592819	2449	0.159231	-0.648097	0.648097	GO:0044424//intracellular part	GO:0017016//Ras GTPase binding;GO:0008092//cytoskeletal protein binding	GO:0007010//cytoskeleton organization	gi|3327146|dbj|BAA31641.1|/0/KIAA0666 protein [Homo sapiens]	dishevelled associated activator of morphogenesis 1	AAI33281.1	+	chr10	73463015	73732726	ENSBTAG00000005984	DAAM1	dishevelled associated activator of morphogenesis 1
ENSBTAG00000013362	BC104493,BC146259	3	4	9	11	4	12	5	9	0.86	1.16	2.67	3.29	1.17	3.44	1.56333	2.63333	0.0603008	2491	0.159237	-0.752265	0.752265	GO:0032991//macromolecular complex;GO:0044430//cytoskeletal part;GO:0015630//microtubule cytoskeleton;GO:0030139//endocytic vesicle;GO:0012505//endomembrane system;GO:0044459//plasma membrane part	GO:0032561//guanyl ribonucleotide binding;GO:0030528//transcription regulator activity;GO:0017111//nucleoside-triphosphatase activity;GO:0015631//tubulin binding;GO:0019900//kinase binding	GO:0006898//receptor-mediated endocytosis;GO:0010468//regulation of gene expression;GO:0015031//protein transport;GO:0009207;GO:0048193//Golgi vesicle transport;GO:0023060;GO:0022402//cell cycle process;GO:0006915//apoptosis	gi|75773577|gb|AAI04494.1|/0/DNM2 protein [Bos taurus]	DNM2 protein	AAI04494.1	+	chr7	13659605	13747930	ENSBTAG00000013362	DNM2	dynamin 2
ENSBTAG00000000752	BC133396	5	10	6	2	2	6	7	3	1.43	2.89	1.78	0.6	0.59	1.72	2.03333	0.97	0.0598674	2473	0.159243	1.06779	1.06779	GO:0005815//microtubule organizing center;GO:0008278//cohesin complex;GO:0000794//condensed nuclear chromosome;GO:0000775//chromosome, centromeric region	GO:0005488//binding	GO:0007049//cell cycle;GO:0051313//attachment of spindle microtubules to chromosome;GO:0051297//centrosome organization	gi|125991896|ref|NP_001075086.1|/0/shugoshin-like 1 [Bos taurus]	shugoshin-like 1 (S. pombe)	AAI33397.1	-	chr1	160912468	160932324	ENSBTAG00000000752	SGOL1	shugoshin-like 1 (S. pombe)
ENSBTAG00000005912	BC116128	13	6	8	12	19	26	9	19	3.71	1.73	2.38	3.59	5.57	7.46	2.60667	5.54	0.012371	511	0.159249	-1.08768	1.08768	GO:0044427//chromosomal part;GO:0043189//H4/H2A histone acetyltransferase complex	GO:0003712//transcription cofactor activity;GO:0003676//nucleic acid binding;GO:0016741//transferase activity, transferring one-carbon groups	GO:0006305;GO:0006355//regulation of transcription, DNA-dependent;GO:0040007//growth;GO:0006730//one-carbon metabolic process;GO:0016573//histone acetylation	gi|73978010|ref|XP_532609.2|/0/PREDICTED: similar to DNMT1 associated protein-1 [Canis familiaris]	DNA methyltransferase 1 associated protein 1	AAI16129.1	-	chr3	108709130	108718299	ENSBTAG00000005912	DMAP1	DNA methyltransferase 1 associated protein 1
ENSBTAG00000005893	BC120040	4	9	10	12	10	13	8	12	1.14	2.6	2.97	3.59	2.93	3.73	2.23667	3.41667	0.0592819	2448	0.159296	-0.611239	0.611239	GO:0031224//intrinsic to membrane	GO:0016747//transferase activity, transferring acyl groups other than amino-acyl groups	-	gi|115496438|ref|NP_001069477.1|/0/transmembrane protein 68 [Bos taurus]	transmembrane protein 68	AAI20041.1	-	chr14	22891757	22927546	ENSBTAG00000005893	TMEM68	transmembrane protein 68
ENSBTAG00000014442	BT021695	3	4	10	12	10	7	6	10	0.86	1.16	2.97	3.59	2.93	2.01	1.66333	2.84333	0.0602997	2490	0.159298	-0.773506	0.773506	GO:0043231//intracellular membrane-bounded organelle	GO:0046872//metal ion binding;GO:0032561//guanyl ribonucleotide binding;GO:0017111//nucleoside-triphosphatase activity	-	gi|62460448|ref|NP_001014874.1|/0/GTP-binding protein 5 [Bos taurus]	GTP binding protein 5	AAX46542.1	+	chr13	55749246	55756016	ENSBTAG00000014442	GTPBP5	GTP binding protein 5 (putative)
ENSBTAG00000004540	BC122681	10	3	9	3	0	5	7	3	2.85	0.87	2.67	0.9	0	1.44	2.13	0.78	0.0598674	2472	0.159307	1.44931	1.44931	-	-	-	gi|124249272|ref|NP_001074375.1|/0/NEDD8 ultimate buster 1 [Bos taurus]	negative regulator of ubiquitin-like proteins 1	AAI22682.1	+	chr4	118184860	118224078	ENSBTAG00000004540	NUB1	negative regulator of ubiquitin-like proteins 1
ENSBTAG00000015268	BC111358	16	14	10	6	8	12	13	9	4.56	4.05	2.97	1.79	2.34	3.44	3.86	2.52333	0.0605792	2501	0.159332	0.61327	0.61327	GO:0032991//macromolecular complex;GO:0043005//neuron projection;GO:0044430//cytoskeletal part;GO:0005624//membrane fraction;GO:0030139//endocytic vesicle;GO:0044459//plasma membrane part	GO:0001664//G-protein-coupled receptor binding;GO:0016772//transferase activity, transferring phosphorus-containing groups;GO:0017111//nucleoside-triphosphatase activity;GO:0019901//protein kinase binding	GO:0051937;GO:0016044//cellular membrane organization;GO:0065008;GO:0006796//phosphate metabolic process;GO:0023014;GO:0006886//intracellular protein transport;GO:0009207;GO:0006306//DNA methylation;GO:0051259//protein oligomerization;GO:0048193//Golgi ve	gi|114686414|ref|XP_525653.2|/0/PREDICTED: protein interacting with C kinase 1 [Pan troglodytes]	PICK1 protein	AAI11359.1	+	chr5	116903561	116919960	ENSBTAG00000015268	PICK1	protein interacting with PRKCA 1
ENSBTAG00000008962	BC112770	4	29	36	65	30	12	23	36	1.14	8.38	10.69	19.42	8.79	3.44	6.73667	10.55	0.0118694	490	0.159341	-0.647136	0.647136	GO:0030529//ribonucleoprotein complex;GO:0043231//intracellular membrane-bounded organelle	-	-	gi|114051364|ref|NP_001039645.1|/2.5586e-79/39S ribosomal protein L50, mitochondrial [Bos taurus]	mitochondrial ribosomal protein L50	AAI12771.1	-	chr8	95942682	95949798	ENSBTAG00000008962	MRPL50	mitochondrial ribosomal protein L50
ENSBTAG00000020689	BC119918	4	5	14	13	13	9	8	12	1.14	1.44	4.16	3.88	3.81	2.58	2.24667	3.42333	0.0592819	2447	0.159361	-0.607616	0.607616	GO:0044424//intracellular part	GO:0003712//transcription cofactor activity	GO:0010467//gene expression;GO:0009987//cellular process	gi|115497768|ref|NP_001068692.1|/0/relA-associated inhibitor [Bos taurus]	protein phosphatase 1, regulatory (inhibitor) subunit 13 like	AAI19919.1	-	chr18	52788209	52802991	ENSBTAG00000020689	PPP1R13L	protein phosphatase 1, regulatory (inhibitor) subunit 13 like
ENSBTAG00000015427	AB081004,BC112462	11	9	0	3	5	2	7	3	3.14	2.6	0	0.9	1.46	0.57	1.91333	0.976667	0.0598674	2471	0.159372	0.97015	0.97015	-	-	GO:0032501//multicellular organismal process;GO:0043066//negative regulation of apoptosis;GO:0065008;GO:0008283//cell proliferation	gi|28849933|ref|NP_776693.1|/1.57401e-125/craniofacial development protein 1 [Bos taurus]	human-type Bcnt	BAC11953.1	-	chr18	2038423	2143176	ENSBTAG00000015427	CFDP1	craniofacial development protein 1
ENSBTAG00000007787	BC113274	16	24	10	36	21	30	17	29	4.56	6.94	2.97	10.76	6.15	8.61	4.82333	8.50667	0.01185	489	0.159405	-0.818563	0.818563	GO:0031980//mitochondrial lumen	GO:0005488//binding;GO:0016289//CoA hydrolase activity	GO:0009063//cellular amino acid catabolic process	gi|114051840|ref|NP_001039878.1|/0/3-hydroxyisobutyryl-CoA hydrolase, mitochondrial precursor [Bos taurus]	3-hydroxyisobutyryl-Coenzyme A hydrolase	AAI13275.1	+	chr2	6192073	6348621	ENSBTAG00000007787	HIBCH	3-hydroxyisobutyryl-CoA hydrolase
ENSBTAG00000011338	BC133421	7	16	16	40	23	10	13	24	2	4.62	4.75	11.95	6.74	2.87	3.79	7.18667	0.0124077	512	0.159409	-0.923125	0.923125	GO:0043231//intracellular membrane-bounded organelle	GO:0005488//binding	GO:0007409//axonogenesis;GO:0007179//transforming growth factor beta receptor signaling pathway;GO:0050767//regulation of neurogenesis	gi|157279999|ref|NP_001098515.1|/1.88248e-33/neuronal protein 3.1 [Bos taurus]	LOC100125763 protein	AAI33422.1	+	chr10	1687575	1720039	ENSBTAG00000011338	LOC100125763	neuronal protein 3.1
ENSBTAG00000025931	AB008184	8	6	8	4	4	0	7	3	2.28	1.73	2.38	1.2	1.17	0	2.13	0.79	0.0598674	2470	0.159436	1.43093	1.43093	GO:0043231//intracellular membrane-bounded organelle;GO:0016021//integral to membrane	GO:0016997//alpha-sialidase activity	GO:0001573//ganglioside metabolic process	gi|27806525|ref|NP_776547.1|/0/sialidase-3 [Bos taurus]	ganglioside sialidase	BAA75071.1	+	chr15	53835538	53850065	ENSBTAG00000025931	NEU3	sialidase 3 (membrane sialidase)
ENSBTAG00000021746	BT029903	2	4	7	10	10	5	4	8	0.57	1.16	2.08	2.99	2.93	1.44	1.27	2.45333	0.0596393	2460	0.159474	-0.949915	0.949915	GO:0044291;GO:0044424//intracellular part	GO:0046872//metal ion binding;GO:0005543//phospholipid binding;GO:0005102//receptor binding;GO:0043498//cell surface binding;GO:0055102//lipase inhibitor activity	GO:0023060;GO:0051259//protein oligomerization;GO:0050818;GO:0042221//response to chemical stimulus;GO:0007599//hemostasis;GO:0043066//negative regulation of apoptosis	gi|120474983|ref|NP_001035567.3|/1.00311e-176/annexin A5 [Bos taurus]	annexin 5	ABM06149.1	+	chr6	3555082	3587828	ENSBTAG00000021746	ANXA5	annexin A5
ENSBTAG00000002706	BC112582	11	8	4	9	13	15	8	12	3.14	2.31	1.19	2.69	3.81	4.31	2.21333	3.60333	0.0592819	2445	0.159491	-0.703111	0.703111	GO:0043231//intracellular membrane-bounded organelle;GO:0044444//cytoplasmic part	GO:0016859//cis-trans isomerase activity;GO:0005488//binding;GO:0004601//peroxidase activity;GO:0016765//transferase activity, transferring alkyl or aryl (other than methyl) groups	GO:0006558//L-phenylalanine metabolic process;GO:0006570//tyrosine metabolic process	gi|115496802|ref|NP_001069154.1|/5.82846e-120/maleylacetoacetate isomerase [Bos taurus]	glutathione transferase zeta 1	AAI12583.1	+	chr10	91170004	91178269	ENSBTAG00000002706	GSTZ1	glutathione transferase zeta 1
ENSBTAG00000031348	BC134462	4	3	6	12	8	3	4	8	1.14	0.87	1.78	3.59	2.34	0.86	1.26333	2.26333	0.0596393	2459	0.159539	-0.841214	0.841214	GO:0016021//integral to membrane	GO:0004950//chemokine receptor activity	GO:0006952//defense response;GO:0051480//cytosolic calcium ion homeostasis;GO:0002376//immune system process;GO:0007166//cell surface receptor linked signaling pathway;GO:0042221//response to chemical stimulus;GO:0023060	gi|148356263|ref|NP_001091537.1|/0/C-C chemokine receptor type 9 [Bos taurus]	CCR9 protein	AAI34463.1	-	chr22	54777575	54793698	ENSBTAG00000031348	CCR9	chemokine (C-C motif) receptor 9
ENSBTAG00000013922	BC111231	9	2	13	9	18	10	8	12	2.57	0.58	3.86	2.69	5.27	2.87	2.33667	3.61	0.0592819	2444	0.159557	-0.627547	0.627547	GO:0031224//intrinsic to membrane	-	-	gi|84000261|ref|NP_001033226.1|/1.02206e-106/motile sperm domain-containing protein 1 [Bos taurus]	motile sperm domain containing 1	AAI11232.1	-	chrX	8807515	8832060	ENSBTAG00000013922	MOSPD1	motile sperm domain containing 1
ENSBTAG00000007012	BC105476	4	10	12	12	29	17	9	19	1.14	2.89	3.56	3.59	8.5	4.88	2.53	5.65667	0.012371	510	0.159562	-1.16081	1.16081	GO:0031981//nuclear lumen	GO:0003676//nucleic acid binding;GO:0046914//transition metal ion binding;GO:0001071;GO:0005515//protein binding	GO:0048869//cellular developmental process;GO:0001775//cell activation;GO:0032501//multicellular organismal process;GO:0006351//transcription, DNA-dependent	gi|114051441|ref|NP_001040079.1|/0/zinc finger protein 3 [Bos taurus]	zinc finger protein 3	AAI05477.1	+	chr25	38468994	38477881	ENSBTAG00000007012	ZNF3	zinc finger protein 3
ENSBTAG00000001306	BC122620	5	4	3	12	9	4	4	8	1.43	1.16	0.89	3.59	2.64	1.15	1.16	2.46	0.0596393	2458	0.159604	-1.08453	1.08453	-	-	-	gi|123959744|ref|NP_001074196.1|/3.31875e-112/frataxin, mitochondrial precursor [Bos taurus]	frataxin	AAI22621.1	+	chr8	47538462	47560731	ENSBTAG00000001306	FXN	frataxin
ENSBTAG00000004165	BC147857	20	31	22	42	39	30	24	37	5.71	8.96	6.53	12.55	11.43	8.61	7.06667	10.8633	0.0122301	504	0.159622	-0.620365	0.620365	GO:0043234//protein complex;GO:0043231//intracellular membrane-bounded organelle	GO:0016833//oxo-acid-lyase activity;GO:0043169//cation binding	GO:0044237//cellular metabolic process	gi|151554334|gb|AAI47858.1|/4.92848e-171/CLYBL protein [Bos taurus]	CLYBL protein	AAI47858.1	+	chr12	74198628	74427511	ENSBTAG00000004165	CLYBL	citrate lyase beta like
ENSBTAG00000014958	BC151299	2	22	3	9	0	5	9	5	0.57	6.36	0.89	2.69	0	1.44	2.60667	1.37667	0.0624219	2570	0.159771	0.921027	0.921027	-	-	-	gi|154426112|gb|AAI51300.1|/0/Protein kinase, cAMP-dependent, regulatory, type II, beta [Bos taurus]	protein kinase, cAMP-dependent, regulatory, type II, beta	AAI51300.1	+	chr4	50175729	50280079	ENSBTAG00000014958	PRKAR2B	protein kinase, cAMP-dependent, regulatory, type II, beta
ENSBTAG00000011339	BC151255	9	10	7	10	0	5	9	5	2.57	2.89	2.08	2.99	0	1.44	2.51333	1.47667	0.0624219	2569	0.159833	0.767258	0.767258	-	-	-	gi|155372121|ref|NP_001094670.1|/2.48072e-154/transcription initiation factor TFIID subunit 8 [Bos taurus]	TAF8 protein	AAI51256.1	+	chr23	16418772	16438525	ENSBTAG00000011339	TAF8	TAF8 RNA polymerase II, TATA box binding protein (TBP)-associated factor, 43kDa
ENSBTAG00000010313	BC140501	52	25	46	17	42	22	41	27	14.84	7.22	13.66	5.08	12.31	6.31	11.9067	7.9	0.0122984	506	0.159879	0.591845	0.591845	GO:0031981//nuclear lumen	GO:0003676//nucleic acid binding;GO:0042623//ATPase activity, coupled;GO:0004386//helicase activity;GO:0032559//adenyl ribonucleotide binding	GO:0009207;GO:0042254//ribosome biogenesis	gi|157073998|ref|NP_001096708.1|/0/probable ATP-dependent RNA helicase DDX52 [Bos taurus]	DDX52 protein	AAI40502.1	-	chr19	13356054	13378681	ENSBTAG00000010313	DDX52	DEAD (Asp-Glu-Ala-Asp) box polypeptide 52
ENSBTAG00000021633	BC134451	38	12	26	32	44	38	25	38	10.84	3.47	7.72	9.56	12.89	10.91	7.34333	11.12	0.012571	517	0.159946	-0.59865	0.59865	GO:0016604//nuclear body	GO:0000700;GO:0003690//double-stranded DNA binding;GO:0032182//small conjugating protein binding	GO:0006285//base-excision repair, AP site formation	gi|139948234|ref|NP_001077165.1|/0/G/T mismatch-specific thymine DNA glycosylase [Bos taurus]	TDG protein	AAI34452.1	+	chr5	72657735	72678569	ENSBTAG00000021633	TDG	thymine-DNA glycosylase
ENSBTAG00000005002	BC102185	15	53	15	18	13	17	28	16	4.28	15.32	4.45	5.38	3.81	4.88	8.01667	4.69	0.0125229	515	0.159952	0.773415	0.773415	-	GO:0042802//identical protein binding;GO:0048037//cofactor binding;GO:0016857//racemase and epimerase activity, acting on carbohydrates and derivatives	GO:0006012//galactose metabolic process	gi|194665010|ref|XP_872409.3|/0/PREDICTED: UDP-galactose-4-epimerase isoform 2 [Bos taurus]	GALE protein	AAI02186.2	+	chr2	133552440	133557024	ENSBTAG00000005002	GALE	UDP-galactose-4-epimerase
ENSBTAG00000010350	BC149007	8	10	8	6	5	4	9	5	2.28	2.89	2.38	1.79	1.46	1.15	2.51667	1.46667	0.0624219	2567	0.159958	0.778973	0.778973	-	GO:0016790//thiolester hydrolase activity	GO:0019941//modification-dependent protein catabolic process	gi|151553992|gb|AAI49008.1|/0/Unknown (protein for IMAGE:7985649) [Bos taurus]	Unknown (protein for IMAGE:7985649)	AAI49008.1	-	chr6	6845554	6885821	ENSBTAG00000010350	LOC529462	hypothetical LOC529462
ENSBTAG00000012968	BT026526	9	12	12	8	5	8	11	7	2.57	3.47	3.56	2.39	1.46	2.3	3.2	2.05	0.0620142	2550	0.159972	0.642448	0.642448	GO:0031224//intrinsic to membrane	-	-	gi|77735467|ref|NP_001029428.1|/5.08802e-72/hypothetical protein LOC505736 [Bos taurus]	hypothetical protein LOC55744	ABH06313.1	-	chrUn.004.511	38104	43742	ENSBTAG00000012968	FLJ10803	hypothetical protein LOC505736
ENSBTAG00000016243	BC140608	8	12	6	14	2	0	9	5	2.28	3.47	1.78	4.18	0.59	0	2.51	1.59	0.0624219	2566	0.16002	0.658661	0.658661	GO:0043231//intracellular membrane-bounded organelle;GO:0043234//protein complex;GO:0044427//chromosomal part	GO:0003676//nucleic acid binding	GO:0019216//regulation of lipid metabolic process;GO:0010468//regulation of gene expression;GO:0006325//chromatin organization	gi|148225699|ref|NP_001091542.1|/0/retinoblastoma-like protein 2 [Bos taurus]	RBL2 protein	AAI40609.1	+	chr18	21082629	21128802	ENSBTAG00000016243	RBL2	retinoblastoma-like 2 (p130)
ENSBTAG00000004259	BC142529	42	45	40	21	36	26	42	28	11.98	13	11.88	6.27	10.55	7.46	12.2867	8.09333	0.0126276	519	0.160046	0.602288	0.602288	-	GO:0046872//metal ion binding;GO:0008092//cytoskeletal protein binding	-	gi|73980372|ref|XP_852217.1|/1.98611e-109/PREDICTED: similar to hippocalcin-like 1 [Canis familiaris]	HPCAL1 protein	AAI42530.1	+	chr11	89925433	90042470	ENSBTAG00000004259	HPCAL1	hippocalcin-like 1
ENSBTAG00000019133	BC120193	9	8	10	2	4	9	9	5	2.57	2.31	2.97	0.6	1.17	2.58	2.61667	1.45	0.0624219	2565	0.160082	0.851677	0.851677	GO:0034399//nuclear periphery;GO:0000267//cell fraction	GO:0030528//transcription regulator activity;GO:0003676//nucleic acid binding;GO:0046914//transition metal ion binding	GO:0010468//regulation of gene expression;GO:0010557//positive regulation of macromolecule biosynthetic process	gi|111307099|gb|AAI20194.1|/1.06317e-139/ZNF326 protein [Bos taurus]	ZNF326 protein	AAI20194.1	-	chr3	56615848	56650119	ENSBTAG00000019133	ZNF326	zinc finger protein 326
ENSBTAG00000005077	BC119979	7	19	6	4	7	10	11	7	2	5.49	1.78	1.2	2.05	2.87	3.09	2.04	0.0620142	2548	0.160098	0.599038	0.599038	GO:0016020//membrane;GO:0044421//extracellular region part	GO:0060089//molecular transducer activity;GO:0005125//cytokine activity	GO:0014046;GO:0001935//endothelial cell proliferation;GO:0009628//response to abiotic stimulus;GO:0007411//axon guidance;GO:0003006//reproductive developmental process;GO:0032414;GO:0021537//telencephalon development;GO:0007626//locomotory behavior;GO:000	gi|148667157|gb|EDK99573.1|/2.98338e-35/chemokine (C-X-C motif) ligand 12, isoform CRA_c [Mus musculus]	CXCL12 protein	AAI19980.1	+	chr28	45215684	45223801	ENSBTAG00000005077	CXCL12	chemokine (C-X-C motif) ligand 12
ENSBTAG00000034848	BC113233	7	11	9	0	8	6	9	5	2	3.18	2.67	0	2.34	1.72	2.61667	1.35333	0.0624219	2564	0.160145	0.951213	0.951213	GO:0043231//intracellular membrane-bounded organelle;GO:0016021//integral to membrane	GO:0008528//peptide receptor activity, G-protein coupled;GO:0005515//protein binding	GO:0023060;GO:0007186//G-protein coupled receptor protein signaling pathway;GO:0050921//positive regulation of chemotaxis;GO:0002687//positive regulation of leukocyte migration;GO:0051480//cytosolic calcium ion homeostasis;GO:0015031//protein transport;GO	gi|114053309|ref|NP_001039748.1|/0/proteinase-activated receptor 2 precursor [Bos taurus]	coagulation factor II (thrombin) receptor-like 1	AAI13234.1	+	chr10	7601391	7611076	ENSBTAG00000034848	F2RL1	coagulation factor II (thrombin) receptor-like 1
ENSBTAG00000009727	BC102259	2	15	11	9	4	3	9	5	0.57	4.33	3.27	2.69	1.17	0.86	2.72333	1.57333	0.0624219	2563	0.160207	0.791549	0.791549	GO:0031224//intrinsic to membrane	GO:0019900//kinase binding;GO:0004871//signal transducer activity;GO:0046983//protein dimerization activity	GO:0006631//fatty acid metabolic process;GO:0016049//cell growth;GO:0019221//cytokine-mediated signaling pathway;GO:0010740//positive regulation of intracellular protein kinase cascade	gi|77404219|ref|NP_001029227.1|/0/adiponectin receptor protein 1 [Bos taurus]	adiponectin receptor 1	AAI02260.1	-	chr16	77874126	77887635	ENSBTAG00000009727	ADIPOR1	adiponectin receptor 1
ENSBTAG00000005791	BC122614	72	2	0	40	34	39	25	38	20.54	0.58	0	11.95	9.96	11.19	7.04	11.0333	0.012571	516	0.160256	-0.648221	0.648221	-	-	-	gi|158455059|gb|AAI22615.1|/3.62004e-94/UROS protein [Bos taurus]	UROS protein	AAI22615.1	-	chr26	46183086	46198673	ENSBTAG00000005791	UROS	uroporphyrinogen III synthase
ENSBTAG00000012024	BC151582	5	12	14	9	3	5	10	6	1.43	3.47	4.16	2.69	0.88	1.44	3.02	1.67	0.0624207	2561	0.160329	0.8547	0.8547	-	-	-	gi|157074056|ref|NP_001096739.1|/0/equilibrative nucleoside transporter 2 [Bos taurus]	SLC29A2 protein	AAI51583.1	-	chr29	46293614	46301913	ENSBTAG00000012024	SLC29A2	solute carrier family 29 (nucleoside transporters), member 2
ENSBTAG00000010100	BC146258	2	14	14	10	3	4	10	6	0.57	4.05	4.16	2.99	0.88	1.15	2.92667	1.67333	0.0624207	2560	0.160392	0.806534	0.806534	GO:0043231//intracellular membrane-bounded organelle;GO:0043234//protein complex	GO:0005488//binding;GO:0034062//RNA polymerase activity;GO:0016251//general RNA polymerase II transcription factor activity	GO:0006355//regulation of transcription, DNA-dependent	gi|157074102|ref|NP_001096763.1|/3.94448e-119/mediator of RNA polymerase II transcription subunit 20 [Bos taurus]	MED20 protein	AAI46259.1	-	chr23	16299998	16310761	ENSBTAG00000010100	MED20	mediator complex subunit 20
ENSBTAG00000004191	BC153835	11	22	16	15	5	6	16	9	3.14	6.36	4.75	4.48	1.46	1.72	4.75	2.55333	0.0315059	1292	0.160407	0.895546	0.895546	-	-	-	gi|297466882|ref|XP_582558.5|/3.25447e-164/PREDICTED: jumonji domain containing 4 isoform 1, partial [Bos taurus]	JMJD4 protein	AAI53836.1	+	chr7	3409299	3414511	ENSBTAG00000004191	JMJD4	jumonji domain containing 4
ENSBTAG00000001473	BC149151	11	10	14	2	8	13	12	8	3.14	2.89	4.16	0.6	2.34	3.73	3.39667	2.22333	0.0613671	2515	0.160506	0.611395	0.611395	-	-	-	gi|157427886|ref|NP_001098850.1|/3.97395e-154/armadillo repeat protein deleted in velo-cardio-facial syndrome [Bos taurus]	ARVCF protein	AAI49152.1	+	chr17	76201971	76205925	ENSBTAG00000001473	ARVCF	armadillo repeat gene deleted in velocardiofacial syndrome
ENSBTAG00000003826	BC118258	5	12	12	7	8	4	10	6	1.43	3.47	3.56	2.09	2.34	1.15	2.82	1.86	0.0624207	2558	0.160517	0.600393	0.600393	GO:0044297//cell body;GO:0005887//integral to plasma membrane	GO:0005488//binding;GO:0016247//channel regulator activity;GO:0005272//sodium channel activity	GO:0007267//cell-cell signaling;GO:0017085//response to insecticide;GO:0034220//ion transmembrane transport;GO:0030001//metal ion transport	gi|115496242|ref|NP_001069964.1|/4.10387e-112/sodium channel subunit beta-1 precursor [Bos taurus]	sodium channel, voltage-gated, type I, beta	AAI18259.1	+	chr18	45195901	45205808	ENSBTAG00000003826	SCN1B	sodium channel, voltage-gated, type I, beta
ENSBTAG00000007838	BC148909	13	14	20	8	9	11	16	9	3.71	4.05	5.94	2.39	2.64	3.16	4.56667	2.73	0.0315059	1291	0.160531	0.742241	0.742241	-	-	-	gi|156120459|ref|NP_001095375.1|/3.58835e-82/major facilitator superfamily domain containing 3 [Bos taurus]	MFSD3 protein	AAI48910.1	-	chr14	205789	207864	ENSBTAG00000007838	MFSD3	major facilitator superfamily domain containing 3
ENSBTAG00000015022	BC111267	0	12	18	12	4	2	10	6	0	3.47	5.35	3.59	1.17	0.57	2.94	1.77667	0.0624207	2557	0.16058	0.726643	0.726643	GO:0000323//lytic vacuole;GO:0005819//spindle	GO:0003774//motor activity;GO:0032559//adenyl ribonucleotide binding	GO:0048869//cellular developmental process;GO:0048731;GO:0000087//M phase of mitotic cell cycle;GO:0007017//microtubule-based process	gi|73949595|ref|XP_860516.1|/0/PREDICTED: similar to Kinesin-like protein KIF2 (Kinesin-2) (HK2) isoform 5 [Canis familiaris]	kinesin heavy chain member 2A	AAI11268.1	-	chr20	18292118	18349461	ENSBTAG00000015022	KIF2A	kinesin heavy chain member 2A
ENSBTAG00000019696	BC146167	30	23	25	41	11	66	26	39	8.56	6.65	7.42	12.25	3.22	18.94	7.54333	11.47	0.0128931	528	0.160627	-0.604591	0.604591	GO:0031090//organelle membrane;GO:0043231//intracellular membrane-bounded organelle;GO:0016021//integral to membrane	GO:0004175//endopeptidase activity	GO:0019538//protein metabolic process	gi|149642879|ref|NP_001092567.1|/2.31427e-133/CAAX prenyl protease 2 [Bos taurus]	RCE1 protein	AAI46168.1	+	chr29	46769595	46772676	ENSBTAG00000019696	RCE1	RCE1 homolog, prenyl protein peptidase (S. cerevisiae)
ENSBTAG00000017639	BC142158	12	12	23	6	13	8	16	9	3.42	3.47	6.83	1.79	3.81	2.3	4.57333	2.63333	0.0315059	1290	0.160656	0.796356	0.796356	GO:0031981//nuclear lumen;GO:0044444//cytoplasmic part;GO:0030529//ribonucleoprotein complex	GO:0004672//protein kinase activity;GO:0046872//metal ion binding;GO:0032559//adenyl ribonucleotide binding	GO:0023014;GO:0006796//phosphate metabolic process;GO:0007399//nervous system development;GO:0006464//protein modification process	gi|148708874|gb|EDL40821.1|/0/ribosomal protein S6 kinase polypeptide 3 [Mus musculus]	RPS6KA3 protein	AAI42159.1	+	chrX	75267278	75373924	ENSBTAG00000017639	RPS6KA3	ribosomal protein S6 kinase, 90kDa, polypeptide 3
ENSBTAG00000002108	BC151414	8	10	6	5	5	2	8	4	2.28	2.89	1.78	1.49	1.46	0.57	2.31667	1.17333	0.0617371	2527	0.160707	0.981438	0.981438	-	-	-	gi|114576225|ref|XP_525684.2|/6.65351e-127/PREDICTED: similar to 14.3.3 protein [Pan troglodytes]	tyrosine 3-monooxygenase/tryptophan 5-monooxygenase activation protein, theta polypeptide	AAI51415.1	+	chr11	90637000	90668461	ENSBTAG00000002108	YWHAQ	tyrosine 3-monooxygenase/tryptophan 5-monooxygenase activation protein, theta polypeptide
ENSBTAG00000006280	BC119875	6	9	8	5	0	7	8	4	1.71	2.6	2.38	1.49	0	2.01	2.23	1.16667	0.0617371	2526	0.160771	0.934651	0.934651	GO:0043231//intracellular membrane-bounded organelle	GO:0003676//nucleic acid binding	GO:0006396//RNA processing	gi|115495799|ref|NP_001069005.1|/3.05898e-142/fox-1 homolog C [Bos taurus]	hexaribonucleotide binding protein 3	AAI19876.1	+	chr19	54556576	54883903	ENSBTAG00000006280	HRNBP3	hexaribonucleotide binding protein 3
ENSBTAG00000014249	BC112450	6	2	17	5	3	3	8	4	1.71	0.58	5.05	1.49	0.88	0.86	2.44667	1.07667	0.0617371	2524	0.160898	1.18425	1.18425	GO:0043231//intracellular membrane-bounded organelle;GO:0043232	GO:0005488//binding	-	gi|86438250|gb|AAI12451.1|/2.13988e-124/Influenza virus NS1A binding protein [Bos taurus]	influenza virus NS1A binding protein	AAI12451.1	-	chr16	64034287	64045650	ENSBTAG00000014249	IVNS1ABP	influenza virus NS1A binding protein
ENSBTAG00000006613	BC109846	9	6	10	4	4	5	8	4	2.57	1.73	2.97	1.2	1.17	1.44	2.42333	1.27	0.0617371	2523	0.160962	0.932164	0.932164	GO:0030529//ribonucleoprotein complex;GO:0031981//nuclear lumen	GO:0046914//transition metal ion binding;GO:0016741//transferase activity, transferring one-carbon groups	GO:0006730//one-carbon metabolic process;GO:0010467//gene expression	gi|296483367|gb|DAA25482.1|/0/protein RSM22 homolog, mitochondrial precursor [Bos taurus]	methyltransferase 11 domain containing 1	AAI09847.1	-	chr10	25535325	25540971	ENSBTAG00000006613	METT11D1	methyltransferase 11 domain containing 1
ENSBTAG00000020269	BC107524	3	19	3	3	0	8	8	4	0.86	5.49	0.89	0.9	0	2.3	2.41333	1.06667	0.0617371	2522	0.161026	1.17792	1.17792	-	-	-	gi|78369484|ref|NP_001030346.1|/0/hypothetical protein LOC505316 [Bos taurus]	chromosome 19 open reading frame 21 homolog	AAI07525.1	+	chr7	42450432	42460377	ENSBTAG00000020269	MGC127138	chromosome 19 open reading frame 21 homolog
ENSBTAG00000013861	BC153848	6	9	18	21	10	23	11	18	1.71	2.6	5.35	6.27	2.93	6.6	3.22	5.26667	0.0313877	1280	0.161304	-0.709829	0.709829	-	-	-	gi|157743194|gb|AAI53849.1|/0/SLC8A1 protein [Bos taurus]	SLC8A1 protein	AAI53849.1	-	chr11	23634169	23988536	ENSBTAG00000013861	SLC8A1	solute carrier family 8 (sodium/calcium exchanger), member 1
ENSBTAG00000008190	BC149259,BT021905	16	10	6	16	25	12	11	18	4.56	2.89	1.78	4.78	7.33	3.44	3.07667	5.18333	0.0313877	1279	0.16143	-0.752512	0.752512	GO:0044432//endoplasmic reticulum part	GO:0042802//identical protein binding;GO:0043169//cation binding	-	gi|62460456|ref|NP_001014881.1|/4.06736e-173/sulfatase-modifying factor 2 precursor [Bos taurus]	sulfatase modifying factor 2	AAI49260.1	+	chr25	29562924	29573588	ENSBTAG00000008190	SUMF2	sulfatase modifying factor 2
ENSBTAG00000033405	BC148035	7	4	23	17	13	23	11	18	2	1.16	6.83	5.08	3.81	6.6	3.33	5.16333	0.0313877	1278	0.161556	-0.632781	0.632781	GO:0044464//cell part	GO:0032561//guanyl ribonucleotide binding	GO:0035556//intracellular signal transduction	gi|156718138|ref|NP_001096574.1|/0/rho-related BTB domain-containing protein 2 [Bos taurus]	RHOBTB2 protein	AAI48036.1	+	chr8	73264740	73464664	ENSBTAG00000033405	RHOBTB2	Rho-related BTB domain containing 2
ENSBTAG00000002379	BC109826	12	11	10	11	17	25	11	18	3.42	3.18	2.97	3.29	4.98	7.18	3.19	5.15	0.0313877	1276	0.161809	-0.691016	0.691016	GO:0031981//nuclear lumen;GO:0000152//nuclear ubiquitin ligase complex;GO:0044444//cytoplasmic part	GO:0005488//binding;GO:0030234//enzyme regulator activity	GO:0043161//proteasomal ubiquitin-dependent protein catabolic process;GO:0006259//DNA metabolic process;GO:0000077//DNA damage checkpoint;GO:0051439;GO:0007126//meiosis;GO:0030154//cell differentiation;GO:0000087//M phase of mitotic cell cycle	gi|83035083|ref|NP_001032698.1|/0/fizzy/cell division cycle 20 related 1 [Bos taurus]	fizzy/cell division cycle 20 related 1 (Drosophila)	AAI09827.1	+	chr7	19031295	19048716	ENSBTAG00000002379	FZR1	Fzr1 protein
ENSBTAG00000013531	BC109754	14	9	9	18	15	20	11	18	3.99	2.6	2.67	5.38	4.39	5.74	3.08667	5.17	0.0313877	1275	0.161936	-0.744115	0.744115	GO:0044427//chromosomal part;GO:0043234//protein complex;GO:0043231//intracellular membrane-bounded organelle	GO:0003676//nucleic acid binding	GO:0006259//DNA metabolic process;GO:0006351//transcription, DNA-dependent;GO:0033554//cellular response to stress	gi|84370189|ref|NP_001033665.1|/4.49989e-53/centromere protein S [Bos taurus]	apoptosis-inducing, TAF9-like domain 1	AAI09755.1	-	chr16	40061556	40076202	ENSBTAG00000013531	APITD1	apoptosis-inducing, TAF9-like domain 1
ENSBTAG00000016633	BC151290	8	13	23	10	0	8	15	6	2.28	3.76	6.83	2.99	0	2.3	4.29	1.76333	0.0135061	544	0.163315	1.28267	1.28267	-	-	-	gi|154425561|gb|AAI51291.1|/0/NPY2R protein [Bos taurus]	NPY2R protein	AAI51291.1	-	chr17	2165011	2169222	ENSBTAG00000016633	NPY2R	neuropeptide Y receptor Y2
ENSBTAG00000005861	BC140645,AY428555	16	10	31	7	5	14	19	9	4.57	2.89	9.21	2.09	1.46	4.02	5.55667	2.52333	0.0134878	543	0.163393	1.13889	1.13889	GO:0031981//nuclear lumen	GO:0003723//RNA binding	GO:0051726//regulation of cell cycle;GO:0051704//multi-organism process;GO:0010468//regulation of gene expression;GO:0006351//transcription, DNA-dependent;GO:0006464//protein modification process	gi|146186578|gb|AAI40646.1|/7.88531e-74/CCNT1 protein [Bos taurus]	CCNT1 protein	AAI40646.1	+	chr5	34090940	34127809	ENSBTAG00000005861	CCNT1	cyclin T1
ENSBTAG00000013889	BC102696	27	32	48	32	19	17	36	23	7.7	9.25	14.25	9.56	5.57	4.88	10.4	6.67	0.0132808	534	0.163598	0.640825	0.640825	GO:0031224//intrinsic to membrane	-	-	gi|77735875|ref|NP_001029634.1|/4.40626e-49/transmembrane protein 141 [Bos taurus]	transmembrane protein 141	AAI02697.1	-	chr11	109439671	109441450	ENSBTAG00000013889	TMEM141	transmembrane protein 141
ENSBTAG00000007275	BC122771	31	14	16	36	34	27	20	32	8.84	4.05	4.75	10.76	9.96	7.75	5.88	9.49	0.0133322	536	0.163618	-0.690592	0.690592	-	-	-	gi|118601754|ref|NP_001073048.1|/1.6487e-121/triggering receptor expressed on myeloid cells 2 [Bos taurus]	triggering receptor expressed on myeloid cells 2	AAI22772.1	-	chr23	15705109	15709738	ENSBTAG00000007275	TREM2	triggering receptor expressed on myeloid cells 2
ENSBTAG00000031873	BC103279	10	17	30	13	7	7	19	9	2.85	4.91	8.91	3.88	2.05	2.01	5.55667	2.64667	0.0134878	542	0.163695	1.07004	1.07004	GO:0043231//intracellular membrane-bounded organelle	GO:0046914//transition metal ion binding;GO:0003676//nucleic acid binding;GO:0001071	GO:0006351//transcription, DNA-dependent	gi|77735777|ref|NP_001029583.1|/0/zinc finger and SCAN domain-containing protein 16 [Bos taurus]	zinc finger and SCAN domain containing 16	AAI03280.1	-	chr23	30623077	30630409	ENSBTAG00000031873	ZSCAN16	zinc finger and SCAN domain containing 16
ENSBTAG00000009372	BC120007	12	9	8	15	17	18	10	17	3.42	2.6	2.38	4.48	4.98	5.17	2.8	4.87667	0.0306152	1226	0.164263	-0.800469	0.800469	GO:0043231//intracellular membrane-bounded organelle	-	GO:0006259//DNA metabolic process	gi|115495937|ref|NP_001068932.1|/0/tetratricopeptide repeat protein 5 [Bos taurus]	tetratricopeptide repeat domain 5	AAI20008.1	+	chr10	26198151	26214508	ENSBTAG00000009372	TTC5	tetratricopeptide repeat domain 5
ENSBTAG00000012113	BC142105	4	3	4	5	13	11	4	10	1.14	0.87	1.19	1.49	3.81	3.16	1.06667	2.82	0.0298909	1194	0.164676	-1.40259	1.40259	GO:0019866//organelle inner membrane;GO:0043231//intracellular membrane-bounded organelle	GO:0043169//cation binding;GO:0016846//carbon-sulfur lyase activity	GO:0009653//anatomical structure morphogenesis;GO:0008152//metabolic process	gi|154707852|ref|NP_001092356.1|/1.68533e-155/cytochrome c-type heme lyase [Bos taurus]	HCCS protein	AAI42106.1	-	chrX	83673286	83681995	ENSBTAG00000012113	HCCS	holocytochrome c synthase
ENSBTAG00000024275	BC133433	5	0	6	7	5	17	4	10	1.43	0	1.78	2.09	1.46	4.88	1.07	2.81	0.0298909	1193	0.164814	-1.39296	1.39296	GO:0005694//chromosome;GO:0044428//nuclear part;GO:0043234//protein complex;GO:0044444//cytoplasmic part	GO:0005515//protein binding;GO:0003676//nucleic acid binding;GO:0003824//catalytic activity	GO:0030217//T cell differentiation;GO:0043085//positive regulation of catalytic activity;GO:0000726;GO:0010720//positive regulation of cell development;GO:0043009//chordate embryonic development;GO:0008284//positive regulation of cell proliferation;GO:000	gi|125991932|ref|NP_001075084.1|/2.92193e-169/DNA repair protein XRCC4 [Bos taurus]	X-ray repair complementing defective repair in Chinese hamster cells 4	AAI33434.1	+	chr7	84088699	84253460	ENSBTAG00000024275	XRCC4	X-ray repair complementing defective repair in Chinese hamster cells 4
ENSBTAG00000019461	BC123820	9	2	0	7	6	18	4	10	2.57	0.58	0	2.09	1.76	5.17	1.05	3.00667	0.0298909	1192	0.164952	-1.51778	1.51778	GO:0044424//intracellular part	GO:0005488//binding	GO:0021846//cell proliferation in forebrain;GO:0048667//cell morphogenesis involved in neuron differentiation;GO:0031346//positive regulation of cell projection organization;GO:0045216//cell-cell junction organization;GO:0010720//positive regulation of ce	gi|73948318|ref|XP_855314.1|/0/PREDICTED: similar to numb homolog (Drosophila)-like [Canis familiaris]	numb homolog (Drosophila)-like	AAI23821.1	-	chr18	49596604	49622056	ENSBTAG00000019461	NUMBL	numb homolog (Drosophila)-like
ENSBTAG00000004639	BC118217	3	3	6	9	14	6	4	10	0.86	0.87	1.78	2.69	4.1	1.72	1.17	2.83667	0.0298909	1191	0.16509	-1.27769	1.27769	GO:0043231//intracellular membrane-bounded organelle	GO:0016788//hydrolase activity, acting on ester bonds;GO:0043169//cation binding	-	gi|115496966|ref|NP_001069136.1|/0/putative nuclease HARBI1 [Bos taurus]	harbinger transposase derived 1	AAI18218.1	-	chr15	76916786	76924605	ENSBTAG00000004639	HARBI1	harbinger transposase derived 1
ENSBTAG00000001050	BC134780	8	15	21	14	7	3	15	8	2.28	4.33	6.24	4.18	2.05	0.86	4.28333	2.36333	0.0302462	1205	0.165112	0.857911	0.857911	GO:0016323//basolateral plasma membrane;GO:0030130//clathrin coat of trans-Golgi network vesicle;GO:0005768//endosome;GO:0030128//clathrin coat of endocytic vesicle	GO:0004871//signal transducer activity;GO:0045309//protein phosphorylated amino acid binding;GO:0032947//protein complex scaffold	GO:0006898//receptor-mediated endocytosis;GO:0008203//cholesterol metabolic process;GO:0023060;GO:0045807//positive regulation of endocytosis;GO:0051098//regulation of binding;GO:0055092//sterol homeostasis	gi|139948983|ref|NP_001077137.1|/2.12793e-175/low density lipoprotein receptor adapter protein 1 [Bos taurus]	LDLRAP1 protein	AAI34781.1	+	chr2	131598134	131785042	ENSBTAG00000001050	LDLRAP1	low density lipoprotein receptor adaptor protein 1
ENSBTAG00000004367	BC114817	3	6	3	11	9	9	4	10	0.86	1.73	0.89	3.29	2.64	2.58	1.16	2.83667	0.0298909	1190	0.165229	-1.29007	1.29007	GO:0019866//organelle inner membrane;GO:0043231//intracellular membrane-bounded organelle	-	-	gi|115497658|ref|NP_001069598.1|/1.11262e-113/coenzyme Q-binding protein COQ10 homolog A, mitochondrial [Bos taurus]	coenzyme Q10 homolog A (S. cerevisiae)	AAI14818.1	-	chr5	61630831	61634211	ENSBTAG00000004367	COQ10A	coenzyme Q10 homolog A (S. cerevisiae)
ENSBTAG00000004362	BC102747	11	12	21	12	6	7	15	8	3.14	3.47	6.24	3.59	1.76	2.01	4.28333	2.45333	0.0302462	1204	0.165249	0.803991	0.803991	GO:0044421//extracellular region part;GO:0016020//membrane	GO:0005539//glycosaminoglycan binding;GO:0019899//enzyme binding;GO:0004866//endopeptidase inhibitor activity	GO:0031348//negative regulation of defense response;GO:0007599//hemostasis;GO:0010466//negative regulation of peptidase activity;GO:0031667//response to nutrient levels	gi|77736341|ref|NP_001029870.1|/0/antithrombin-III precursor [Bos taurus]	serpin peptidase inhibitor, clade C (antithrombin), member 1	AAI02748.1	-	chr16	52500125	52510739	ENSBTAG00000004362	SERPINC1	serpin peptidase inhibitor, clade C (antithrombin), member 1
ENSBTAG00000020417	BC151366	6	10	10	11	13	24	9	16	1.71	2.89	2.97	3.29	3.81	6.89	2.52333	4.66333	0.0296563	1180	0.165321	-0.886031	0.886031	-	-	-	gi|155371975|ref|NP_001094594.1|/0/death-associated protein kinase 3 [Bos taurus]	DAPK3 protein	AAI51367.1	+	chr7	18638365	18651611	ENSBTAG00000020417	DAPK3	death-associated protein kinase 3
ENSBTAG00000015196	BC123609	31	27	33	11	16	27	30	18	8.84	7.8	9.8	3.29	4.69	7.75	8.81333	5.24333	0.0137289	546	0.165401	0.749204	0.749204	-	-	-	gi|14017863|dbj|BAB47452.1|/0/KIAA1823 protein [Homo sapiens]	PHD finger protein 6	AAI23610.1	+	chrUn.004.53	311493	358090	ENSBTAG00000015196	PHF6	PHD finger protein 6
ENSBTAG00000010533	BC149980	12	4	11	15	10	24	9	16	3.42	1.16	3.27	4.48	2.93	6.89	2.61667	4.76667	0.0296563	1179	0.165462	-0.865251	0.865251	-	-	-	gi|156120361|ref|NP_001095326.1|/0/HMG domain-containing protein 4 [Bos taurus]	HMGXB4 protein	AAI49981.1	+	chr5	78984353	79013852	ENSBTAG00000010533	HMGXB4	HMG box domain containing 4
ENSBTAG00000026263	BC118086	16	4	7	8	18	21	9	16	4.56	1.16	2.08	2.39	5.27	6.03	2.6	4.56333	0.0296563	1178	0.165602	-0.811576	0.811576	GO:0043231//intracellular membrane-bounded organelle	GO:0046914//transition metal ion binding;GO:0003676//nucleic acid binding;GO:0001071	GO:0006351//transcription, DNA-dependent;GO:0032501//multicellular organismal process	gi|115496256|ref|NP_001069681.1|/0/zinc finger protein 45 [Bos taurus]	zinc finger protein 45	AAI18087.1	+	chr18	51828949	51845743	ENSBTAG00000026263	ZNF45	zinc finger protein 45
ENSBTAG00000018326	BC103263	9	12	5	24	12	12	9	16	2.57	3.47	1.48	7.17	3.52	3.44	2.50667	4.71	0.0296563	1177	0.165743	-0.909957	0.909957	GO:0031224//intrinsic to membrane	GO:0019899//enzyme binding	GO:0006811//ion transport	gi|83035125|ref|NP_001032716.1|/2.79431e-19/FXYD domain-containing ion transport regulator 7 [Bos taurus]	FXYD domain containing ion transport regulator 7	AAI03264.1	+	chr18	45292615	45301670	ENSBTAG00000018326	FXYD7	FXYD domain containing ion transport regulator 7
ENSBTAG00000018743	BC105491	9	43	16	17	8	20	23	15	2.57	12.43	4.75	5.08	2.34	5.74	6.58333	4.38667	0.0292475	1150	0.167296	0.585693	0.585693	-	-	-	gi|116004311|ref|NP_001070515.1|/0/hypothetical protein LOC767986 [Bos taurus]	chromosome 12 open reading frame 29 ortholog	AAI05492.1	+	chr5	20197830	20207727	ENSBTAG00000018743	C5H12orf29	chromosome 12 open reading frame 29 ortholog
ENSBTAG00000008987	BC114096	18	30	18	9	8	24	22	14	5.14	8.67	5.35	2.69	2.34	6.89	6.38667	3.97333	0.0287072	1123	0.168153	0.684713	0.684713	GO:0044424//intracellular part	GO:0070851;GO:0004857//enzyme inhibitor activity	GO:0007243//intracellular protein kinase cascade;GO:0040007//growth;GO:0007169//transmembrane receptor protein tyrosine kinase signaling pathway;GO:0045623//negative regulation of T-helper cell differentiation;GO:0045624	gi|114051353|ref|NP_001039647.1|/0/suppressor of cytokine signaling 5 [Bos taurus]	suppressor of cytokine signaling 5	AAI14097.1	-	chr11	30358457	30361563	ENSBTAG00000008987	SOCS5	suppressor of cytokine signaling 5
ENSBTAG00000004077	BC153255	9	8	24	10	10	2	14	7	2.57	2.31	7.13	2.99	2.93	0.57	4.00333	2.16333	0.0286926	1122	0.168217	0.887946	0.887946	-	-	-	gi|74215924|dbj|BAE28625.1|/1.46208e-130/unnamed protein product [Mus musculus]	YWHAG protein	AAI53256.1	-	chr25	36522602	36523751	ENSBTAG00000004077	YWHAG	tyrosine 3-monooxygenase/tryptophan 5-monooxygenase activation protein, gamma polypeptide
ENSBTAG00000013677	BC151509	12	9	20	13	4	5	14	7	3.42	2.6	5.94	3.88	1.17	1.44	3.98667	2.16333	0.0286926	1121	0.168367	0.881927	0.881927	-	-	-	gi|156120599|ref|NP_001095445.1|/0/SEC14-like protein 1 [Bos taurus]	SEC14L1 protein	AAI51510.1	-	chr19	56347863	56395264	ENSBTAG00000013677	SEC14L1	SEC14-like 1 (S. cerevisiae)
ENSBTAG00000032887	BC149055	8	35	31	24	8	10	25	14	2.28	10.11	9.21	7.17	2.34	2.87	7.2	4.12667	0.0144441	564	0.168463	0.80302	0.80302	-	GO:0003676//nucleic acid binding;GO:0030528//transcription regulator activity	GO:0006351//transcription, DNA-dependent	gi|157279925|ref|NP_001098478.1|/1.02923e-165/transcription initiation protein SPT3 homolog [Bos taurus]	SUPT3H protein	AAI49056.1	-	chr23	18888191	19284659	ENSBTAG00000032887	SUPT3H	suppressor of Ty 3 homolog (S. cerevisiae)
ENSBTAG00000013825	BC134713	14	17	10	6	11	4	14	7	3.99	4.91	2.97	1.79	3.22	1.15	3.95667	2.05333	0.0286926	1120	0.168518	0.946318	0.946318	GO:0043231//intracellular membrane-bounded organelle;GO:0044444//cytoplasmic part	GO:0005515//protein binding;GO:0004084//branched-chain-amino-acid transaminase activity	GO:0022402//cell cycle process;GO:0008652//cellular amino acid biosynthetic process;GO:0009063//cellular amino acid catabolic process	gi|139948301|ref|NP_001077113.1|/0/branched-chain-amino-acid aminotransferase, cytosolic [Bos taurus]	BCAT1 protein	AAI34714.1	+	chr5	91481325	91599017	ENSBTAG00000013825	BCAT1	branched chain amino-acid transaminase 1, cytosolic
ENSBTAG00000023734	BC113337	11	8	6	9	13	30	8	17	3.14	2.31	1.78	2.69	3.81	8.61	2.41	5.03667	0.0155653	607	0.16868	-1.06344	1.06344	GO:0043296//apical junction complex;GO:0031252//cell leading edge;GO:0043231//intracellular membrane-bounded organelle;GO:0044444//cytoplasmic part;GO:0032991//macromolecular complex	GO:0017016//Ras GTPase binding;GO:0019901//protein kinase binding	GO:0007163//establishment or maintenance of cell polarity;GO:0034331	gi|119603558|gb|EAW83152.1|/1.5508e-174/hCG2025821, isoform CRA_b [Homo sapiens]	par-6 partitioning defective 6 homolog alpha (C. elegans)	AAI13338.1	+	chr18	34235644	34237606	ENSBTAG00000023734	PARD6A	par-6 partitioning defective 6 homolog alpha (C. elegans)
ENSBTAG00000006478	BT025481	10	12	11	31	16	17	11	21	2.85	3.47	3.27	9.26	4.69	4.88	3.19667	6.27667	0.014443	563	0.16875	-0.97343	0.97343	-	-	-	gi|116004185|ref|NP_001070446.1|/0/hypothetical protein LOC767897 [Bos taurus]	hypothetical protein LOC84267	ABF57437.1	-	chr8	81382395	81394151	ENSBTAG00000006478	C9orf64	hypothetical protein C9ORF64
ENSBTAG00000015750	BC102126	63	28	9	18	12	32	33	21	17.97	8.09	2.67	5.38	3.52	9.18	9.57667	6.02667	0.0152691	595	0.168807	0.668163	0.668163	GO:0044464//cell part	-	GO:0003008;GO:0033036	gi|116004297|ref|NP_001070509.1|/0/protein amnionless [Bos taurus]	amnionless homolog (mouse)	AAI02127.1	+	chr21	67764392	67774996	ENSBTAG00000015750	AMN	amnionless homolog (mouse)
ENSBTAG00000008294	U95369	17	5	26	28	39	13	16	27	4.85	1.44	7.72	8.37	11.43	3.73	4.67	7.84333	0.0144304	562	0.168903	-0.748044	0.748044	GO:0043005//neuron projection;GO:0016021//integral to membrane;GO:0044297//cell body	GO:0005488//binding;GO:0005249//voltage-gated potassium channel activity	GO:0034220//ion transmembrane transport;GO:0030001//metal ion transport	gi|27805969|ref|NP_776798.1|/0/inward rectifier potassium channel 2 [Bos taurus]	BIK	AAC48735.1	-	chr19	62517672	62527846	ENSBTAG00000008294	KCNJ2	potassium inwardly-rectifying channel, subfamily J, member 2
ENSBTAG00000004392	BC122607	19	12	4	16	34	16	12	22	5.42	3.47	1.19	4.78	9.96	4.59	3.36	6.44333	0.0153454	597	0.169082	-0.939346	0.939346	-	-	-	gi|115495101|ref|NP_001068856.1|/2.14993e-87/hypothetical protein LOC509055 [Bos taurus]	hypothetical LOC509055	AAI22608.1	-	chrUn.004.65	106292	115900	ENSBTAG00000004392	MGC139603	hypothetical LOC509055
ENSBTAG00000015498	BC142459	8	2	10	0	0	4	7	1	2.28	0.58	2.97	0	0	1.15	1.94333	0.383333	0.0161035	626	0.169216	2.34186	2.34186	GO:0031090//organelle membrane;GO:0043231//intracellular membrane-bounded organelle;GO:0031224//intrinsic to membrane	GO:0004930//G-protein coupled receptor activity	GO:0050953//sensory perception of light stimulus;GO:0006641//triglyceride metabolic process;GO:0006631//fatty acid metabolic process	gi|149642867|ref|NP_001092520.1|/3.19969e-180/elongation of very long chain fatty acids protein 4 [Bos taurus]	ELOVL4 protein	AAI42460.1	-	chr9	19600410	19639211	ENSBTAG00000015498	ELOVL4	elongation of very long chain fatty acids (FEN1/Elo2, SUR4/Elo3, yeast)-like 4
ENSBTAG00000019235	BC120291	23	27	23	39	46	24	24	36	6.56	7.8	6.83	11.65	13.48	6.89	7.06333	10.6733	0.0149009	579	0.169289	-0.59559	0.59559	-	-	-	gi|115495811|ref|NP_001069720.1|/3.73823e-81/protein mago nashi homolog 2 [Bos taurus]	mago-nashi homolog B (Drosophila)	AAI20292.1	+	chr5	106309656	106320137	ENSBTAG00000019235	MAGOHB	mago-nashi homolog B (Drosophila)
ENSBTAG00000012314	K01830	11	8	4	4	12	28	8	15	3.14	2.31	1.19	1.2	3.52	8.04	2.21333	4.25333	0.0284706	1106	0.169331	-0.942373	0.942373	GO:0034358;GO:0031224//intrinsic to membrane;GO:0043231//intracellular membrane-bounded organelle;GO:0012505//endomembrane system	GO:0030228//lipoprotein receptor activity;GO:0046872//metal ion binding;GO:0030169//low-density lipoprotein binding	GO:0016192//vesicle-mediated transport;GO:0055092//sterol homeostasis;GO:0042157//lipoprotein metabolic process;GO:0030301//cholesterol transport;GO:0016125//sterol metabolic process;GO:0034381//plasma lipoprotein particle clearance	gi|126072|sp|P01131.1|LDLR_BOVIN/4.28537e-136/RecName: Full=Low-density lipoprotein receptor; Short=LDL receptor	-	AAA30618.1	+	chr7	14008808	14029848	ENSBTAG00000012314	LDLR	low density lipoprotein receptor
ENSBTAG00000012189	BC102239	25	5	9	13	29	28	13	23	7.13	1.44	2.67	3.88	8.5	8.04	3.74667	6.80667	0.0161663	628	0.169334	-0.861341	0.861341	GO:0031224//intrinsic to membrane	-	-	gi|77736003|ref|NP_001029700.1|/6.76934e-118/transmembrane protein 86B [Bos taurus]	transmembrane protein 86B	AAI02240.1	+	chr18	62651835	62653745	ENSBTAG00000012189	TMEM86B	transmembrane protein 86B
ENSBTAG00000007507	BC146047	27	21	16	10	17	13	21	13	7.7	6.07	4.75	2.99	4.98	3.73	6.17333	3.9	0.0280698	1090	0.169397	0.662576	0.662576	GO:0012505//endomembrane system;GO:0043232;GO:0031090//organelle membrane;GO:0043231//intracellular membrane-bounded organelle;GO:0031224//intrinsic to membrane	GO:0042802//identical protein binding;GO:0016811//hydrolase activity, acting on carbon-nitrogen (but not peptide) bonds, in linear amides;GO:0016879//ligase activity, forming carbon-nitrogen bonds;GO:0008289//lipid binding	GO:0006631//fatty acid metabolic process	gi|149642689|ref|NP_001092572.1|/0/fatty-acid amide hydrolase 1 [Bos taurus]	FAAH protein	AAI46048.1	-	chr3	106619597	106640551	ENSBTAG00000007507	FAAH	fatty acid amide hydrolase
ENSBTAG00000004908	X02597	27	33	22	18	16	15	27	16	7.7	9.54	6.53	5.38	4.69	4.31	7.92333	4.79333	0.0158696	616	0.169465	0.725078	0.725078	GO:0005887//integral to plasma membrane	GO:0005231//excitatory extracellular ligand-gated ion channel activity;GO:0004888//transmembrane receptor activity	GO:0003012//muscle system process;GO:0006811//ion transport;GO:0006873//cellular ion homeostasis;GO:0007268//synaptic transmission	gi|27806261|ref|NP_776697.1|/0/acetylcholine receptor subunit epsilon precursor [Bos taurus]	-	CAA26442.1	+	chr19	26859064	26863516	ENSBTAG00000004908	CHRNE	cholinergic receptor, nicotinic, epsilon
ENSBTAG00000002879	BC140689	10	8	7	18	22	5	8	15	2.85	2.31	2.08	5.38	6.45	1.44	2.41333	4.42333	0.0284706	1105	0.169484	-0.874107	0.874107	GO:0043231//intracellular membrane-bounded organelle	GO:0005488//binding;GO:0003824//catalytic activity	GO:0000288//nuclear-transcribed mRNA catabolic process, deadenylation-dependent decay	gi|147899219|ref|NP_777120.2|/1.50377e-161/scavenger mRNA-decapping enzyme DcpS [Bos taurus]	DCPS protein	AAI40690.1	-	chrUn.004.869	22058	37595	ENSBTAG00000002879	DCPS	decapping enzyme, scavenger
ENSBTAG00000009208	BC112455	39	12	2	16	37	34	18	29	11.13	3.47	0.59	4.78	10.84	9.76	5.06333	8.46	0.0155377	603	0.169497	-0.74057	0.74057	-	-	GO:0032501//multicellular organismal process	gi|86437964|gb|AAI12456.1|/0/Tectonic family member 1 [Bos taurus]	tectonic family member 1	AAI12456.1	+	chr17	57242058	57269527	ENSBTAG00000009208	TCTN1	tectonic family member 1
ENSBTAG00000013127	BC102802	19	18	25	17	5	18	21	13	5.42	5.2	7.42	5.08	1.46	5.17	6.01333	3.90333	0.0280698	1089	0.169553	0.623458	0.623458	GO:0031090//organelle membrane;GO:0043231//intracellular membrane-bounded organelle;GO:0031224//intrinsic to membrane	GO:0008374//O-acyltransferase activity	GO:0006644//phospholipid metabolic process	gi|75832125|ref|NP_001019717.2|/0/lysophospholipid acyltransferase 5 [Bos taurus]	lysophosphatidylcholine acyltransferase 3	AAI02803.1	+	chr5	10435128	10472126	ENSBTAG00000013127	LPCAT3	lysophosphatidylcholine acyltransferase 3
ENSBTAG00000004995	BC120299	7	7	0	8	18	13	5	13	2	2.02	0	2.39	5.27	3.73	1.34	3.79667	0.0158524	615	0.169556	-1.5025	1.5025	-	-	-	gi|115495659|ref|NP_001069628.1|/0/glycoprotein-N-acetylgalactosamine 3-beta-galactosyltransferase 1 [Bos taurus]	core 1 synthase, glycoprotein-N-acetylgalactosamine 3-beta-galactosyltransferase, 1	AAI20300.1	+	chr4	15537736	15581574	ENSBTAG00000004995	C1GALT1	core 1 synthase, glycoprotein-N-acetylgalactosamine 3-beta-galactosyltransferase, 1
ENSBTAG00000022167	BC102242	13	31	28	37	31	40	24	36	3.71	8.96	8.31	11.06	9.08	11.48	6.99333	10.54	0.0149009	578	0.169582	-0.591823	0.591823	GO:0044424//intracellular part	GO:0005488//binding;GO:0016832//aldehyde-lyase activity	GO:0009166//nucleotide catabolic process;GO:0009120	gi|115496740|ref|NP_001069496.1|/2.31652e-180/putative deoxyribose-phosphate aldolase [Bos taurus]	2-deoxyribose-5-phosphate aldolase homolog (C. elegans)	AAI02243.1	-	chr5	100760994	100879642	ENSBTAG00000022167	DERA	2-deoxyribose-5-phosphate aldolase homolog (C. elegans)
ENSBTAG00000004502	BC134775	15	16	20	35	32	16	17	28	4.28	4.62	5.94	10.46	9.38	4.59	4.94667	8.14333	0.0150061	582	0.169605	-0.719163	0.719163	-	GO:0005488//binding	-	gi|157428024|ref|NP_001098920.1|/0/clusterin associated protein 1 [Bos taurus]	CLUAP1 protein	AAI34776.1	+	chr25	3466655	3496829	ENSBTAG00000004502	CLUAP1	clusterin associated protein 1
ENSBTAG00000020395	BC126694	7	10	6	26	10	8	8	15	2	2.89	1.78	7.77	2.93	2.3	2.22333	4.33333	0.0284706	1104	0.169637	-0.962753	0.962753	-	-	GO:0009056//catabolic process	gi|118150906|ref|NP_001071366.1|/1.06891e-112/lysM and putative peptidoglycan-binding domain-containing protein 1 [Bos taurus]	LysM, putative peptidoglycan-binding, domain containing 1	AAI26695.1	+	chr3	21157793	21166314	ENSBTAG00000020395	LYSMD1	LysM, putative peptidoglycan-binding, domain containing 1
ENSBTAG00000009916	BC102447	26	14	13	19	36	32	18	29	7.42	4.05	3.86	5.68	10.55	9.18	5.11	8.47	0.0155377	602	0.169779	-0.729039	0.729039	GO:0043231//intracellular membrane-bounded organelle;GO:0044444//cytoplasmic part	GO:0016811//hydrolase activity, acting on carbon-nitrogen (but not peptide) bonds, in linear amides;GO:0005488//binding	GO:0009057//macromolecule catabolic process;GO:0043412	gi|73974582|ref|XP_851629.1|/6.53942e-103/PREDICTED: similar to CG8253-PA [Canis familiaris]	WDYHV motif containing 1	AAI02448.1	-	chr14	15978058	15995914	ENSBTAG00000009916	WDYHV1	WDYHV motif containing 1
ENSBTAG00000015113	BC113266	15	19	13	8	6	8	16	7	4.28	5.49	3.86	2.39	1.76	2.3	4.54333	2.15	0.0152544	591	0.169786	1.07941	1.07941	GO:0044424//intracellular part	GO:0030528//transcription regulator activity	GO:0010468//regulation of gene expression;GO:0010556	gi|123959746|ref|NP_001074195.1|/6.69942e-45/cbp/p300-interacting transactivator 4 [Bos taurus]	Cbp/p300-interacting transactivator, with Glu/Asp-rich carboxy-terminal domain, 4	AAI13267.1	+	chr3	112324306	112325646	ENSBTAG00000015113	CITED4	Cbp/p300-interacting transactivator, with Glu/Asp-rich carboxy-terminal domain, 4
ENSBTAG00000038334	BC112723	3	14	6	20	9	16	8	15	0.86	4.05	1.78	5.98	2.64	4.59	2.23	4.40333	0.0284706	1103	0.169791	-0.981552	0.981552	GO:0031224//intrinsic to membrane;GO:0005743//mitochondrial inner membrane	GO:0070011//peptidase activity, acting on L-amino acid peptides	GO:0008585//female gonad development;GO:0006626//protein targeting to mitochondrion;GO:0007292//female gamete generation;GO:0019538//protein metabolic process;GO:0048232//male gamete generation	gi|116004405|ref|NP_001070561.1|/9.15836e-101/mitochondrial inner membrane protease subunit 2 [Bos taurus]	IMP2 inner mitochondrial membrane peptidase-like (S. cerevisiae)	AAI12724.1	+	chr4	59074397	59215617	ENSBTAG00000038334	IMMP2L	IMP2 inner mitochondrial membrane peptidase-like (S. cerevisiae)
ENSBTAG00000039014	BC142174	5	13	14	6	3	4	11	4	1.43	3.76	4.16	1.79	0.88	1.15	3.11667	1.27333	0.0215577	835	0.169828	1.29139	1.29139	-	GO:0046914//transition metal ion binding	GO:0023033	gi|149642999|ref|NP_001092427.1|/0/differentially expressed in FDCP 8 homolog [Bos taurus]	DEF8 protein	AAI42175.1	+	chr18	13794089	13808091	ENSBTAG00000039014	DEF8	differentially expressed in FDCP 8 homolog (mouse)
ENSBTAG00000019672	AY911368	6	5	4	13	8	17	5	13	1.71	1.44	1.19	3.88	2.34	4.88	1.44667	3.7	0.0158524	614	0.169833	-1.35479	1.35479	-	GO:0016772//transferase activity, transferring phosphorus-containing groups	-	gi|70778740|ref|NP_001020518.1|/1.8837e-64/nucleoside-diphosphate kinase NBR-A [Bos taurus]	nucleoside-diphosphate kinase NBR-A	AAW82132.1	+	chr23	41355323	41356801	ENSBTAG00000019672	LOC574091	nucleoside-diphosphate kinase NBR-A
ENSBTAG00000002738	BC133422	22	12	25	4	8	19	20	10	6.28	3.47	7.42	1.2	2.34	5.45	5.72333	2.99667	0.0146677	568	0.169866	0.933497	0.933497	GO:0031224//intrinsic to membrane	GO:0045125;GO:0005488//binding	GO:0050896//response to stimulus;GO:0000165//MAPKKK cascade;GO:0001667//ameboidal cell migration;GO:0009887//organ morphogenesis;GO:0007509//mesoderm migration;GO:0008283//cell proliferation;GO:0007166//cell surface receptor linked signaling pathway	gi|125630715|ref|NP_001075010.1|/8.53077e-176/sphingosine 1-phosphate receptor 2 [Bos taurus]	sphingosine-1-phosphate receptor 2	AAI33423.1	-	chr7	13211477	13219239	ENSBTAG00000002738	S1PR2	sphingosine-1-phosphate receptor 2
ENSBTAG00000014228	BC134774	18	16	16	39	28	16	17	28	5.14	4.62	4.75	11.65	8.2	4.59	4.83667	8.14667	0.0150061	581	0.169897	-0.752197	0.752197	GO:0043231//intracellular membrane-bounded organelle	GO:0003676//nucleic acid binding;GO:0003712//transcription cofactor activity;GO:0001071	GO:0010468//regulation of gene expression;GO:0006351//transcription, DNA-dependent;GO:0009408//response to heat	gi|139947563|ref|NP_001077208.1|/5.4792e-155/transcription factor EC [Bos taurus]	TFEC protein	AAI34775.1	+	chr4	54477457	54738781	ENSBTAG00000014228	TFEC	transcription factor EC
ENSBTAG00000022292	BC103131	11	10	4	16	11	17	8	15	3.14	2.89	1.19	4.78	3.22	4.88	2.40667	4.29333	0.0284706	1102	0.169945	-0.835062	0.835062	GO:0019866//organelle inner membrane;GO:0005758//mitochondrial intermembrane space;GO:0000267//cell fraction	GO:0046914//transition metal ion binding	GO:0048731;GO:0006612//protein targeting to membrane	gi|109072562|ref|XP_001095067.1|/5.34531e-50/PREDICTED: mitochondrial import inner membrane translocase subunit Tim8 A-like [Macaca mulatta]	translocase of inner mitochondrial membrane 8 homolog A (yeast)	AAI03132.1	-	chrX	30667059	30669762	ENSBTAG00000022292	TIMM8A	translocase of inner mitochondrial membrane 8 homolog A (yeast)
ENSBTAG00000039943	BC142045	23	17	7	27	30	20	16	26	6.56	4.91	2.08	8.07	8.79	5.74	4.51667	7.53333	0.0182006	704	0.170061	-0.73803	0.73803	GO:0031980//mitochondrial lumen	GO:0004812//aminoacyl-tRNA ligase activity;GO:0032559//adenyl ribonucleotide binding	GO:0006418//tRNA aminoacylation for protein translation	gi|149642573|ref|NP_001092337.1|/0/probable asparaginyl-tRNA synthetase, mitochondrial [Bos taurus]	NARS2 protein	AAI42046.1	+	chr29	18361490	18500988	ENSBTAG00000039943	NARS2	asparaginyl-tRNA synthetase 2, mitochondrial (putative)
ENSBTAG00000026495	BC110007	21	9	18	6	6	10	16	7	5.99	2.6	5.35	1.79	1.76	2.87	4.64667	2.14	0.0152544	590	0.170073	1.11859	1.11859	GO:0005815//microtubule organizing center;GO:0030286//dynein complex;GO:0016020//membrane	GO:0016887//ATPase activity;GO:0003774//motor activity	GO:0007017//microtubule-based process	gi|5031667|ref|NP_005731.1|/3.10394e-56/dynein light chain 4, axonemal [Homo sapiens]	dynein, axonemal, light chain 4	AAI10008.1	-	chr5	117480208	117481916	ENSBTAG00000026495	DNAL4	dynein, axonemal, light chain 4
ENSBTAG00000020872	AY540054	3	4	9	17	13	10	5	13	0.86	1.16	2.67	5.08	3.81	2.87	1.56333	3.92	0.0158524	613	0.17011	-1.32623	1.32623	GO:0016021//integral to membrane	GO:0001847//opsonin receptor activity;GO:0004942//anaphylatoxin receptor activity;GO:0001848//complement binding	GO:0002690//positive regulation of leukocyte chemotaxis;GO:0043523//regulation of neuron apoptosis;GO:0042742//defense response to bacterium;GO:0010863;GO:0051480//cytosolic calcium ion homeostasis;GO:0001819//positive regulation of cytokine production;GO	gi|110611926|ref|NP_001007811.2|/7.06448e-176/C5a anaphylatoxin chemotactic receptor [Bos taurus]	C5a anaphylatoxin receptor	AAT09991.2	+	chr18	54110027	54123672	ENSBTAG00000020872	C5AR1	complement component 5a receptor 1
ENSBTAG00000020895	AF529202	6	5	7	0	3	0	6	1	1.71	1.44	2.08	0	0.88	0	1.74333	0.293333	0.0280599	1085	0.170118	2.57124	2.57124	GO:0044421//extracellular region part;GO:0044464//cell part	GO:0046914//transition metal ion binding;GO:0016641//oxidoreductase activity, acting on the CH-NH2 group of donors, oxygen as acceptor;GO:0004888//transmembrane receptor activity	GO:0023060;GO:0008152//metabolic process	gi|27805989|ref|NP_776809.1|/0/lysyl oxidase homolog 4 precursor [Bos taurus]	lysyl oxidase-like protein	AAM94335.1	+	chr26	19932141	19959767	ENSBTAG00000020895	LOXL4	lysyl oxidase-like 4
ENSBTAG00000022360	BC114658	21	12	16	12	29	37	16	26	5.99	3.47	4.75	3.59	8.5	10.62	4.73667	7.57	0.0182006	703	0.170303	-0.676421	0.676421	GO:0043231//intracellular membrane-bounded organelle	GO:0001071;GO:0043565//sequence-specific DNA binding;GO:0046983//protein dimerization activity	GO:0007417//central nervous system development;GO:0009888//tissue development;GO:0006357//regulation of transcription from RNA polymerase II promoter;GO:0045664//regulation of neuron differentiation;GO:0043009//chordate embryonic development;GO:0010001//g	gi|134085763|ref|NP_001076940.1|/0/transcription factor SOX-5 [Bos taurus]	SOX5 protein	AAI14659.1	+	chr5	92670253	93085611	ENSBTAG00000022360	SOX5	SRY (sex determining region Y)-box 5
ENSBTAG00000022622	BC113307	2	0	5	7	2	16	2	8	0.57	0	1.48	2.09	0.59	4.59	0.683333	2.42333	0.0215008	830	0.1704	-1.82633	1.82633	GO:0016020//membrane	GO:0005488//binding	GO:0016049//cell growth;GO:0007165//signal transduction;GO:0007186//G-protein coupled receptor protein signaling pathway	gi|114051532|ref|NP_001040051.1|/6.91307e-137/cytokine-inducible SH2-containing protein [Bos taurus]	cytokine inducible SH2-containing protein	AAI13308.1	+	chr22	50656185	50661603	ENSBTAG00000022622	CISH	cytokine inducible SH2-containing protein
ENSBTAG00000040215	BC110263	14	9	10	4	0	8	11	4	3.99	2.6	2.97	1.2	0	2.3	3.18667	1.16667	0.0215577	832	0.17044	1.44966	1.44966	GO:0043234//protein complex	GO:0008135//translation factor activity, nucleic acid binding	GO:0006413//translational initiation	gi|55959068|emb|CAI12154.1|/0/eukaryotic translation initiation factor 4 gamma, 3 [Homo sapiens]	eukaryotic translation initiation factor 4 gamma, 3	AAI10264.1	+	chr2	135965099	136190133	ENSBTAG00000040215	EIF4G3	eukaryotic translation initiation factor 4 gamma, 3
ENSBTAG00000004179	BC103247	19	19	10	36	15	28	16	26	5.42	5.49	2.97	10.76	4.39	8.04	4.62667	7.73	0.0182006	702	0.170546	-0.740495	0.740495	GO:0043231//intracellular membrane-bounded organelle;GO:0005838//proteasome regulatory particle	GO:0003712//transcription cofactor activity	GO:0043161//proteasomal ubiquitin-dependent protein catabolic process;GO:0006357//regulation of transcription from RNA polymerase II promoter;GO:0010557//positive regulation of macromolecule biosynthetic process;GO:0012501//programmed cell death;GO:005079	gi|77735837|ref|NP_001029613.1|/3.0081e-121/26S proteasome non-ATPase regulatory subunit 9 [Bos taurus]	proteasome (prosome, macropain) 26S subunit, non-ATPase, 9	AAI03248.1	-	chr17	56102532	56117277	ENSBTAG00000004179	PSMD9	proteasome (prosome, macropain) 26S subunit, non-ATPase, 9
ENSBTAG00000000712	BC120224,BT021797	37	24	31	10	9	42	31	20	10.56	6.94	9.21	2.99	2.64	12.05	8.90333	5.89333	0.0181238	699	0.170555	0.595262	0.595262	GO:0043231//intracellular membrane-bounded organelle	GO:0005488//binding;GO:0019787//small conjugating protein ligase activity	GO:0019538//protein metabolic process;GO:0043412	gi|296190689|ref|XP_002743301.1|/0/PREDICTED: F-box/WD repeat-containing protein 2 [Callithrix jacchus]	F-box and WD repeat domain containing 2	AAI20225.1	+	chrUn.004.2376	393	16166	ENSBTAG00000000712	FBXW2	F-box and WD repeat domain containing 2
ENSBTAG00000032265	BC105539	10	10	12	3	4	5	11	4	2.85	2.89	3.56	0.9	1.17	1.44	3.1	1.17	0.0215577	831	0.170645	1.40576	1.40576	GO:0016020//membrane;GO:0044424//intracellular part	GO:0005488//binding;GO:0004871//signal transducer activity	GO:0050912//detection of chemical stimulus involved in sensory perception of taste;GO:0006605//protein targeting	gi|115495043|ref|NP_001069429.1|/0/28kD interferon responsive protein [Bos taurus]	receptor (chemosensory) transporter protein 4	AAI05540.1	-	chr1	81715606	81719909	ENSBTAG00000032265	RTP4	receptor (chemosensory) transporter protein 4
ENSBTAG00000016000	BT021831	9	18	3	5	4	0	10	3	2.57	5.2	0.89	1.49	1.17	0	2.88667	0.886667	0.0180677	696	0.170761	1.70294	1.70294	GO:0031981//nuclear lumen	GO:0001071	GO:0006351//transcription, DNA-dependent	gi|73808099|ref|NP_001027465.1|/0/amyotrophic lateral sclerosis 2 chromosomal region candidate gene 8 protein homolog [Bos taurus]	amyotrophic lateral sclerosis 2 (juvenile) chromosome region, candidate 8	AAX46678.1	+	chr2	95964240	96106243	ENSBTAG00000016000	ALS2CR8	amyotrophic lateral sclerosis 2 (juvenile) chromosome region, candidate 8
ENSBTAG00000004557	AF362071	7	0	0	5	4	15	2	8	2	0	0	1.49	1.17	4.31	0.666667	2.32333	0.0215008	828	0.170812	-1.80116	1.80116	GO:0031227//intrinsic to endoplasmic reticulum membrane;GO:0042598//vesicular fraction	GO:0033764;GO:0016853//isomerase activity	GO:0001523//retinoid metabolic process;GO:0030154//cell differentiation;GO:0035238//vitamin A biosynthetic process;GO:0008207//C21-steroid hormone metabolic process	gi|27807423|ref|NP_777158.1|/0/dehydrogenase/reductase SDR family member 9 precursor [Bos taurus]	short-chain dehydrogenase/reductase RETSDR8	AAN75756.1	-	chr2	27961841	27985729	ENSBTAG00000004557	DHRS9	dehydrogenase/reductase (SDR family) member 9
ENSBTAG00000005916	BC147927	29	18	22	27	47	29	23	34	8.27	5.2	6.53	8.07	13.77	8.32	6.66667	10.0533	0.0176337	679	0.170831	-0.592636	0.592636	GO:0043231//intracellular membrane-bounded organelle	GO:0046914//transition metal ion binding;GO:0003677//DNA binding;GO:0001071	GO:0006351//transcription, DNA-dependent	gi|156120329|ref|NP_001095310.1|/0/ADNP homeobox protein 2 [Bos taurus]	ADNP2 protein	AAI47928.1	-	chr24	151834	173048	ENSBTAG00000005916	ADNP2	ADNP homeobox 2
ENSBTAG00000015590	BC142307	28	30	28	11	18	28	29	19	7.99	8.67	8.31	3.29	5.27	8.04	8.32333	5.53333	0.0214907	827	0.170938	0.589013	0.589013	GO:0043231//intracellular membrane-bounded organelle;GO:0044444//cytoplasmic part	GO:0046872//metal ion binding;GO:0004674//protein serine/threonine kinase activity;GO:0032559//adenyl ribonucleotide binding	GO:0006464//protein modification process;GO:0032501//multicellular organismal process;GO:0023014;GO:0006796//phosphate metabolic process	gi|149643087|ref|NP_001092357.1|/0/serine/threonine-protein kinase ICK [Bos taurus]	ICK protein	AAI42308.1	-	chr23	25761735	25804794	ENSBTAG00000015590	ICK	intestinal cell (MAK-like) kinase
ENSBTAG00000019495	BC133523	20	7	2	6	12	38	10	19	5.71	2.02	0.59	1.79	3.52	10.91	2.77333	5.40667	0.0180155	693	0.171004	-0.963118	0.963118	GO:0043231//intracellular membrane-bounded organelle;GO:0043234//protein complex	GO:0030528//transcription regulator activity;GO:0003676//nucleic acid binding;GO:0001071	GO:0035556//intracellular signal transduction;GO:0006357//regulation of transcription from RNA polymerase II promoter;GO:0022414//reproductive process	gi|297488918|ref|XP_002697256.1|/1.21964e-138/PREDICTED: TEA domain family member 3 [Bos taurus]	TEAD3 protein	AAI33524.2	-	chr23	9701222	9714705	ENSBTAG00000019495	TEAD3	TEA domain family member 3
ENSBTAG00000030930	BC120385	10	14	17	29	23	18	14	23	2.85	4.05	5.05	8.66	6.74	5.17	3.98333	6.85667	0.0214549	825	0.171067	-0.783531	0.783531	-	-	-	gi|115495353|ref|NP_001069402.1|/0/chromosome 3 open reading frame 37 [Bos taurus]	chromosome 3 open reading frame 37 ortholog	AAI20386.1	+	chr22	60954574	60969090	ENSBTAG00000030930	C22H3ORF37	chromosome 3 open reading frame 37 ortholog
ENSBTAG00000003952	BC146145	34	19	16	34	47	21	23	34	9.7	5.49	4.75	10.16	13.77	6.03	6.64667	9.98667	0.0176337	678	0.171083	-0.587372	0.587372	GO:0044424//intracellular part	GO:0005488//binding;GO:0019787//small conjugating protein ligase activity	GO:0051704//multi-organism process;GO:0019538//protein metabolic process;GO:0043412	gi|114586239|ref|XP_516355.2|/0/PREDICTED: F-box and leucine-rich repeat protein 2 [Pan troglodytes]	FBXL2 protein	AAI46146.1	+	chr22	7612021	7668342	ENSBTAG00000003952	FBXL2	F-box and leucine-rich repeat protein 2
ENSBTAG00000019593	BC140578	5	2	8	5	12	20	5	12	1.43	0.58	2.38	1.49	3.52	5.74	1.46333	3.58333	0.0229973	884	0.171127	-1.29204	1.29204	GO:0005634//nucleus	-	-	gi|146186655|gb|AAI40579.1|/0/TSG118 protein [Bos taurus]	TSG118 protein	AAI40579.1	-	chr25	18421799	18434521	ENSBTAG00000019593	TSG118	protein C16orf88 homolog
ENSBTAG00000030174	BC102761	29	21	38	13	18	26	29	19	8.27	6.07	11.28	3.88	5.27	7.46	8.54	5.53667	0.0214907	826	0.171145	0.625218	0.625218	GO:0044439//peroxisomal part	GO:0030554//adenyl nucleotide binding;GO:0016634;GO:0005515//protein binding	GO:0006692;GO:0048232//male gamete generation;GO:0006635//fatty acid beta-oxidation	gi|78369480|ref|NP_001030366.1|/0/peroxisomal acyl-coenzyme A oxidase 1 [Bos taurus]	acyl-Coenzyme A oxidase 1, palmitoyl	AAI02762.1	+	chr19	57387996	57408481	ENSBTAG00000030174	ACOX1	acyl-CoA oxidase 1, palmitoyl
ENSBTAG00000014302	BC123444	8	14	7	27	11	18	10	19	2.28	4.05	2.08	8.07	3.22	5.17	2.80333	5.48667	0.0180155	692	0.171251	-0.968787	0.968787	-	-	-	gi|115496634|ref|NP_001068796.1|/0/mitochondrial import receptor subunit TOM70 [Bos taurus]	translocase of outer mitochondrial membrane 70 homolog A (S. cerevisiae)	AAI23445.1	-	chr1	45726801	45764054	ENSBTAG00000014302	TOMM70A	translocase of outer mitochondrial membrane 70 homolog A (S. cerevisiae)
ENSBTAG00000021196	BC110124	19	42	29	35	12	11	30	19	5.42	12.14	8.61	10.46	3.52	3.16	8.72333	5.71333	0.0176266	677	0.171267	0.610547	0.610547	-	-	-	gi|84579869|ref|NP_001033778.1|/4.30384e-58/hypothetical protein LOC616791 [Bos taurus]	chromosome 12 open reading frame 45 ortholog	AAI10125.1	+	chr5	73554650	73564030	ENSBTAG00000021196	C5H12orf45	chromosome 12 open reading frame 45 ortholog
ENSBTAG00000008809	BC122580	0	15	3	35	2	5	6	14	0	4.33	0.89	10.46	0.59	1.44	1.74	4.16333	0.017928	688	0.17141	-1.25865	1.25865	-	-	-	gi|114557805|ref|XP_001158148.1|/3.31746e-144/PREDICTED: polypyrimidine tract binding protein 2 isoform 8 [Pan troglodytes]	PTBP2 protein	AAI22581.1	-	chr3	49781576	49838146	ENSBTAG00000008809	PTBP2	polypyrimidine tract binding protein 2
ENSBTAG00000008020	BC114182	3	20	7	49	5	4	10	19	0.86	5.78	2.08	14.64	1.46	1.15	2.90667	5.75	0.0180155	691	0.171499	-0.984196	0.984196	GO:0005746//mitochondrial respiratory chain	GO:0015002//heme-copper terminal oxidase activity	GO:0044237//cellular metabolic process;GO:0006818//hydrogen transport;GO:0006811//ion transport	gi|118150776|ref|NP_001071299.1|/5.12234e-52/cytochrome c oxidase subunit 6A1, mitochondrial precursor [Bos taurus]	cytochrome c oxidase subunit VIa polypeptide 1	AAI14183.1	+	chr5	70231709	70232259	ENSBTAG00000008020	COX6A1	cytochrome c oxidase subunit VIa polypeptide 1
ENSBTAG00000008816	BC134423	19	17	14	10	6	7	17	8	5.42	4.91	4.16	2.99	1.76	2.01	4.83	2.25333	0.0168244	645	0.171582	1.09996	1.09996	GO:0044424//intracellular part	GO:0046914//transition metal ion binding;GO:0008092//cytoskeletal protein binding	-	gi|119625368|gb|EAX04963.1|/0/tripartite motif-containing 2, isoform CRA_c [Homo sapiens]	TRIM2 protein	AAI34424.1	-	chr17	4646319	4774120	ENSBTAG00000008816	TRIM2	tripartite motif-containing 2
ENSBTAG00000032875	BC112537	8	12	3	14	26	9	8	16	2.28	3.47	0.89	4.18	7.62	2.58	2.21333	4.79333	0.0212607	815	0.171598	-1.11481	1.11481	GO:0043231//intracellular membrane-bounded organelle	-	GO:0048731;GO:0007049//cell cycle;GO:0006915//apoptosis;GO:0048869//cellular developmental process	gi|116004393|ref|NP_001070555.1|/2.29289e-62/brain expressed X-linked 2 [Bos taurus]	brain expressed X-linked 2	AAI12538.1	+	chrUn.004.742	53341	54921	ENSBTAG00000032875	BEX2	brain expressed X-linked 2
ENSBTAG00000030632	BC119908	8	6	4	15	15	11	6	14	2.28	1.73	1.19	4.48	4.39	3.16	1.73333	4.01	0.017928	687	0.17166	-1.21005	1.21005	GO:0031090//organelle membrane;GO:0043231//intracellular membrane-bounded organelle;GO:0031224//intrinsic to membrane	GO:0016757//transferase activity, transferring glycosyl groups;GO:0016247//channel regulator activity	GO:0006487//protein amino acid N-linked glycosylation	gi|115495981|ref|NP_001069657.1|/0/asparagine-linked glycosylation 10 homolog (yeast, alpha-1,2-glucosyltransferase) [Bos taurus]	asparagine-linked glycosylation 10, alpha-1,2-glucosyltransferase homolog (S. pombe)	AAI19909.1	-	chr5	81870321	81876556	ENSBTAG00000030632	ALG10	asparagine-linked glycosylation 10, alpha-1,2-glucosyltransferase homolog (S. pombe)
ENSBTAG00000018175	BC148958	30	29	38	24	18	22	32	21	8.56	8.38	11.28	7.17	5.27	6.31	9.40667	6.25	0.0185819	712	0.171674	0.589827	0.589827	GO:0043231//intracellular membrane-bounded organelle	GO:0015929//hexosaminidase activity;GO:0043167//ion binding	GO:0044238//primary metabolic process	gi|262118257|ref|NP_001095334.2|/0/hexosaminidase D [Bos taurus]	HEXDC protein	AAI48959.1	-	chr19	51617191	51632257	ENSBTAG00000018175	HEXDC	hexosaminidase (glycosyl hydrolase family 20, catalytic domain) containing
ENSBTAG00000022028	BC120164	9	37	12	19	7	4	19	10	2.57	10.69	3.56	5.68	2.05	1.15	5.60667	2.96	0.0194727	746	0.171705	0.921546	0.921546	GO:0031227//intrinsic to endoplasmic reticulum membrane	GO:0005488//binding	GO:0043161//proteasomal ubiquitin-dependent protein catabolic process;GO:0006984//ER-nucleus signaling pathway	gi|115496310|ref|NP_001069791.1|/7.89964e-90/derlin-3 [Bos taurus]	Der1-like domain family, member 3	AAI20165.1	-	chr17	74544887	74546966	ENSBTAG00000022028	DERL3	Der1-like domain family, member 3
ENSBTAG00000016716	BC112636	30	13	21	43	40	14	21	32	8.56	3.76	6.24	12.85	11.72	4.02	6.18667	9.53	0.0168967	647	0.171788	-0.623314	0.623314	GO:0000228//nuclear chromosome;GO:0031981//nuclear lumen	-	GO:0000070//mitotic sister chromatid segregation;GO:0022613//ribonucleoprotein complex biogenesis	gi|296480600|gb|DAA22715.1|/5.83808e-167/ribosome biogenesis regulatory protein homolog [Bos taurus]	RRS1 ribosome biogenesis regulator homolog (S. cerevisiae)	AAI12637.1	+	chr14	30578864	30580625	ENSBTAG00000016716	RRS1	RRS1 ribosome biogenesis regulator homolog (S. cerevisiae)
ENSBTAG00000034396	BC116121	27	16	8	28	28	25	17	27	7.7	4.62	2.38	8.37	8.2	7.18	4.9	7.91667	0.0187553	718	0.171828	-0.692111	0.692111	GO:0031090//organelle membrane;GO:0043231//intracellular membrane-bounded organelle;GO:0031224//intrinsic to membrane	GO:0008415//acyltransferase activity	GO:0006506//GPI anchor biosynthetic process	gi|116004437|ref|NP_001070577.1|/0/phosphatidylinositol-glycan biosynthesis class W protein [Bos taurus]	phosphatidylinositol glycan anchor biosynthesis, class W	AAI16122.1	+	chr19	12211575	12213610	ENSBTAG00000034396	PIGW	phosphatidylinositol glycan anchor biosynthesis, class W
ENSBTAG00000010338	BC133348	14	12	25	13	8	4	17	8	3.99	3.47	7.42	3.88	2.34	1.15	4.96	2.45667	0.0168244	644	0.171849	1.01364	1.01364	-	-	-	gi|129277534|ref|NP_001076086.1|/1.04624e-90/F-box only protein 36 [Bos taurus]	FBXO36 protein	AAI33349.1	+	chr2	122113006	122220398	ENSBTAG00000010338	FBXO36	F-box protein 36
ENSBTAG00000021981	BC103183	4	21	5	19	12	22	10	18	1.14	6.07	1.48	5.68	3.52	6.31	2.89667	5.17	0.0237089	907	0.171949	-0.835771	0.835771	GO:0005635//nuclear envelope;GO:0031224//intrinsic to membrane	-	GO:0048870//cell motility	gi|77736566|ref|NP_001029965.1|/4.517e-65/transmembrane protein 18 [Bos taurus]	transmembrane protein 18	AAI03184.1	-	chrUn.004.42	148921	153228	ENSBTAG00000021981	TMEM18	transmembrane protein 18
ENSBTAG00000019589	BC118255	17	11	5	13	32	14	11	20	4.85	3.18	1.48	3.88	9.38	4.02	3.17	5.76	0.0190387	728	0.172029	-0.861586	0.861586	-	-	-	gi|115494936|ref|NP_001069249.1|/1.34343e-140/hypothetical protein LOC518967 [Bos taurus]	chromosome 21 open reading frame 2 ortholog	AAI18256.1	+	chr1	147188796	147200228	ENSBTAG00000019589	C1H21ORF2	chromosome 21 open reading frame 2 ortholog
ENSBTAG00000007567	BC147887	27	36	23	19	20	15	29	18	7.7	10.4	6.83	5.68	5.86	4.31	8.31	5.28333	0.0170873	653	0.172129	0.6534	0.6534	GO:0031090//organelle membrane;GO:0043231//intracellular membrane-bounded organelle;GO:0031224//intrinsic to membrane	GO:0016862//intramolecular oxidoreductase activity, interconverting keto- and enol-groups;GO:0015036//disulfide oxidoreductase activity	GO:0018904;GO:0019725//cellular homeostasis	gi|156121223|ref|NP_001095759.1|/0/protein disulfide-isomerase TMX3 [Bos taurus]	TMX3 protein	AAI47888.1	+	chr24	8749129	8785744	ENSBTAG00000007567	TMX3	thioredoxin-related transmembrane protein 3
ENSBTAG00000000295	BC148948	20	13	14	7	29	35	16	24	5.71	3.76	4.16	2.09	8.5	10.05	4.54333	6.88	0.0277196	1059	0.172181	-0.598657	0.598657	-	-	-	gi|296482588|gb|DAA24703.1|/2.20677e-164/hypothetical protein LOC517621 [Bos taurus]	MGC139228 protein	AAI48949.1	-	chr11	39440409	39475291	ENSBTAG00000000295	MGC139228	hypothetical LOC517621
ENSBTAG00000019225	BC140602	13	9	3	2	5	0	8	2	3.71	2.6	0.89	0.6	1.46	0	2.4	0.686667	0.0226451	865	0.172208	1.80535	1.80535	GO:0031252//cell leading edge;GO:0031224//intrinsic to membrane	GO:0005381//iron ion transmembrane transporter activity	GO:0000041//transition metal ion transport	gi|148234192|ref|NP_001091505.1|/0/zinc transporter ZIP14 precursor [Bos taurus]	SLC39A14 protein	AAI40603.1	+	chr8	72751007	72801973	ENSBTAG00000019225	SLC39A14	solute carrier family 39 (zinc transporter), member 14
ENSBTAG00000020465	BC149827	6	24	15	11	5	6	15	7	1.71	6.94	4.45	3.29	1.46	1.72	4.36667	2.15667	0.0211322	807	0.172252	1.01773	1.01773	-	-	-	gi|151555995|gb|AAI49828.1|/4.86017e-169/FERMT1 protein [Bos taurus]	FERMT1 protein	AAI49828.1	-	chr13	48489167	48536904	ENSBTAG00000020465	FERMT1	fermitin family homolog 1 (Drosophila)
ENSBTAG00000012988	BC105251	18	4	10	10	31	18	11	20	5.14	1.16	2.97	2.99	9.08	5.17	3.09	5.74667	0.0190387	727	0.172265	-0.895119	0.895119	GO:0012505//endomembrane system;GO:0043234//protein complex;GO:0043231//intracellular membrane-bounded organelle	GO:0005488//binding	GO:0048193//Golgi vesicle transport;GO:0043623//cellular protein complex assembly;GO:0006996//organelle organization	gi|77736113|ref|NP_001029755.1|/0/conserved oligomeric Golgi complex subunit 4 [Bos taurus]	component of oligomeric golgi complex 4	AAI05252.1	+	chr18	968873	993977	ENSBTAG00000012988	COG4	component of oligomeric golgi complex 4
ENSBTAG00000009163	BC134457	17	17	5	17	23	22	13	21	4.85	4.91	1.48	5.08	6.74	6.31	3.74667	6.04333	0.0261946	1000	0.172308	-0.689737	0.689737	GO:0031224//intrinsic to membrane	-	-	gi|157785585|ref|NP_001099124.1|/6.82327e-60/hypothetical protein LOC100126052 [Bos taurus]	LOC100126052 protein	AAI34458.1	+	chr2	125525313	125530695	ENSBTAG00000009163	LOC100126052	UPF0546 membrane protein C1orf91 homolog
ENSBTAG00000008120	BC114168	10	12	25	34	22	16	16	24	2.85	3.47	7.42	10.16	6.45	4.59	4.58	7.06667	0.0277196	1058	0.172343	-0.625682	0.625682	GO:0031224//intrinsic to membrane	-	-	gi|115496023|ref|NP_001068980.1|/2.30034e-105/transmembrane protein 199 [Bos taurus]	transmembrane protein 199	AAI14169.1	+	chr19	19725710	19730537	ENSBTAG00000008120	TMEM199	transmembrane protein 199
ENSBTAG00000019984	BC134582	32	37	18	15	22	18	29	18	9.13	10.69	5.35	4.48	6.45	5.17	8.39	5.36667	0.0170873	652	0.172393	0.644645	0.644645	GO:0043234//protein complex;GO:0043231//intracellular membrane-bounded organelle	GO:0005488//binding	GO:0006259//DNA metabolic process;GO:0001832//blastocyst growth	gi|139948514|ref|NP_001077170.1|/1.06373e-109/DNA replication complex GINS protein PSF1 [Bos taurus]	GINS1 protein	AAI34583.1	+	chr13	54239271	54255323	ENSBTAG00000019984	GINS1	GINS complex subunit 1 (Psf1 homolog)
ENSBTAG00000019472	BC102220	7	9	9	0	5	2	8	2	2	2.6	2.67	0	1.46	0.57	2.42333	0.676667	0.0226451	864	0.172407	1.84048	1.84048	GO:0031981//nuclear lumen;GO:0031980//mitochondrial lumen	GO:0046914//transition metal ion binding;GO:0005515//protein binding;GO:0003707//steroid hormone receptor activity;GO:0001071;GO:0003677//DNA binding;GO:0008289//lipid binding	GO:0006351//transcription, DNA-dependent;GO:0006094//gluconeogenesis;GO:0006704//glucocorticoid biosynthetic process;GO:0010033//response to organic substance;GO:0010468//regulation of gene expression;GO:0021543//pallium development;GO:0023060;GO:0060562;	gi|74354555|gb|AAI02221.1|/0/NR3C1 protein [Bos taurus]	NR3C1 protein	AAI02221.1	-	chr7	53963672	54077834	ENSBTAG00000019472	NR3C1	nuclear receptor subfamily 3, group C, member 1 (glucocorticoid receptor)
ENSBTAG00000005347	BC120171	17	11	11	17	22	23	13	21	4.85	3.18	3.27	5.08	6.45	6.6	3.76667	6.04333	0.0261946	999	0.17248	-0.682056	0.682056	GO:0032991//macromolecular complex	GO:0032561//guanyl ribonucleotide binding	-	gi|115497240|ref|NP_001068740.1|/5.23943e-157/GPN-loop GTPase 3 [Bos taurus]	GPN-loop GTPase 3	AAI20172.1	-	chr17	57106082	57125514	ENSBTAG00000005347	GPN3	GPN-loop GTPase 3
ENSBTAG00000002357	BC118338	26	10	11	16	28	32	16	25	7.42	2.89	3.27	4.78	8.2	9.18	4.52667	7.38667	0.0226318	863	0.172505	-0.706474	0.706474	GO:0043231//intracellular membrane-bounded organelle;GO:0044425//membrane part	GO:0005488//binding;GO:0004872//receptor activity	GO:0006952//defense response;GO:0007249//I-kappaB kinase/NF-kappaB cascade;GO:0001816//cytokine production	gi|114050877|ref|NP_001039921.1|/3.29475e-119/TIR domain-containing adapter molecule 2 [Bos taurus]	toll-like receptor adaptor molecule 2	AAI18339.1	-	chr10	3939516	3942180	ENSBTAG00000002357	TICAM2	toll-like receptor adaptor molecule 2
ENSBTAG00000008654	BC148979	13	6	9	0	3	6	9	3	3.71	1.73	2.67	0	0.88	1.72	2.70333	0.866667	0.0276769	1055	0.172567	1.64119	1.64119	GO:0043234//protein complex;GO:0005774//vacuolar membrane;GO:0015630//microtubule cytoskeleton	GO:0015631//tubulin binding	GO:0007041//lysosomal transport;GO:0007010//cytoskeleton organization;GO:0016197//endosome transport;GO:0007033//vacuole organization	gi|151553663|gb|AAI48980.1|/0/HOOK2 protein [Bos taurus]	HOOK2 protein	AAI48980.1	+	chr7	11018009	11028537	ENSBTAG00000008654	HOOK2	hook homolog 2 (Drosophila)
ENSBTAG00000009231	BC103389	22	8	8	31	19	12	13	21	6.28	2.31	2.38	9.26	5.57	3.44	3.65667	6.09	0.0261946	998	0.172653	-0.735913	0.735913	GO:0031224//intrinsic to membrane;GO:0043231//intracellular membrane-bounded organelle;GO:0031090//organelle membrane	GO:0033764	GO:0008544//epidermis development;GO:0048568//embryonic organ development;GO:0007166//cell surface receptor linked signaling pathway;GO:0008203//cholesterol metabolic process	gi|78369400|ref|NP_001030559.1|/0/sterol-4-alpha-carboxylate 3-dehydrogenase, decarboxylating [Bos taurus]	NAD(P) dependent steroid dehydrogenase-like	AAI03390.1	+	chrX	22514048	22540046	ENSBTAG00000009231	NSDHL	NAD(P) dependent steroid dehydrogenase-like
ENSBTAG00000021582	BC133564	23	38	27	26	16	11	29	18	6.56	10.98	8.02	7.77	4.69	3.16	8.52	5.20667	0.0170873	651	0.172658	0.710493	0.710493	GO:0000793//condensed chromosome;GO:0043231//intracellular membrane-bounded organelle	GO:0005488//binding	GO:0000070//mitotic sister chromatid segregation	gi|156139063|ref|NP_001095846.1|/0/condensin complex subunit 3 [Bos taurus]	NCAPG protein	AAI33565.1	+	chr6	38153047	38199149	ENSBTAG00000021582	NCAPG	non-SMC condensin I complex, subunit G
ENSBTAG00000030394	BC149035	22	28	29	19	5	23	26	16	6.28	8.09	8.61	5.68	1.46	6.6	7.66	4.58	0.0198436	756	0.17266	0.741997	0.741997	GO:0044444//cytoplasmic part	GO:0030695//GTPase regulator activity	GO:0019222//regulation of metabolic process;GO:0009966//regulation of signal transduction;GO:0007264//small GTPase mediated signal transduction	gi|156120605|ref|NP_001095448.1|/0/ral guanine nucleotide dissociation stimulator [Bos taurus]	RALGDS protein	AAI49036.1	-	chr11	106834162	106884740	ENSBTAG00000030394	RALGDS	ral guanine nucleotide dissociation stimulator
ENSBTAG00000019027	BC134531	28	34	38	17	22	27	33	22	7.99	9.83	11.28	5.08	6.45	7.75	9.7	6.42667	0.0190039	724	0.172662	0.593914	0.593914	GO:0031224//intrinsic to membrane;GO:0043231//intracellular membrane-bounded organelle;GO:0031410//cytoplasmic vesicle;GO:0012505//endomembrane system	GO:0046914//transition metal ion binding;GO:0015082//di-, tri-valent inorganic cation transmembrane transporter activity	GO:0006882//cellular zinc ion homeostasis;GO:0000041//transition metal ion transport	gi|73959985|ref|XP_537050.2|/0/PREDICTED: similar to zinc transporter like 2 [Canis familiaris]	SLC30A7 protein	AAI34532.1	-	chr3	45269204	45363177	ENSBTAG00000019027	SLC30A7	solute carrier family 30 (zinc transporter), member 7
ENSBTAG00000013932	BC113248	20	16	11	34	20	20	16	25	5.71	4.62	3.27	10.16	5.86	5.74	4.53333	7.25333	0.0226318	862	0.172706	-0.678072	0.678072	-	GO:0003676//nucleic acid binding	-	gi|114050805|ref|NP_001039465.1|/4.91951e-139/coiled-coil domain-containing protein 71 [Bos taurus]	coiled-coil domain containing 71	AAI13249.1	+	chr22	51795111	51798797	ENSBTAG00000013932	CCDC71	coiled-coil domain containing 71
ENSBTAG00000004895	BC118084	5	17	51	22	9	13	24	15	1.43	4.91	15.15	6.57	2.64	3.73	7.16333	4.31333	0.0238663	909	0.172709	0.731828	0.731828	GO:0044424//intracellular part	GO:0030295//protein kinase activator activity;GO:0019904//protein domain specific binding	GO:0000278//mitotic cell cycle;GO:0006952//defense response;GO:0006355//regulation of transcription, DNA-dependent;GO:0001819//positive regulation of cytokine production;GO:0035468	gi|115496848|ref|NP_001069843.1|/0/actin filament-associated protein 1-like 2 [Bos taurus]	actin filament associated protein 1-like 2	AAI18085.1	-	chr26	35248582	35365079	ENSBTAG00000004895	AFAP1L2	actin filament associated protein 1-like 2
ENSBTAG00000032209	BC109548	8	10	9	0	2	6	9	3	2.28	2.89	2.67	0	0.59	1.72	2.61333	0.77	0.0276769	1054	0.172731	1.76296	1.76296	GO:0016020//membrane	GO:0004872//receptor activity;GO:0019838//growth factor binding	GO:0045577//regulation of B cell differentiation;GO:0002361//CD4-positive, CD25-positive, alpha-beta regulatory T cell differentiation;GO:0033077//T cell differentiation in the thymus;GO:0010467//gene expression	gi|116004283|ref|NP_001070500.1|/8.08289e-95/hypothetical protein LOC767964 [Bos taurus]	hypothetical protein MGC133640	AAI09549.1	+	chrX	49336638	49338719	ENSBTAG00000032209	MGC133640	hypothetical protein MGC133640
ENSBTAG00000000801	BC133585	10	19	6	20	25	18	12	21	2.85	5.49	1.78	5.98	7.32	5.17	3.37333	6.15667	0.019945	759	0.172856	-0.867975	0.867975	GO:0043231//intracellular membrane-bounded organelle	GO:0046914//transition metal ion binding;GO:0003676//nucleic acid binding	GO:0010468//regulation of gene expression;GO:0006351//transcription, DNA-dependent	gi|134085819|ref|NP_001077003.1|/0/zinc finger protein 583 [Bos taurus]	ZNF583 protein	AAI33586.1	-	chr18	63941540	63954301	ENSBTAG00000000801	ZNF583	zinc finger protein 583
ENSBTAG00000011100	BC102115	12	3	13	3	2	3	9	3	3.42	0.87	3.86	0.9	0.59	0.86	2.71667	0.783333	0.0276769	1053	0.172895	1.79414	1.79414	GO:0000323//lytic vacuole	GO:0004175//endopeptidase activity;GO:0005515//protein binding;GO:0043168	GO:0019538//protein metabolic process;GO:0032502//developmental process;GO:0002376//immune system process;GO:0042221//response to chemical stimulus	gi|75812938|ref|NP_001028789.1|/0/dipeptidyl peptidase 1 [Bos taurus]	cathepsin C	AAI02116.1	+	chr29	7498212	7577364	ENSBTAG00000011100	CTSC	cathepsin C
ENSBTAG00000008716	X13698	4	12	11	28	10	14	9	17	1.14	3.47	3.27	8.37	2.93	4.02	2.62667	5.10667	0.0225804	858	0.173116	-0.959149	0.959149	GO:0032991//macromolecular complex;GO:0031981//nuclear lumen	GO:0003723//RNA binding	GO:0016071//mRNA metabolic process;GO:0008033//tRNA processing	gi|28603798|ref|NP_788838.1|/0/lupus La protein homolog [Bos taurus]	-	CAA31986.1	-	chr2	27338131	27347309	ENSBTAG00000008716	SSB	Sjogren syndrome antigen B (autoantigen La)
ENSBTAG00000016446	BC111285	4	0	0	0	0	18	1	6	1.14	0	0	0	0	5.17	0.38	1.72333	0.0268732	1020	0.173306	-2.18113	2.18113	GO:0044444//cytoplasmic part	GO:0008483//transaminase activity;GO:0016831//carboxy-lyase activity;GO:0048037//cofactor binding	GO:0006103//2-oxoglutarate metabolic process;GO:0006071//glycerol metabolic process;GO:0055088//lipid homeostasis;GO:0006531//aspartate metabolic process	gi|84000095|ref|NP_001033147.1|/0/putative aspartate aminotransferase, cytoplasmic 2 [Bos taurus]	glutamic-oxaloacetic transaminase 1-like 1	AAI11286.1	-	chr27	35404417	35410154	ENSBTAG00000016446	GOT1L1	glutamic-oxaloacetic transaminase 1-like 1
ENSBTAG00000015390	BC120335	18	12	7	31	21	10	12	21	5.14	3.47	2.08	9.26	6.15	2.87	3.56333	6.09333	0.019945	757	0.173313	-0.774004	0.774004	-	-	-	gi|115497172|ref|NP_001069867.1|/2.98774e-180/ketosamine-3-kinase [Bos taurus]	fructosamine 3 kinase related protein	AAI20336.1	-	chr19	51400872	51408852	ENSBTAG00000015390	FN3KRP	fructosamine 3 kinase related protein
ENSBTAG00000014995	BC150038	14	9	3	11	15	25	9	17	3.99	2.6	0.89	3.29	4.39	7.18	2.49333	4.95333	0.0225804	857	0.173318	-0.990324	0.990324	-	-	-	gi|156121047|ref|NP_001095670.1|/2.33216e-113/THAP domain-containing protein 8 [Bos taurus]	THAP8 protein	AAI50039.1	-	chr18	46127953	46142006	ENSBTAG00000014995	THAP8	THAP domain containing 8
ENSBTAG00000030711	BC133550	6	5	0	32	0	0	4	11	1.71	1.44	0	9.56	0	0	1.05	3.18667	0.0202921	770	0.173353	-1.60166	1.60166	GO:0031224//intrinsic to membrane	-	-	gi|126722655|ref|NP_001075931.1|/4.93872e-120/phospholipase inhibitor precursor [Bos taurus]	MGC148293 protein	AAI33551.1	-	chr7	41880968	41891626	ENSBTAG00000030711	MGC148293	similar to phospholipase inhibitor
ENSBTAG00000020400	BC133597	14	10	37	9	5	21	20	12	3.99	2.89	10.99	2.69	1.46	6.03	5.95667	3.39333	0.0273198	1036	0.173465	0.811802	0.811802	GO:0005921//gap junction;GO:0031224//intrinsic to membrane;GO:0044444//cytoplasmic part	GO:0005488//binding;GO:0022829	GO:0051234//establishment of localization;GO:0046546//development of primary male sexual characteristics;GO:0050954//sensory perception of mechanical stimulus;GO:0007154//cell communication	gi|139948213|ref|NP_001077106.1|/7.98839e-132/gap junction beta-2 protein [Bos taurus]	GJA3 protein	AAI33598.1	+	chr12	36418017	36423059	ENSBTAG00000020400	GJA3	gap junction protein, alpha 3, 46kDa
ENSBTAG00000018278	AB098834	2	0	2	7	6	6	1	6	0.57	0	0.59	2.09	1.76	1.72	0.386667	1.85667	0.0268732	1019	0.173476	-2.26355	2.26355	GO:0043231//intracellular membrane-bounded organelle;GO:0019866//organelle inner membrane;GO:0033178//proton-transporting two-sector ATPase complex, catalytic domain	GO:0015078//hydrogen ion transmembrane transporter activity	GO:0006818//hydrogen transport;GO:0006754//ATP biosynthetic process	gi|28189358|dbj|BAC56370.1|/3.5749e-43/similar to oligomycin-sensitivity conferral protein [Bos taurus]	similar to oligomycin-sensitivity conferral protein	BAC56370.1	+	chr1	720699	728057	ENSBTAG00000018278	ATP5O	ATP synthase, H+ transporting, mitochondrial F1 complex, O subunit
ENSBTAG00000004844	BC134728	3	9	9	24	8	10	7	14	0.86	2.6	2.67	7.17	2.34	2.87	2.04333	4.12667	0.0270082	1024	0.173496	-1.01405	1.01405	GO:0000267//cell fraction;GO:0005740//mitochondrial envelope;GO:0015630//microtubule cytoskeleton	GO:0008047//enzyme activator activity;GO:0030695//GTPase regulator activity	GO:0023060	gi|145279643|ref|NP_001069742.2|/3.10037e-74/ADP-ribosylation factor-like protein 2-binding protein [Bos taurus]	ARL2BP protein	AAI34729.1	+	chr18	25015779	25021482	ENSBTAG00000004844	ARL2BP	ADP-ribosylation factor-like 2 binding protein
ENSBTAG00000009245	BC120332	0	11	9	22	0	8	7	10	0	3.18	2.67	6.57	0	2.3	1.95	2.95667	0.0735374	2788	0.173504	-0.600497	0.600497	-	-	-	gi|115495141|ref|NP_001069325.1|/0/serine/threonine-protein phosphatase 2A catalytic subunit beta isoform [Bos taurus]	protein phosphatase 2 (formerly 2A), catalytic subunit, beta isoform	AAI20333.1	-	chr27	28985683	29009548	ENSBTAG00000009245	PPP2CB	protein phosphatase 2, catalytic subunit, beta isozyme
ENSBTAG00000005073	BC109571	3	4	4	17	9	7	4	11	0.86	1.16	1.19	5.08	2.64	2.01	1.07	3.24333	0.0202921	769	0.173578	-1.59987	1.59987	-	GO:0043169//cation binding	-	gi|94966917|ref|NP_001035650.1|/0/zinc finger HIT domain-containing protein 2 [Bos taurus]	zinc finger, HIT type 2	AAI09572.1	-	chr29	45138167	45139405	ENSBTAG00000005073	ZNHIT2	zinc finger, HIT type 2
ENSBTAG00000005638	BC109748	20	18	21	17	11	8	20	12	5.71	5.2	6.24	5.08	3.22	2.3	5.71667	3.53333	0.0273198	1035	0.173632	0.694144	0.694144	GO:0019861//flagellum;GO:0043231//intracellular membrane-bounded organelle;GO:0044446//intracellular organelle part	GO:0046872//metal ion binding;GO:0019887//protein kinase regulator activity;GO:0019900//kinase binding	GO:0023060;GO:0050789//regulation of biological process	gi|84000105|ref|NP_001033156.1|/0/calcium-binding tyrosine phosphorylation-regulated protein [Bos taurus]	calcium binding tyrosine-(Y)-phosphorylation regulated	AAI09749.1	-	chr24	33658544	33675684	ENSBTAG00000005638	CABYR	calcium binding tyrosine-(Y)-phosphorylation regulated
ENSBTAG00000014799	BC123844	2	10	8	31	0	10	7	14	0.57	2.89	2.38	9.26	0	2.87	1.94667	4.04333	0.0270082	1023	0.173666	-1.05454	1.05454	-	-	-	gi|134085934|ref|NP_001076973.1|/3.80705e-108/armadillo repeat-containing protein 7 [Bos taurus]	ARMC7 protein	AAI23845.1	+	chrUn.004.241	12708	27750	ENSBTAG00000014799	ARMC7	armadillo repeat containing 7
ENSBTAG00000039090	BC116048	10	40	10	33	32	24	20	30	2.85	11.56	2.97	9.86	9.38	6.89	5.79333	8.71	0.0201216	762	0.173701	-0.588279	0.588279	GO:0044424//intracellular part	GO:0005515//protein binding	GO:0012501//programmed cell death;GO:0007169//transmembrane receptor protein tyrosine kinase signaling pathway	gi|123959752|ref|NP_001074197.1|/1.72248e-94/melanoma-associated antigen H1 [Bos taurus]	melanoma antigen family H, 1	AAI16049.1	+	chrX	60520360	60521795	ENSBTAG00000039090	MAGEH1	melanoma antigen family H, 1
ENSBTAG00000011197	BC102793	5	6	10	12	9	20	7	14	1.43	1.73	2.97	3.59	2.64	5.74	2.04333	3.99	0.0270082	1022	0.173835	-0.965464	0.965464	GO:0043231//intracellular membrane-bounded organelle	GO:0051766;GO:0051765;GO:0032559//adenyl ribonucleotide binding	GO:0006796//phosphate metabolic process;GO:0030384//phosphoinositide metabolic process;GO:0006020//inositol metabolic process;GO:0001838//embryonic epithelial tube formation	gi|78369474|ref|NP_001030539.1|/0/inositol polyphosphate multikinase [Bos taurus]	inositol polyphosphate multikinase	AAI02794.1	+	chr26	760499	811692	ENSBTAG00000011197	IPMK	inositol polyphosphate multikinase
ENSBTAG00000005272	BC120351	11	11	19	21	21	25	14	22	3.14	3.18	5.64	6.27	6.15	7.18	3.98667	6.53333	0.0267894	1013	0.173959	-0.712636	0.712636	-	-	-	gi|115497846|ref|NP_001069354.1|/9.9921e-153/deoxyhypusine hydroxylase [Bos taurus]	deoxyhypusine hydroxylase/monooxygenase	AAI20352.1	+	chr7	19054076	19056099	ENSBTAG00000005272	DOHH	deoxyhypusine hydroxylase/monooxygenase
ENSBTAG00000015912	BC133532	24	9	11	14	37	17	15	23	6.85	2.6	3.27	4.18	10.84	4.88	4.24	6.63333	0.0272936	1032	0.17397	-0.64567	0.64567	GO:0044421//extracellular region part	-	-	gi|126722644|ref|NP_001075932.1|/2.5157e-97/dermokine precursor [Bos taurus]	DMKN protein	AAI33533.1	-	chr18	45589468	45602662	ENSBTAG00000015912	DMKN	dermokine
ENSBTAG00000007619	BC149176	7	21	12	9	5	3	13	6	2	6.07	3.56	2.69	1.46	0.86	3.87667	1.67	0.0267803	1012	0.174072	1.21497	1.21497	-	-	-	gi|151554108|gb|AAI49177.1|/5.0351e-167/PUSL1 protein [Bos taurus]	PUSL1 protein	AAI49177.1	-	chr16	48485193	48488026	ENSBTAG00000007619	PUSL1	pseudouridylate synthase-like 1
ENSBTAG00000014649	BC105423	19	15	12	19	39	10	15	23	5.42	4.33	3.56	5.68	11.43	2.87	4.43667	6.66	0.0272936	1031	0.174139	-0.586046	0.586046	GO:0043231//intracellular membrane-bounded organelle;GO:0019866//organelle inner membrane	GO:0016406	GO:0009062//fatty acid catabolic process;GO:0003333//amino acid transmembrane transport;GO:0019217//regulation of fatty acid metabolic process	gi|114052655|ref|NP_001039354.1|/0/carnitine O-palmitoyltransferase 2, mitochondrial precursor [Bos taurus]	carnitine palmitoyltransferase 2	AAI05424.1	-	chr3	99740898	99765137	ENSBTAG00000014649	CPT2	carnitine palmitoyltransferase 2
ENSBTAG00000007387	BC103269	17	28	15	35	25	30	20	30	4.85	8.09	4.45	10.46	7.32	8.61	5.79667	8.79667	0.0201216	760	0.174158	-0.601733	0.601733	GO:0070461//SAGA-type complex	GO:0003713//transcription coactivator activity	GO:0050658//RNA transport;GO:0006355//regulation of transcription, DNA-dependent;GO:0016570//histone modification	gi|148676796|gb|EDL08743.1|/2.31658e-62/mCG145920, isoform CRA_b [Mus musculus]	enhancer of yellow 2 homolog (Drosophila)	AAI03270.1	-	chr14	52877994	52887448	ENSBTAG00000007387	ENY2	enhancer of yellow 2 homolog (Drosophila)
ENSBTAG00000015718	BC134534	9	19	31	12	7	14	20	11	2.57	5.49	9.21	3.59	2.05	4.02	5.75667	3.22	0.0205788	777	0.174218	0.838173	0.838173	GO:0031966//mitochondrial membrane;GO:0044425//membrane part;GO:0043234//protein complex;GO:0043232;GO:0030686//90S preribosome	GO:0004175//endopeptidase activity;GO:0005515//protein binding	GO:0002573//myeloid leukocyte differentiation;GO:0034097//response to cytokine stimulus;GO:0007249//I-kappaB kinase/NF-kappaB cascade;GO:0006917//induction of apoptosis;GO:0006508//proteolysis;GO:0001838//embryonic epithelial tube formation	gi|114051073|ref|NP_001039435.1|/0/caspase-8 [Bos taurus]	caspase 8, apoptosis-related cysteine peptidase	AAI34535.1	+	chr2	94153163	94176828	ENSBTAG00000015718	CASP8	caspase 8, apoptosis-related cysteine peptidase
ENSBTAG00000007269	BC122673	9	18	11	11	5	2	13	6	2.57	5.2	3.27	3.29	1.46	0.57	3.68	1.77333	0.0267803	1011	0.174244	1.05324	1.05324	-	-	-	gi|115496262|ref|NP_001069211.1|/7.06133e-152/translation initiation factor eIF-2B subunit alpha [Bos taurus]	eukaryotic translation initiation factor 2B, subunit 1 alpha, 26kDa	AAI22674.1	+	chr17	54713713	54724625	ENSBTAG00000007269	EIF2B1	eukaryotic translation initiation factor 2B, subunit 1 alpha, 26kDa
ENSBTAG00000006158	BC118083	19	13	8	11	26	29	13	22	5.42	3.76	2.38	3.29	7.62	8.32	3.85333	6.41	0.0207466	783	0.174292	-0.734217	0.734217	GO:0044424//intracellular part	GO:0046914//transition metal ion binding;GO:0003676//nucleic acid binding;GO:0043130//ubiquitin binding;GO:0019787//small conjugating protein ligase activity	GO:0016567//protein ubiquitination	gi|115497364|ref|NP_001069560.1|/0/DAZ interacting protein 3, zinc finger [Bos taurus]	DAZ interacting protein 3, zinc finger	AAI18084.1	-	chr1	54871453	54987277	ENSBTAG00000006158	DZIP3	DAZ interacting protein 3, zinc finger
ENSBTAG00000006837	BC123526	24	25	13	31	31	32	21	31	6.85	7.22	3.86	9.26	9.08	9.18	5.97667	9.17333	0.0204921	773	0.174382	-0.618105	0.618105	-	-	-	gi|134085866|ref|NP_001076907.1|/0/ubiquitin-like modifier-activating enzyme 6 [Bos taurus]	UBA6 protein	AAI23527.1	-	chr6	86000170	86086979	ENSBTAG00000006837	UBA6	ubiquitin-like modifier activating enzyme 6
ENSBTAG00000020042	BC146233	23	5	9	14	13	34	12	20	6.56	1.44	2.67	4.18	3.81	9.76	3.55667	5.91667	0.0254947	961	0.17451	-0.734259	0.734259	-	GO:0005488//binding	-	gi|149642719|ref|NP_001092500.1|/0/kelch-like protein 28 [Bos taurus]	KLHL28 protein	AAI46234.1	-	chrUn.004.909	47848	55428	ENSBTAG00000020042	KLHL28	kelch-like 28 (Drosophila)
ENSBTAG00000033731	BC111171	11	16	12	25	31	10	13	22	3.14	4.62	3.56	7.47	9.08	2.87	3.77333	6.47333	0.0207466	782	0.174515	-0.778669	0.778669	GO:0000323//lytic vacuole	GO:0004180//carboxypeptidase activity	GO:0019538//protein metabolic process	gi|84000301|ref|NP_001033253.1|/0/lysosomal Pro-X carboxypeptidase precursor [Bos taurus]	prolylcarboxypeptidase (angiotensinase C)	AAI11172.1	+	chr29	13417353	13502438	ENSBTAG00000033731	PRCP	prolylcarboxypeptidase (angiotensinase C)
ENSBTAG00000010880	BC142168	11	9	15	7	12	42	12	20	3.14	2.6	4.45	2.09	3.52	12.05	3.39667	5.88667	0.0254947	960	0.174692	-0.793331	0.793331	GO:0043231//intracellular membrane-bounded organelle;GO:0005865//striated muscle thin filament	GO:0008092//cytoskeletal protein binding	GO:0006941//striated muscle contraction;GO:0010557//positive regulation of macromolecule biosynthetic process	gi|148744237|gb|AAI42169.1|/6.46444e-102/TNNI2 protein [Bos taurus]	TNNI2 protein	AAI42169.1	-	chr29	51498947	51501525	ENSBTAG00000010880	TNNI2	troponin I type 2 (skeletal, fast)
ENSBTAG00000003986	BC109662	20	13	7	15	33	17	13	22	5.71	3.76	2.08	4.48	9.67	4.88	3.85	6.34333	0.0207466	781	0.174739	-0.720383	0.720383	GO:0043231//intracellular membrane-bounded organelle	GO:0060089//molecular transducer activity;GO:0046914//transition metal ion binding;GO:0003676//nucleic acid binding	GO:0007249//I-kappaB kinase/NF-kappaB cascade	gi|164420787|ref|NP_001033265.2|/1.42329e-114/CXXC-type zinc finger protein 5 [Bos taurus]	CXXC finger 5	AAI09663.1	+	chr7	50191003	50198192	ENSBTAG00000003986	CXXC5	CXXC finger 5
ENSBTAG00000008934	BC111664	11	36	7	5	14	12	18	10	3.14	10.4	2.08	1.49	4.1	3.44	5.20667	3.01	0.0254062	956	0.174814	0.790597	0.790597	GO:0005815//microtubule organizing center;GO:0043231//intracellular membrane-bounded organelle	GO:0070011//peptidase activity, acting on L-amino acid peptides;GO:0005488//binding	GO:0012501//programmed cell death;GO:0007126//meiosis;GO:0000819//sister chromatid segregation;GO:0007063//regulation of sister chromatid cohesion;GO:0051301//cell division;GO:0019538//protein metabolic process;GO:0007051//spindle organization;GO:0030071/	gi|274315901|ref|NP_001039414.2|/1.39171e-57/separin [Bos taurus]	extra spindle pole bodies homolog 1 (S. cerevisiae)	AAI11665.1	-	chr5	29676402	29698168	ENSBTAG00000008934	ESPL1	extra spindle pole bodies homolog 1 (S. cerevisiae)
ENSBTAG00000016398	BC118149	15	7	15	15	19	26	12	20	4.28	2.02	4.45	4.48	5.57	7.46	3.58333	5.83667	0.0254947	959	0.174874	-0.703842	0.703842	GO:0016020//membrane	-	-	gi|164448626|ref|NP_001069169.2|/1.66629e-103/dnaJ homolog subfamily C member 22 [Bos taurus]	-	-	-	chr5	33516632	33519656	ENSBTAG00000016398	DNAJC22	DnaJ (Hsp40) homolog, subfamily C, member 22
ENSBTAG00000012894	BC151751	10	21	5	9	2	5	12	5	2.85	6.07	1.48	2.69	0.59	1.44	3.46667	1.57333	0.0244316	919	0.174876	1.13972	1.13972	-	-	-	gi|194666175|ref|XP_592017.4|/0/PREDICTED: sterile alpha motif domain containing 9 [Bos taurus]	SAMD9 protein	AAI51752.1	-	chr4	10706910	10711652	ENSBTAG00000012894	SAMD9	sterile alpha motif domain containing 9
ENSBTAG00000004302	BC122720	27	25	23	13	15	20	25	16	7.7	7.22	6.83	3.88	4.39	5.74	7.25	4.67	0.0244625	920	0.174907	0.634558	0.634558	-	-	-	gi|113911951|gb|AAI22721.1|/0/C13H20ORF7 protein [Bos taurus]	C13H20ORF7 protein	AAI22721.1	+	chr13	7493535	7518120	ENSBTAG00000004302	C13H20ORF7	chromosome 20 open reading frame 7 ortholog
ENSBTAG00000016468	BC123573	15	13	9	7	5	2	12	5	4.28	3.76	2.67	2.09	1.46	0.57	3.57	1.37333	0.0244316	918	0.175066	1.37824	1.37824	-	-	-	gi|116004491|ref|NP_001070604.1|/6.04742e-100/hypothetical protein LOC768081 [Bos taurus]	hypothetical protein LOC768081	AAI23574.1	-	chr16	37335499	37341076	ENSBTAG00000016468	LOC768081	hypothetical protein LOC768081
ENSBTAG00000000321	BC120023	12	13	12	5	8	3	12	5	3.42	3.76	3.56	1.49	2.34	0.86	3.58	1.56333	0.0244316	917	0.175257	1.19533	1.19533	-	-	-	gi|115495815|ref|NP_001069003.1|/0/transducin beta-like protein 2 [Bos taurus]	transducin (beta)-like 2	AAI20024.1	+	chr25	35714672	35719941	ENSBTAG00000000321	TBL2	transducin (beta)-like 2
ENSBTAG00000011683	BC147934	13	12	9	23	13	22	11	19	3.71	3.47	2.67	6.87	3.81	6.31	3.28333	5.66333	0.0246727	926	0.175267	-0.78649	0.78649	GO:0019898//extrinsic to membrane;GO:0016021//integral to membrane;GO:0044459//plasma membrane part;GO:0005768//endosome	GO:0050839//cell adhesion molecule binding	GO:0021846//cell proliferation in forebrain;GO:0048667//cell morphogenesis involved in neuron differentiation;GO:0031346//positive regulation of cell projection organization;GO:0045216//cell-cell junction organization;GO:0010720//positive regulation of ce	gi|156120551|ref|NP_001095421.1|/0/protein numb homolog [Bos taurus]	NUMB protein	AAI47935.1	-	chr10	87198436	87254804	ENSBTAG00000011683	NUMB	numb homolog (Drosophila)
ENSBTAG00000000133	BC112487	2	7	26	8	2	6	12	5	0.57	2.02	7.72	2.39	0.59	1.72	3.43667	1.56667	0.0244316	916	0.175449	1.13331	1.13331	GO:0016020//membrane	-	-	gi|114052478|ref|NP_001039367.1|/3.87443e-107/macrosialin [Bos taurus]	CD68 molecule	AAI12488.1	+	chr19	27815480	27817550	ENSBTAG00000000133	CD68	CD68 molecule
ENSBTAG00000010606	BC148936	4	10	5	18	5	17	6	13	1.14	2.89	1.48	5.38	1.46	4.88	1.83667	3.90667	0.0252081	944	0.175656	-1.08885	1.08885	GO:0008287//protein serine/threonine phosphatase complex;GO:0044444//cytoplasmic part;GO:0042598//vesicular fraction	GO:0016791//phosphatase activity;GO:0005515//protein binding;GO:0019208//phosphatase regulator activity	GO:0005980//glycogen catabolic process;GO:0005978//glycogen biosynthetic process	gi|157074016|ref|NP_001096717.1|/3.0096e-166/protein phosphatase 1 regulatory subunit 3B [Bos taurus]	PPP1R3B protein	AAI48937.1	-	chr27	27181998	27189873	ENSBTAG00000010606	PPP1R3B	protein phosphatase 1, regulatory (inhibitor) subunit 3B
ENSBTAG00000032680	BC119857	11	3	4	8	12	7	6	9	3.14	0.87	1.19	2.39	3.52	2.01	1.73333	2.64	0.0757017	2824	0.176334	-0.606989	0.606989	GO:0031224//intrinsic to membrane	GO:0005488//binding	-	gi|255652999|ref|NP_001157411.1|/0/transmembrane protein 63B [Bos taurus]	TMEM63B protein	AAI19858.2	+	chr23	18298703	18318555	ENSBTAG00000032680	TMEM63B	transmembrane protein 63B
ENSBTAG00000009803	BC118378	5	8	4	4	7	16	6	9	1.43	2.31	1.19	1.2	2.05	4.59	1.64333	2.61333	0.0757017	2823	0.176396	-0.669266	0.669266	GO:0043231//intracellular membrane-bounded organelle;GO:0033267//axon part;GO:0005624//membrane fraction	GO:0046872//metal ion binding;GO:0055102//lipase inhibitor activity	GO:0043066//negative regulation of apoptosis;GO:0006584//catecholamine metabolic process	gi|115496344|ref|NP_001068828.1|/1.1321e-44/beta-synuclein [Bos taurus]	synuclein, beta	AAI18379.1	-	chr7	37391015	37399935	ENSBTAG00000009803	SNCB	synuclein, beta
ENSBTAG00000004788	BC118349	6	3	8	10	12	6	6	9	1.71	0.87	2.38	2.99	3.52	1.72	1.65333	2.74333	0.0757017	2822	0.176459	-0.730552	0.730552	-	GO:0048037//cofactor binding	GO:0008152//metabolic process	gi|115495511|ref|NP_001069280.1|/7.74542e-152/epimerase family protein SDR39U1 [Bos taurus]	short chain dehydrogenase/reductase family 39U, member 1	AAI18350.1	+	chr10	21011665	21015049	ENSBTAG00000004788	SDR39U1	short chain dehydrogenase/reductase family 39U, member 1
ENSBTAG00000016181	BC118341	0	10	8	21	0	7	6	9	0	2.89	2.38	6.27	0	2.01	1.75667	2.76	0.0757017	2821	0.176521	-0.651828	0.651828	GO:0031224//intrinsic to membrane;GO:0005764//lysosome;GO:0043234//protein complex;GO:0030133//transport vesicle;GO:0005770//late endosome;GO:0030666//endocytic vesicle membrane	GO:0005488//binding	GO:0007041//lysosomal transport;GO:0006909//phagocytosis;GO:0002283;GO:0006887//exocytosis;GO:0002278;GO:0048193//Golgi vesicle transport	gi|74009232|ref|XP_855489.1|/7.22949e-113/PREDICTED: similar to Synaptobrevin-like protein 1 [Canis familiaris]	vesicle-associated membrane protein 7	AAI18342.1	+	chrX	24189598	24366900	ENSBTAG00000016181	VAMP7	vesicle-associated membrane protein 7
ENSBTAG00000018188	BC102739	20	20	37	20	12	18	26	17	5.71	5.78	10.99	5.98	3.52	5.17	7.49333	4.89	0.0249878	931	0.176552	0.615773	0.615773	GO:0031224//intrinsic to membrane;GO:0005746//mitochondrial respiratory chain	GO:0050136//NADH dehydrogenase (quinone) activity	GO:0051234//establishment of localization;GO:0022904//respiratory electron transport chain	gi|28603758|ref|NP_788815.1|/1.08132e-65/NADH dehydrogenase [ubiquinone] 1 subunit C2 [Bos taurus]	NADH dehydrogenase (ubiquinone) 1, subcomplex unknown, 2, 14.5kDa	AAI02740.1	+	chr29	18926857	18935050	ENSBTAG00000018188	NDUFC2	NADH dehydrogenase (ubiquinone) 1, subcomplex unknown, 2, 14.5kDa
ENSBTAG00000005110	BC151296	2	4	0	10	4	0	2	5	0.57	1.16	0	2.99	1.17	0	0.576667	1.38667	0.0813193	3006	0.17795	-1.26581	1.26581	-	-	-	gi|156120757|ref|NP_001095525.1|/0/calcium-dependent secretion activator 2 [Bos taurus]	CADPS2 protein	AAI51297.1	-	chr4	89785268	90365700	ENSBTAG00000005110	CADPS2	Ca++-dependent secretion activator 2
ENSBTAG00000001228	BC123819	5	2	0	5	5	5	2	5	1.43	0.58	0	1.49	1.46	1.44	0.67	1.46333	0.0813193	3005	0.178009	-1.12703	1.12703	-	-	-	gi|122692303|ref|NP_001073691.1|/4.96715e-06/cell cycle exit and neuronal differentiation protein 1 [Bos taurus]	cell cycle exit and neuronal differentiation 1	AAI23820.1	+	chrUn.004.171	164073	167023	ENSBTAG00000001228	CEND1	cell cycle exit and neuronal differentiation 1
ENSBTAG00000009223	BC120373	5	2	0	3	2	10	2	5	1.43	0.58	0	0.9	0.59	2.87	0.67	1.45333	0.0813193	3004	0.178069	-1.11713	1.11713	-	-	-	gi|57163961|ref|NP_001009208.1|/3.52217e-118/14-3-3 protein sigma [Ovis aries]	stratifin	AAI20374.1	-	chr2	130573308	130574651	ENSBTAG00000009223	SFN	stratifin
ENSBTAG00000018071	BC120356	3	0	4	4	4	7	2	5	0.86	0	1.19	1.2	1.17	2.01	0.683333	1.46	0.0813193	3003	0.178128	-1.09531	1.09531	-	-	-	gi|115497882|ref|NP_001068683.1|/1.91313e-165/tropomodulin-4 [Bos taurus]	tropomodulin 4 (muscle)	AAI20357.1	+	chr3	21149781	21154267	ENSBTAG00000018071	TMOD4	tropomodulin 4 (muscle)
ENSBTAG00000005076	BC149913	2	5	7	11	4	9	5	8	0.57	1.44	2.08	3.29	1.17	2.58	1.36333	2.34667	0.0778661	2875	0.178158	-0.783475	0.783475	-	-	-	gi|148701249|gb|EDL33196.1|/0/synovial apoptosis inhibitor 1, synoviolin, isoform CRA_c [Mus musculus]	SYVN1 protein	AAI49914.1	-	chr29	45147709	45154778	ENSBTAG00000005076	SYVN1	synovial apoptosis inhibitor 1, synoviolin
ENSBTAG00000020749	BC118425	3	3	0	2	5	7	2	5	0.86	0.87	0	0.6	1.46	2.01	0.576667	1.35667	0.0813193	3002	0.178187	-1.23426	1.23426	-	GO:0003824//catalytic activity	-	gi|115497672|ref|NP_001069904.1|/6.93825e-109/hypothetical protein LOC616897 [Bos taurus]	chromosome 9 open reading frame 21 ortholog	AAI18426.1	-	chr8	87614565	87630552	ENSBTAG00000020749	C8H9orf21	chromosome 9 open reading frame 21 ortholog
ENSBTAG00000000959	BC148871	8	2	4	12	5	6	5	8	2.28	0.58	1.19	3.59	1.46	1.72	1.35	2.25667	0.0778661	2874	0.17822	-0.741234	0.741234	GO:0043231//intracellular membrane-bounded organelle	GO:0046914//transition metal ion binding	-	gi|157074006|ref|NP_001096712.1|/0/zinc finger SWIM domain-containing protein 1 [Bos taurus]	ZSWIM1 protein	AAI48872.1	+	chr13	75413065	75416078	ENSBTAG00000000959	ZSWIM1	zinc finger, SWIM-type containing 1
ENSBTAG00000018555	BC118377	7	0	0	3	7	5	2	5	2	0	0	0.9	2.05	1.44	0.666667	1.46333	0.0813193	3001	0.178247	-1.13422	1.13422	GO:0019866//organelle inner membrane;GO:0005740//mitochondrial envelope;GO:0031224//intrinsic to membrane	GO:0015075//ion transmembrane transporter activity;GO:0015142//tricarboxylic acid transmembrane transporter activity	GO:0006842//tricarboxylic acid transport;GO:0000041//transition metal ion transport	gi|115497778|ref|NP_001069382.1|/3.40428e-135/sideroflexin-5 [Bos taurus]	sideroflexin 5	AAI18378.1	+	chr11	11837706	11964355	ENSBTAG00000018555	SFXN5	sideroflexin 5
ENSBTAG00000012322	BC147959	5	8	2	7	12	6	5	8	1.43	2.31	0.59	2.09	3.52	1.72	1.44333	2.44333	0.0778661	2873	0.178282	-0.759446	0.759446	-	-	-	gi|157428016|ref|NP_001098916.1|/2.92783e-118/hypothetical protein LOC616365 [Bos taurus]	LOC616365 protein	AAI47960.1	-	chr22	51336432	51338188	ENSBTAG00000012322	LOC616365	hypothetical LOC616365
ENSBTAG00000013721	BC112760	0	5	0	7	3	4	2	5	0	1.44	0	2.09	0.88	1.15	0.48	1.37333	0.0813193	3000	0.178306	-1.51658	1.51658	GO:0005856//cytoskeleton;GO:0005838//proteasome regulatory particle;GO:0043231//intracellular membrane-bounded organelle	GO:0005515//protein binding	GO:0016049//cell growth;GO:0043248//proteasome assembly;GO:0042994//cytoplasmic sequestering of transcription factor;GO:0043433//negative regulation of transcription factor activity;GO:0000122//negative regulation of transcription from RNA polymerase II p	gi|194044882|ref|XP_001926942.1|/5.51998e-104/PREDICTED: similar to 26S proteasome non-ATPase regulatory subunit 10 (26S proteasome regulatory subunit p28) (Gankyrin) [Sus scrofa]	proteasome (prosome, macropain) 26S subunit, non-ATPase, 10	AAI12761.1	-	chrX	34454130	34461430	ENSBTAG00000013721	PSMD10	proteasome (prosome, macropain) 26S subunit, non-ATPase, 10
ENSBTAG00000004248	BC142049	3	5	8	7	10	8	5	8	0.86	1.44	2.38	2.09	2.93	2.3	1.56	2.44	0.0778661	2871	0.178406	-0.645335	0.645335	GO:0042579//microbody	GO:0016831//carboxy-lyase activity	GO:0006084//acetyl-CoA metabolic process;GO:0019217//regulation of fatty acid metabolic process;GO:0006635//fatty acid beta-oxidation	gi|149642931|ref|NP_001092416.1|/0/malonyl-CoA decarboxylase, mitochondrial [Bos taurus]	MLYCD protein	AAI42050.1	+	chr18	9447776	9460669	ENSBTAG00000004248	MLYCD	malonyl-CoA decarboxylase
ENSBTAG00000004126	BC109859	2	0	3	4	2	9	2	5	0.57	0	0.89	1.2	0.59	2.58	0.486667	1.45667	0.0813193	2998	0.178425	-1.58166	1.58166	GO:0031981//nuclear lumen	GO:0003676//nucleic acid binding;GO:0005515//protein binding	GO:0002244//hemopoietic progenitor cell differentiation;GO:0010467//gene expression;GO:0022402//cell cycle process	gi|84000291|ref|NP_001033247.1|/9.22216e-146/myeloid leukemia factor 1 [Bos taurus]	myeloid leukemia factor 1	AAI09860.1	-	chr1	110761232	110791693	ENSBTAG00000004126	MLF1	myeloid leukemia factor 1
ENSBTAG00000016206	BC122682	9	3	2	8	12	3	5	8	2.57	0.87	0.59	2.39	3.52	0.86	1.34333	2.25667	0.0778661	2870	0.178468	-0.748376	0.748376	-	-	-	gi|114326284|ref|NP_851357.2|/0/amine oxidase [flavin-containing] A [Bos taurus]	monoamine oxidase A	AAI22683.1	-	chrX	63061137	63141862	ENSBTAG00000016206	MAOA	monoamine oxidase A
ENSBTAG00000019065	BC105212	2	3	0	2	4	8	2	5	0.57	0.87	0	0.6	1.17	2.3	0.48	1.35667	0.0813193	2997	0.178485	-1.49896	1.49896	GO:0031224//intrinsic to membrane	GO:0003676//nucleic acid binding	GO:0006259//DNA metabolic process;GO:0015031//protein transport	gi|77735773|ref|NP_001029581.1|/0/endonuclease/exonuclease/phosphatase family domain-containing protein 1 [Bos taurus]	endonuclease/exonuclease/phosphatase family domain containing 1	AAI05213.1	-	chr4	63399086	63520895	ENSBTAG00000019065	EEPD1	endonuclease/exonuclease/phosphatase family domain containing 1
ENSBTAG00000011070	BC104498	4	8	2	9	7	9	5	8	1.14	2.31	0.59	2.69	2.05	2.58	1.34667	2.44	0.0778661	2869	0.17853	-0.857488	0.857488	-	GO:0008092//cytoskeletal protein binding	GO:0031589//cell-substrate adhesion;GO:0000904//cell morphogenesis involved in differentiation	gi|62752829|ref|NP_001015631.1|/0/hypothetical protein LOC525106 [Bos taurus]	chromosome 22 open reading frame 28 ortholog	AAI04499.1	-	chr5	76171869	76193237	ENSBTAG00000011070	C5H22orf28	chromosome 22 open reading frame 28 ortholog
ENSBTAG00000005745	AF281160	3	2	0	3	5	7	2	5	0.86	0.58	0	0.9	1.46	2.01	0.48	1.45667	0.0813193	2996	0.178544	-1.60156	1.60156	GO:0005764//lysosome	GO:0004553//hydrolase activity, hydrolyzing O-glycosyl compounds;GO:0043167//ion binding	GO:0009100//glycoprotein metabolic process;GO:0044238//primary metabolic process	gi|27806583|ref|NP_776507.1|/0/heparanase precursor [Bos taurus]	heparanase	AAF87301.2	-	chr6	101855640	101902116	ENSBTAG00000005745	HPSE	heparanase
ENSBTAG00000000837	D90073	0	4	0	10	2	0	1	4	0	1.16	0	2.99	0.59	0	0.386667	1.19333	0.0774484	2853	0.178568	-1.62583	1.62583	GO:0043234//protein complex;GO:0031981//nuclear lumen;GO:0012505//endomembrane system	GO:0003676//nucleic acid binding;GO:0016763//transferase activity, transferring pentosyl groups;GO:0046914//transition metal ion binding;GO:0005515//protein binding;GO:0000166//nucleotide binding	GO:0040008//regulation of growth;GO:0006281//DNA repair;GO:0010468//regulation of gene expression;GO:0032868//response to insulin stimulus;GO:0006351//transcription, DNA-dependent;GO:0016485//protein processing;GO:0006464//protein modification process	gi|27807449|ref|NP_777176.1|/0/poly [ADP-ribose] polymerase 1 [Bos taurus]	poly(ADP-ribose) synthetase	BAA14114.1	-	chr16	26391083	26432432	ENSBTAG00000000837	PARP1	poly (ADP-ribose) polymerase 1
ENSBTAG00000024723	BT020987	3	12	6	9	4	0	7	4	0.86	3.47	1.78	2.69	1.17	0	2.03667	1.28667	0.0819619	3019	0.178584	0.662572	0.662572	GO:0019866//organelle inner membrane;GO:0043231//intracellular membrane-bounded organelle	GO:0005488//binding	-	gi|78365273|ref|NP_001030552.1|/3.81606e-113/coiled-coil-helix-coiled-coil-helix domain-containing protein 3, mitochondrial precursor [Bos taurus]	coiled-coil-helix-coiled-coil-helix domain containing 3	AAX09004.1	-	chr4	99808618	100124752	ENSBTAG00000024723	CHCHD3	coiled-coil-helix-coiled-coil-helix domain containing 3
ENSBTAG00000011987	BC102607	2	8	5	12	5	8	5	8	0.57	2.31	1.48	3.59	1.46	2.3	1.45333	2.45	0.0778661	2868	0.178592	-0.753416	0.753416	GO:0016023//cytoplasmic membrane-bounded vesicle;GO:0031090//organelle membrane;GO:0031224//intrinsic to membrane	-	GO:0006694//steroid biosynthetic process	gi|78369372|ref|NP_001030500.1|/1.96606e-75/hypothetical protein LOC539248 [Bos taurus]	chromosome 14 open reading frame 1 ortholog	AAI02608.1	-	chr10	89498031	89506616	ENSBTAG00000011987	C10H14ORF1	chromosome 14 open reading frame 1 ortholog
ENSBTAG00000009232	M93252	2	5	2	8	6	5	3	6	0.57	1.44	0.59	2.39	1.76	1.44	0.866667	1.86333	0.0813177	2995	0.1786	-1.10434	1.10434	GO:0043234//protein complex;GO:0031252//cell leading edge;GO:0044444//cytoplasmic part	GO:0005515//protein binding;GO:0035004//phosphoinositide 3-kinase activity;GO:0032559//adenyl ribonucleotide binding	GO:0007243//intracellular protein kinase cascade;GO:0019318//hexose metabolic process;GO:0019932//second-messenger-mediated signaling;GO:0030384//phosphoinositide metabolic process;GO:0035264//multicellular organism growth;GO:0043066//negative regulation	gi|27807037|ref|NP_776999.1|/0/phosphatidylinositol-4,5-bisphosphate 3-kinase catalytic subunit alpha isoform [Bos taurus]	phophatidylinositol 3-kinase	AAA30698.1	-	chr1	90197931	90226705	ENSBTAG00000009232	PIK3CA	phosphoinositide-3-kinase, catalytic, alpha polypeptide
ENSBTAG00000018398	BC116089	5	9	10	9	0	5	8	5	1.43	2.6	2.97	2.69	0	1.44	2.33333	1.37667	0.0799114	2943	0.178613	0.761213	0.761213	GO:0016021//integral to membrane	GO:0004888//transmembrane receptor activity	GO:0007166//cell surface receptor linked signaling pathway;GO:0023060	gi|115497650|ref|NP_001069051.1|/0/G-protein coupled receptor 4 [Bos taurus]	G protein-coupled receptor 4	AAI16090.1	-	chr18	52970795	52972536	ENSBTAG00000018398	GPR4	G protein-coupled receptor 4
ENSBTAG00000005588	BT021779,BT021813	6	2	2	11	2	5	3	6	1.71	0.58	0.59	3.29	0.59	1.44	0.96	1.77333	0.0813177	2994	0.17866	-0.885357	0.885357	-	GO:0005515//protein binding	-	gi|62461594|ref|NP_001014872.2|/0/protein Dom3Z [Bos taurus]	DOM-3 homolog Z	AAX46626.1	+	chr23	27188789	27193995	ENSBTAG00000005588	DOM3Z	dom-3 homolog Z (C. elegans)
ENSBTAG00000001005	BC102316	14	2	7	3	9	2	8	5	3.99	0.58	2.08	0.9	2.64	0.57	2.21667	1.37	0.0799114	2942	0.178673	0.694216	0.694216	GO:0043231//intracellular membrane-bounded organelle	GO:0046914//transition metal ion binding;GO:0003676//nucleic acid binding	GO:0010468//regulation of gene expression	gi|118150970|ref|NP_001071403.1|/0/suppressor of hairy wing homolog 2 [Bos taurus]	suppressor of hairy wing homolog 2	AAI02317.1	-	chr17	74306720	74315183	ENSBTAG00000001005	SUHW2	suppressor of hairy wing homolog 2
ENSBTAG00000000392	BC122605	4	13	11	13	0	5	9	6	1.14	3.76	3.27	3.88	0	1.44	2.72333	1.77333	0.0776902	2860	0.178687	0.61891	0.61891	-	-	-	gi|115496826|ref|NP_001069509.1|/0/activating signal cointegrator 1 complex subunit 1 [Bos taurus]	activating signal cointegrator 1 complex subunit 1	AAI22606.1	-	chr28	27569948	27679618	ENSBTAG00000000392	ASCC1	activating signal cointegrator 1 complex subunit 1
ENSBTAG00000011206	L07780	2	4	5	5	8	9	4	7	0.57	1.16	1.48	1.49	2.34	2.58	1.07	2.13667	0.0798641	2940	0.178689	-0.997751	0.997751	GO:0031224//intrinsic to membrane;GO:0000139//Golgi membrane	GO:0046914//transition metal ion binding;GO:0008376//acetylgalactosaminyltransferase activity;GO:0030246//carbohydrate binding	GO:0006493//protein amino acid O-linked glycosylation	gi|29135331|ref|NP_803485.1|/0/polypeptide N-acetylgalactosaminyltransferase 1 [Bos taurus]	UDP-GalNAc:polypeptide, N-acetylgalactosaminyltransferase	AAA30532.1	-	chr24	22483685	22544941	ENSBTAG00000011206	GALNT1	UDP-N-acetyl-alpha-D-galactosamine:polypeptide N-acetylgalactosaminyltransferase 1 (GalNAc-T1)
ENSBTAG00000009282	BC151341	0	2	2	6	4	3	1	4	0	0.58	0.59	1.79	1.17	0.86	0.39	1.27333	0.0774484	2851	0.178694	-1.70706	1.70706	-	-	-	gi|148702020|gb|EDL33967.1|/0/porcupine homolog (Drosophila), isoform CRA_d [Mus musculus]	PORCN protein	AAI51342.1	-	chrX	55810342	55820925	ENSBTAG00000009282	PORCN	porcupine homolog (Drosophila)
ENSBTAG00000016712	AF001261	17	4	4	2	2	10	8	5	4.85	1.16	1.19	0.6	0.59	2.87	2.4	1.35333	0.0799114	2941	0.178734	0.826517	0.826517	GO:0034702	GO:0005254//chloride channel activity;GO:0005261//cation channel activity	GO:0015698//inorganic anion transport;GO:0070838//divalent metal ion transport;GO:0012501//programmed cell death	gi|30794326|ref|NP_851361.1|/0/epithelial chloride channel protein [Bos taurus]	Lu-ECAM-1	AAB86529.1	-	chr3	60926666	60950944	ENSBTAG00000016712	CLCA3P	chloride channel accessory 3 (pseudogene)
ENSBTAG00000039163	BC151257	0	6	7	13	5	4	4	7	0	1.73	2.08	3.88	1.46	1.15	1.27	2.16333	0.0798641	2939	0.17875	-0.768427	0.768427	-	-	-	gi|301786330|ref|XP_002928596.1|/1.05715e-22/PREDICTED: histone H1.4-like [Ailuropoda melanoleuca]	HIST1H1D protein	AAI51258.1	+	chr23	31746873	31750532	ENSBTAG00000039163	HIST1H1D	histone cluster 1, H1d
ENSBTAG00000005190	BC150054	3	0	0	0	8	5	1	4	0.86	0	0	0	2.34	1.44	0.286667	1.26	0.0774484	2850	0.178756	-2.13598	2.13598	-	-	-	gi|151557061|gb|AAI50055.1|/1.10813e-71/TSC1 protein [Bos taurus]	TSC1 protein	AAI50055.1	-	chr11	106703609	106808739	ENSBTAG00000005190	TSC1	tuberous sclerosis 1
ENSBTAG00000000803	BC148885	5	11	6	7	4	0	7	4	1.43	3.18	1.78	2.09	1.17	0	2.13	1.08667	0.0819619	3016	0.178762	0.970944	0.970944	GO:0005622//intracellular	GO:0046914//transition metal ion binding;GO:0003676//nucleic acid binding	GO:0006351//transcription, DNA-dependent	gi|156120803|ref|NP_001095548.1|/0/zinc finger protein 667 [Bos taurus]	ZNF667 protein	AAI48886.1	+	chr18	63909871	63932226	ENSBTAG00000000803	ZNF667	zinc finger protein 667
ENSBTAG00000026758	BC149328,BC149540	4	2	5	14	6	0	4	7	1.14	0.58	1.48	4.18	1.76	0	1.06667	1.98	0.0798641	2938	0.178811	-0.892391	0.892391	-	-	-	gi|151554310|gb|AAI49541.1|/0/AKR7A2 protein [Bos taurus]	AKR7A2 protein	AAI49541.1	-	chr2	138014381	138021683	ENSBTAG00000026758	AKR7A2	aldo-keto reductase family 7, member A2 (aflatoxin aldehyde reductase)
ENSBTAG00000021427	BC142499	0	0	2	9	4	0	1	4	0	0	0.59	2.69	1.17	0	0.196667	1.28667	0.0774484	2849	0.178819	-2.70981	2.70981	GO:0043231//intracellular membrane-bounded organelle	GO:0001071;GO:0003677//DNA binding	GO:0035270//endocrine system development;GO:0003002//regionalization;GO:0009888//tissue development;GO:0048646//anatomical structure formation involved in morphogenesis;GO:0030097//hemopoiesis;GO:0010468//regulation of gene expression;GO:0021563;GO:004856	gi|149642727|ref|NP_001092644.1|/0/homeobox B3 [Bos taurus]	HOXB3 protein	AAI42500.1	+	chr19	39143042	39146732	ENSBTAG00000021427	HOXB3	homeobox B3
ENSBTAG00000003519	BC134717	7	7	7	0	6	7	7	4	2	2.02	2.08	0	1.76	2.01	2.03333	1.25667	0.0819619	3015	0.178821	0.694245	0.694245	GO:0043231//intracellular membrane-bounded organelle;GO:0044444//cytoplasmic part	GO:0005515//protein binding	GO:0043066//negative regulation of apoptosis	gi|139948696|ref|NP_001077157.1|/3.28414e-64/nucleolar protein 3 [Bos taurus]	NOL3 protein	AAI34718.1	+	chr18	33824270	33827870	ENSBTAG00000003519	NOL3	nucleolar protein 3 (apoptosis repressor with CARD domain)
ENSBTAG00000007817	BC142193	4	4	2	9	8	2	3	6	1.14	1.16	0.59	2.69	2.34	0.57	0.963333	1.86667	0.0813177	2991	0.178839	-0.954357	0.954357	GO:0043231//intracellular membrane-bounded organelle;GO:0000151//ubiquitin ligase complex	GO:0043169//cation binding;GO:0016790//thiolester hydrolase activity;GO:0043130//ubiquitin binding;GO:0019783//small conjugating protein-specific protease activity	GO:0006282//regulation of DNA repair;GO:0010212//response to ionizing radiation;GO:0016578//histone deubiquitination;GO:0000077//DNA damage checkpoint	gi|229621689|sp|A5PJP6.1|BRCC3_BOVIN/7.64772e-146/RecName: Full=Lys-63-specific deubiquitinase BRCC36; AltName: Full=BRCA1-A complex subunit BRCC36; AltName: Full=BRISC complex subunit BRCC36; AltName: Full=BRCA1/BRCA2-containing complex subunit 3; AltNam	BRCC3 protein	AAI42194.1	+	chrUn.004.16	535600	612271	ENSBTAG00000007817	BRCC3	BRCA1/BRCA2-containing complex, subunit 3
ENSBTAG00000033313	BC148941	2	3	6	5	7	9	4	7	0.57	0.87	1.78	1.49	2.05	2.58	1.07333	2.04	0.0798641	2937	0.178872	-0.926471	0.926471	GO:0031224//intrinsic to membrane	-	GO:0030001//metal ion transport;GO:0015837//amine transport	gi|156120973|ref|NP_001095633.1|/0/solute carrier family 38, member 9 [Bos taurus]	SLC38A9 protein	AAI48942.1	+	chr20	25042486	25143724	ENSBTAG00000033313	SLC38A9	solute carrier family 38, member 9
ENSBTAG00000012667	BC123862	2	3	17	6	0	6	7	4	0.57	0.87	5.05	1.79	0	1.72	2.16333	1.17	0.0819619	3014	0.17888	0.886747	0.886747	GO:0043234//protein complex;GO:0031981//nuclear lumen;GO:0030139//endocytic vesicle;GO:0016020//membrane	GO:0004674//protein serine/threonine kinase activity;GO:0004722//protein serine/threonine phosphatase activity;GO:0005515//protein binding;GO:0032559//adenyl ribonucleotide binding	GO:0006468//protein amino acid phosphorylation;GO:0022402//cell cycle process;GO:0048168//regulation of neuronal synaptic plasticity;GO:0030072//peptide hormone secretion;GO:0070838//divalent metal ion transport;GO:0006950//response to stress	gi|26667191|ref|NP_001213.2|/0/calcium/calmodulin-dependent protein kinase type II subunit gamma isoform 4 [Homo sapiens]	CAMK2G protein	AAI23863.1	-	chr28	29091398	29143428	ENSBTAG00000012667	CAMK2G	calcium/calmodulin-dependent protein kinase II gamma
ENSBTAG00000030282	BC140632	0	2	0	4	4	4	1	4	0	0.58	0	1.2	1.17	1.15	0.193333	1.17333	0.0774484	2848	0.178882	-2.60145	2.60145	GO:0043231//intracellular membrane-bounded organelle	-	-	gi|148223788|ref|NP_001091576.1|/0/transposon-derived Buster3 transposase-like protein [Bos taurus]	LOC539846 protein	AAI40633.1	-	chr7	71842521	71848216	ENSBTAG00000030282	LOC539846	transposon-derived Buster3 transposase-like
ENSBTAG00000009568	BC115992	3	7	0	7	6	4	3	6	0.86	2.02	0	2.09	1.76	1.15	0.96	1.66667	0.0813177	2990	0.178899	-0.795859	0.795859	-	-	GO:0032232//negative regulation of actin filament bundle assembly	gi|115496542|ref|NP_001069999.1|/0/KN motif and ankyrin repeat domain-containing protein 2 [Bos taurus]	KN motif and ankyrin repeat domains 2	AAI15993.1	-	chr7	14053996	14078804	ENSBTAG00000009568	KANK2	KN motif and ankyrin repeat domains 2
ENSBTAG00000016275	BC142251	6	5	0	10	5	6	4	7	1.71	1.44	0	2.99	1.46	1.72	1.05	2.05667	0.0798641	2936	0.178933	-0.969919	0.969919	GO:0044444//cytoplasmic part	GO:0043169//cation binding;GO:0016812//hydrolase activity, acting on carbon-nitrogen (but not peptide) bonds, in cyclic amides	GO:0006536//glutamate metabolic process;GO:0009075	gi|149642599|ref|NP_001092342.1|/0/probable imidazolonepropionase [Bos taurus]	AMDHD1 protein	AAI42252.1	+	chr5	64789549	64804309	ENSBTAG00000016275	AMDHD1	amidohydrolase domain containing 1
ENSBTAG00000014476	BC120402	4	10	7	4	6	2	7	4	1.14	2.89	2.08	1.2	1.76	0.57	2.03667	1.17667	0.0819619	3013	0.17894	0.791504	0.791504	-	-	-	gi|115497612|ref|NP_001069045.1|/0/adenosine deaminase-like protein [Bos taurus]	adenosine deaminase-like	AAI20403.1	+	chr21	55564287	55580181	ENSBTAG00000014476	ADAL	adenosine deaminase-like
ENSBTAG00000011079	BC112702	2	4	3	10	2	6	3	6	0.57	1.16	0.89	2.99	0.59	1.72	0.873333	1.76667	0.0813177	2989	0.178959	-1.01643	1.01643	-	-	GO:0051707//response to other organism	gi|73947873|ref|XP_541472.2|/1.80859e-128/PREDICTED: hypothetical protein XP_541472 [Canis familiaris]	hypothetical LOC516719	AAI12703.1	-	chr18	56839479	56845912	ENSBTAG00000011079	MGC137708	hypothetical LOC516719
ENSBTAG00000013834	BC133399	6	0	5	0	17	3	4	7	1.71	0	1.48	0	4.98	0.86	1.06333	1.94667	0.0798641	2935	0.178994	-0.872412	0.872412	GO:0000323//lytic vacuole;GO:0043232;GO:0016020//membrane	GO:0004871//signal transducer activity;GO:0005515//protein binding	GO:0007010//cytoskeleton organization;GO:0016192//vesicle-mediated transport;GO:0023060	gi|125630683|ref|NP_001074999.1|/0/thyroid hormone receptor interactor 10 [Bos taurus]	thyroid hormone receptor interactor 10	AAI33400.1	-	chr7	16290871	16300854	ENSBTAG00000013834	TRIP10	thyroid hormone receptor interactor 10
ENSBTAG00000005227	BC120388	7	6	8	5	5	3	7	4	2	1.73	2.38	1.49	1.46	0.86	2.03667	1.27	0.0819619	3012	0.178999	0.681381	0.681381	-	-	-	gi|194210520|ref|XP_001488095.2|/8.12959e-118/PREDICTED: activating transcription factor 6 [Equus caballus]	activating transcription factor 6	AAI20389.1	-	chr3	8305852	8535212	ENSBTAG00000005227	ATF6	activating transcription factor 6
ENSBTAG00000015108	BC123505	0	2	2	4	9	0	1	4	0	0.58	0.59	1.2	2.64	0	0.39	1.28	0.0774484	2846	0.179007	-1.7146	1.7146	-	-	-	gi|116004495|ref|NP_001070605.1|/0/Usher syndrome type-1C protein-binding protein 1 [Bos taurus]	Usher syndrome 1C binding protein 1	AAI23506.1	+	chr7	5788340	5797357	ENSBTAG00000015108	USHBP1	Usher syndrome 1C binding protein 1
ENSBTAG00000034493	BC111300	2	6	0	5	3	9	3	6	0.57	1.73	0	1.49	0.88	2.58	0.766667	1.65	0.0813177	2988	0.179019	-1.10579	1.10579	-	-	-	gi|296197955|ref|XP_002746530.1|/2.97768e-121/PREDICTED: uncharacterized protein C6orf106-like [Callithrix jacchus]	hypothetical protein LOC617655	AAI11301.1	-	chr23	8916790	9013752	ENSBTAG00000034493	C6orf106	hypothetical protein LOC617655
ENSBTAG00000020575	BC126775	4	2	7	7	6	9	4	7	1.14	0.58	2.08	2.09	1.76	2.58	1.26667	2.14333	0.0798641	2934	0.179055	-0.758819	0.758819	GO:0031224//intrinsic to membrane	-	GO:0030278//regulation of ossification;GO:0050896//response to stimulus	gi|126165272|ref|NP_001075193.1|/4.02627e-64/interferon-induced transmembrane protein 5 [Bos taurus]	interferon induced transmembrane protein 5	AAI26776.1	+	chrUn.004.137	103101	104467	ENSBTAG00000020575	IFITM5	interferon induced transmembrane protein 5
ENSBTAG00000034867	BC120345	10	4	7	4	2	6	7	4	2.85	1.16	2.08	1.2	0.59	1.72	2.03	1.17	0.0819619	3011	0.179059	0.794971	0.794971	-	-	-	gi|115497006|ref|NP_001069855.1|/6.89587e-163/trimeric intracellular cation channel type B [Bos taurus]	transmembrane protein 38B	AAI20346.1	+	chr8	100305450	100365438	ENSBTAG00000034867	TMEM38B	transmembrane protein 38B
ENSBTAG00000007616	BC120264	0	0	2	2	2	8	1	4	0	0	0.59	0.6	0.59	2.3	0.196667	1.16333	0.0774484	2845	0.17907	-2.56444	2.56444	-	-	-	gi|115496226|ref|NP_001069456.1|/4.29026e-140/transmembrane emp24 domain-containing protein 6 precursor [Bos taurus]	transmembrane emp24 protein transport domain containing 6	AAI20265.1	-	chr18	35505345	35510585	ENSBTAG00000007616	TMED6	transmembrane emp24 protein transport domain containing 6
ENSBTAG00000018837	BC110274	3	7	0	5	2	11	3	6	0.86	2.02	0	1.49	0.59	3.16	0.96	1.74667	0.0813177	2987	0.179079	-0.863498	0.863498	GO:0031224//intrinsic to membrane	GO:0008324//cation transmembrane transporter activity	GO:0000041//transition metal ion transport	gi|115497044|ref|NP_001069858.1|/2.77647e-150/zinc transporter ZIP11 [Bos taurus]	solute carrier family 39 (metal ion transporter), member 11	AAI10275.1	+	chr19	59930052	60213350	ENSBTAG00000018837	SLC39A11	solute carrier family 39 (metal ion transporter), member 11
ENSBTAG00000032304	BC102251	9	7	4	4	3	4	7	4	2.57	2.02	1.19	1.2	0.88	1.15	1.92667	1.07667	0.0819619	3010	0.179118	0.839535	0.839535	GO:0000267//cell fraction;GO:0044444//cytoplasmic part	GO:0016811//hydrolase activity, acting on carbon-nitrogen (but not peptide) bonds, in linear amides;GO:0043169//cation binding;GO:0070011//peptidase activity, acting on L-amino acid peptides	GO:0009057//macromolecule catabolic process;GO:0019538//protein metabolic process;GO:0006519//cellular amino acid and derivative metabolic process	gi|116004449|ref|NP_001070583.1|/0/aminoacylase-1 [Bos taurus]	aminoacylase 1	AAI02252.1	-	chr22	49938402	49943259	ENSBTAG00000032304	ACY1	aminoacylase 1
ENSBTAG00000037729	BC114845	2	0	2	4	5	2	1	4	0.57	0	0.59	1.2	1.46	0.57	0.386667	1.07667	0.0774484	2844	0.179133	-1.47741	1.47741	GO:0042598//vesicular fraction;GO:0043231//intracellular membrane-bounded organelle;GO:0031224//intrinsic to membrane	GO:0016410//N-acyltransferase activity	GO:0006672//ceramide metabolic process	gi|134085864|ref|NP_001076983.1|/0/LAG1 longevity assurance homolog 1 [Bos taurus]	LASS1 protein	AAI14846.1	+	chr7	4240212	4258040	ENSBTAG00000037729	LASS1	LAG1 homolog, ceramide synthase 1
ENSBTAG00000016851	AY396564	2	6	12	7	0	4	7	4	0.57	1.73	3.56	2.09	0	1.15	1.95333	1.08	0.0819619	3009	0.179178	0.854907	0.854907	GO:0030529//ribonucleoprotein complex;GO:0031966//mitochondrial membrane;GO:0044459//plasma membrane part;GO:0005624//membrane fraction	GO:0004674//protein serine/threonine kinase activity;GO:0032559//adenyl ribonucleotide binding	GO:0006915//apoptosis;GO:0014874;GO:0007346//regulation of mitotic cell cycle;GO:0008284//positive regulation of cell proliferation;GO:0043434//response to peptide hormone stimulus;GO:0003006//reproductive developmental process;GO:0019932//second-messenge	gi|45430051|ref|NP_991385.1|/0/ribosomal protein S6 kinase beta-1 [Bos taurus]	p70S6K	AAR01025.1	+	chr19	10086992	10123423	ENSBTAG00000016851	RPS6KB1	ribosomal protein S6 kinase, 70kDa, polypeptide 1
ENSBTAG00000010630	BC150053	5	2	7	0	0	5	5	2	1.43	0.58	2.08	0	0	1.44	1.36333	0.48	0.0834553	3063	0.179226	1.50603	1.50603	-	-	-	gi|291401870|ref|XP_002717290.1|/0/PREDICTED: hypothetical protein [Oryctolagus cuniculus]	MGC165715 protein	AAI50054.1	-	chr17	31539489	31565323	ENSBTAG00000010630	MGC165715	hypothetical LOC530484
ENSBTAG00000008176	AY190923	7	3	10	0	3	9	7	4	2	0.87	2.97	0	0.88	2.58	1.94667	1.15333	0.0819619	3008	0.179237	0.755196	0.755196	GO:0005887//integral to plasma membrane	GO:0005267//potassium channel activity;GO:0005515//protein binding	GO:0034220//ion transmembrane transport;GO:0030001//metal ion transport	gi|45430039|ref|NP_991377.1|/1.52191e-142/putative potassium channel regulatory protein [Bos taurus]	CLLD4-like protein	AAO27466.1	+	chr12	18849412	18854878	ENSBTAG00000008176	KCNRG	potassium channel regulator
ENSBTAG00000002678	BC120223	7	2	3	7	9	6	4	7	2	0.58	0.89	2.09	2.64	1.72	1.15667	2.15	0.0798641	2931	0.179238	-0.894363	0.894363	GO:0043234//protein complex;GO:0043231//intracellular membrane-bounded organelle	GO:0016251//general RNA polymerase II transcription factor activity;GO:0005515//protein binding	GO:0006355//regulation of transcription, DNA-dependent	gi|297282705|ref|XP_002802313.1|/1.94575e-109/PREDICTED: mediator of RNA polymerase II transcription subunit 18-like isoform 3 [Macaca mulatta]	mediator complex subunit 18	AAI20224.1	-	chr2	129235116	129240691	ENSBTAG00000002678	MED18	mediator complex subunit 18
ENSBTAG00000019894	BC103087	2	6	2	11	3	4	3	6	0.57	1.73	0.59	3.29	0.88	1.15	0.963333	1.77333	0.0813177	2984	0.179259	-0.880357	0.880357	-	-	-	gi|94966853|ref|NP_001035621.1|/3.93324e-60/hypothetical protein LOC515651 [Bos taurus]	hypothetical LOC515651	AAI03088.1	-	chr17	76063567	76067849	ENSBTAG00000019894	LOC515651	hypothetical LOC515651
ENSBTAG00000009292	BC112685	4	0	0	5	5	2	1	4	1.14	0	0	1.49	1.46	0.57	0.38	1.17333	0.0774484	2842	0.179259	-1.62654	1.62654	GO:0031224//intrinsic to membrane	-	-	gi|114051700|ref|NP_001039987.1|/5.68484e-53/transmembrane protein 100 [Bos taurus]	transmembrane protein 100	AAI12686.1	-	chr19	5189449	5192339	ENSBTAG00000009292	TMEM100	transmembrane protein 100
ENSBTAG00000014187	BC149371	2	5	7	3	2	2	5	2	0.57	1.44	2.08	0.9	0.59	0.57	1.36333	0.686667	0.0834553	3062	0.179284	0.989457	0.989457	-	-	-	gi|156120903|ref|NP_001095598.1|/4.96995e-58/hypothetical protein LOC530233 [Bos taurus]	MGC148938 protein	AAI49372.1	+	chr18	52878138	52883494	ENSBTAG00000014187	MGC148938	hypothetical LOC530233
ENSBTAG00000015053	BC118390	2	2	9	7	8	7	4	7	0.57	0.58	2.67	2.09	2.34	2.01	1.27333	2.14667	0.0798641	2930	0.179299	-0.753488	0.753488	GO:0034399//nuclear periphery;GO:0043232	GO:0008092//cytoskeletal protein binding	-	gi|55640589|ref|XP_509898.1|/4.86712e-91/PREDICTED: similar to cofilin [Pan troglodytes]	cofilin 2 (muscle)	AAI18391.1	-	chr21	45895694	45898345	ENSBTAG00000015053	CFL2	cofilin 2 (muscle)
ENSBTAG00000001842	BC112491	2	0	2	2	2	8	1	4	0.57	0	0.59	0.6	0.59	2.3	0.386667	1.16333	0.0774484	2841	0.179323	-1.5891	1.5891	GO:0000267//cell fraction;GO:0044424//intracellular part	GO:0005515//protein binding;GO:0016765//transferase activity, transferring alkyl or aryl (other than methyl) groups	GO:0001885//endothelial cell development;GO:0048545//response to steroid hormone stimulus	gi|114053087|ref|NP_001040025.1|/1.66591e-131/glutathione S-transferase mu 3 [Bos taurus]	glutathione S-transferase mu 3 (brain)	AAI12492.1	+	chr3	36336090	36339107	ENSBTAG00000001842	GSTM3	glutathione S-transferase mu 3 (brain)
ENSBTAG00000030792	BC149268	9	6	0	0	0	6	5	2	2.57	1.73	0	0	0	1.72	1.43333	0.573333	0.0834553	3061	0.179343	1.32193	1.32193	-	-	-	gi|301756727|ref|XP_002914196.1|/6.04725e-97/PREDICTED: SERTA domain-containing protein 4-like [Ailuropoda melanoleuca]	MGC148318 protein	AAI49269.1	+	chr10	76398920	76411641	ENSBTAG00000030792	MGC148318	hypothetical protein LOC782788
ENSBTAG00000039682	BC118198	4	2	6	2	16	2	4	7	1.14	0.58	1.78	0.6	4.69	0.57	1.16667	1.95333	0.0798641	2929	0.17936	-0.743546	0.743546	GO:0043231//intracellular membrane-bounded organelle;GO:0016020//membrane;GO:0015630//microtubule cytoskeleton	-	GO:0032870//cellular response to hormone stimulus	gi|115496748|ref|NP_001069160.1|/0/microtubule-associated tumor suppressor 1 homolog [Bos taurus]	mitochondrial tumor suppressor 1	AAI18199.1	+	chr27	21277934	21343176	ENSBTAG00000039682	MTUS1	microtubule associated tumor suppressor 1
ENSBTAG00000008448	BC114746	4	2	7	2	4	14	4	7	1.14	0.58	2.08	0.6	1.17	4.02	1.26667	1.93	0.0798641	2928	0.179422	-0.607564	0.607564	GO:0043231//intracellular membrane-bounded organelle;GO:0043234//protein complex	GO:0030528//transcription regulator activity;GO:0000981;GO:0003677//DNA binding;GO:0046983//protein dimerization activity	GO:0045596//negative regulation of cell differentiation;GO:0048646//anatomical structure formation involved in morphogenesis;GO:0030097//hemopoiesis;GO:0006355//regulation of transcription, DNA-dependent;GO:0002088//lens development in camera-type eye	gi|148675868|gb|EDL07815.1|/0/myeloid ecotropic viral integration site 1, isoform CRA_a [Mus musculus]	MEIS1 protein	AAI14747.1	+	chr11	66558017	66701502	ENSBTAG00000008448	MEIS1	Meis homeobox 1
ENSBTAG00000017752	BC108217	2	0	0	3	5	4	1	4	0.57	0	0	0.9	1.46	1.15	0.19	1.17	0.0774484	2839	0.179449	-2.62244	2.62244	GO:0030286//dynein complex	GO:0005488//binding;GO:0003774//motor activity	GO:0051234//establishment of localization;GO:0007017//microtubule-based process	gi|291390523|ref|XP_002711741.1|/1.57248e-47/PREDICTED: dynein, light chain, roadblock-type 2-like [Oryctolagus cuniculus]	dynein, light chain, roadblock-type 2	AAI08218.1	+	chr18	6379955	6390069	ENSBTAG00000017752	DYNLRB2	dynein, light chain, roadblock-type 2
ENSBTAG00000007397	BC148082	2	5	9	0	6	0	5	2	0.57	1.44	2.67	0	1.76	0	1.56	0.586667	0.0834553	3059	0.17946	1.41093	1.41093	GO:0016021//integral to membrane;GO:0005626//insoluble fraction;GO:0044424//intracellular part	GO:0043169//cation binding;GO:0008238//exopeptidase activity	GO:0019538//protein metabolic process;GO:0006725//cellular aromatic compound metabolic process	gi|156120365|ref|NP_001095328.1|/0/glutamate carboxypeptidase 2 [Bos taurus]	FOLH1 protein	AAI48083.1	-	chr29	5909957	5982627	ENSBTAG00000007397	FOLH1	folate hydrolase (prostate-specific membrane antigen) 1
ENSBTAG00000002918	BC105458	4	4	3	3	8	9	4	7	1.14	1.16	0.89	0.9	2.34	2.58	1.06333	1.94	0.0798641	2927	0.179483	-0.867463	0.867463	GO:0016604//nuclear body;GO:0000795//synaptonemal complex;GO:0044444//cytoplasmic part	GO:0008094//DNA-dependent ATPase activity;GO:0005515//protein binding;GO:0032559//adenyl ribonucleotide binding;GO:0043566//structure-specific DNA binding	GO:0042221//response to chemical stimulus;GO:0006261//DNA-dependent DNA replication;GO:0000725//recombinational repair;GO:0009207;GO:0051054//positive regulation of DNA metabolic process;GO:0051259//protein oligomerization;GO:0022403	gi|114051383|ref|NP_001039644.1|/0/DNA repair protein RAD51 homolog 1 [Bos taurus]	RAD51 homolog (RecA homolog, E. coli) (S. cerevisiae)	AAI05459.1	+	chr10	36166929	36202900	ENSBTAG00000002918	RAD51	RAD51 homolog (RecA homolog, E. coli) (S. cerevisiae)
ENSBTAG00000012259	BC103208,BT020917	2	0	2	6	2	3	1	4	0.57	0	0.59	1.8	0.59	0.86	0.386667	1.08333	0.0774484	2838	0.179512	-1.48631	1.48631	-	GO:0016641//oxidoreductase activity, acting on the CH-NH2 group of donors, oxygen as acceptor;GO:0000166//nucleotide binding	GO:0008614//pyridoxine metabolic process	gi|62460506|ref|NP_001014907.1|/1.07215e-155/pyridoxine-5'-phosphate oxidase [Bos taurus]	pyridoxamine 5'-phosphate oxidase	AAI03209.1	-	chr19	39731838	39738397	ENSBTAG00000012259	PNPO	pyridoxamine 5'-phosphate oxidase
ENSBTAG00000013925	BC146082	4	6	4	2	4	0	5	2	1.14	1.73	1.19	0.6	1.17	0	1.35333	0.59	0.0834553	3058	0.179519	1.19773	1.19773	GO:0034399//nuclear periphery	GO:0046914//transition metal ion binding;GO:0043566//structure-specific DNA binding	GO:0006259//DNA metabolic process;GO:0051704//multi-organism process;GO:0033554//cellular response to stress;GO:0006396//RNA processing	gi|155371929|ref|NP_001094569.1|/7.18557e-126/DNA/RNA-binding protein KIN17 [Bos taurus]	KIN protein	AAI46083.1	+	chr13	14893526	14902277	ENSBTAG00000013925	KIN	KIN, antigenic determinant of recA protein homolog (mouse)
ENSBTAG00000006914	BC105246	7	3	3	8	3	11	4	7	2	0.87	0.89	2.39	0.88	3.16	1.25333	2.14333	0.0798641	2926	0.179544	-0.774086	0.774086	-	-	-	gi|77736055|ref|NP_001029726.1|/2.59364e-58/proline-rich protein 3 [Bos taurus]	proline rich 3	AAI05247.1	-	chr23	28337206	28342284	ENSBTAG00000006914	PRR3	proline rich 3
ENSBTAG00000016619	BC140629	3	8	4	5	0	2	5	2	0.86	2.31	1.19	1.49	0	0.57	1.45333	0.686667	0.0834553	3057	0.179578	1.08168	1.08168	GO:0044427//chromosomal part;GO:0043231//intracellular membrane-bounded organelle	-	GO:0000087//M phase of mitotic cell cycle	gi|148222174|ref|NP_001091479.1|/2.2436e-120/protein Mis18-alpha [Bos taurus]	MIS18A protein	AAI40630.1	+	chr1	2298685	2310971	ENSBTAG00000016619	MIS18A	protein Mis18-alpha
ENSBTAG00000044054	BC126602	4	10	2	2	0	3	5	2	1.14	2.89	0.59	0.6	0	0.86	1.54	0.486667	0.0834553	3055	0.179695	1.66192	1.66192	-	GO:0016740//transferase activity;GO:0000166//nucleotide binding	GO:0009987//cellular process	gi|119224007|gb|AAI26603.1|/0/WNK2 protein [Bos taurus]	WNK2 protein	AAI26603.1	+	chr8	88833010	88871822	ENSBTAG00000044054	WNK2	WNK lysine deficient protein kinase 2
ENSBTAG00000033214	BC123719	14	0	2	0	3	3	5	2	3.99	0	0.59	0	0.88	0.86	1.52667	0.58	0.0834553	3054	0.179754	1.39626	1.39626	-	-	-	gi|116004097|ref|NP_001070406.1|/0/TBC1 domain family member 19 [Bos taurus]	TBC1 domain family, member 19	AAI23720.1	+	chr6	47389272	47542330	ENSBTAG00000033214	TBC1D19	TBC1 domain family, member 19
ENSBTAG00000022244	BC122618	5	5	5	0	0	6	5	2	1.43	1.44	1.48	0	0	1.72	1.45	0.573333	0.0834553	3053	0.179813	1.33861	1.33861	-	-	-	gi|115495613|ref|NP_001069625.1|/0/alpha-actinin-3 [Bos taurus]	actinin, alpha 3	AAI22619.1	+	chr29	46497463	46509394	ENSBTAG00000022244	ACTN3	actinin, alpha 3
ENSBTAG00000017007	BC120209	0	8	6	4	0	3	5	2	0	2.31	1.78	1.2	0	0.86	1.36333	0.686667	0.0834553	3052	0.179872	0.989457	0.989457	GO:0031981//nuclear lumen	GO:0016772//transferase activity, transferring phosphorus-containing groups;GO:0003712//transcription cofactor activity;GO:0055103;GO:0032559//adenyl ribonucleotide binding;GO:0019887//protein kinase regulator activity;GO:0019900//kinase binding	GO:0045596//negative regulation of cell differentiation;GO:0032868//response to insulin stimulus;GO:0033673//negative regulation of kinase activity;GO:0012501//programmed cell death;GO:0043393//regulation of protein binding;GO:0031327//negative regulation	gi|115497954|ref|NP_001069571.1|/0/tribbles homolog 3 [Bos taurus]	tribbles homolog 3 (Drosophila)	AAI20210.1	-	chr13	61470490	61481482	ENSBTAG00000017007	TRIB3	tribbles homolog 3 (Drosophila)
ENSBTAG00000015177	BC116042	8	3	4	3	4	0	5	2	2.28	0.87	1.19	0.9	1.17	0	1.44667	0.69	0.0834553	3051	0.179931	1.06806	1.06806	GO:0043231//intracellular membrane-bounded organelle	GO:0004175//endopeptidase activity	GO:0019538//protein metabolic process	gi|122692457|ref|NP_001073775.1|/0/serine protease 23 precursor [Bos taurus]	protease, serine, 23	AAI16043.1	-	chr29	9093007	9101612	ENSBTAG00000015177	PRSS23	protease, serine, 23
ENSBTAG00000014840	BC109736	2	8	5	2	0	3	5	2	0.57	2.31	1.48	0.6	0	0.86	1.45333	0.486667	0.0834553	3050	0.17999	1.57836	1.57836	GO:0019866//organelle inner membrane;GO:0031224//intrinsic to membrane;GO:0031966//mitochondrial membrane	GO:0005488//binding	GO:0006605//protein targeting	gi|94967008|ref|NP_001035698.1|/3.78408e-160/metaxin-1 [Bos taurus]	metaxin 1	AAI09737.1	-	chr3	16789342	16794310	ENSBTAG00000014840	MTX1	metaxin 1
ENSBTAG00000017626	BC153838	2	2	9	0	0	3	4	1	0.57	0.58	2.67	0	0	0.86	1.27333	0.286667	0.0794827	2903	0.180102	2.15116	2.15116	-	-	-	gi|158262747|ref|NP_001103431.1|/0/glucosamine--fructose-6-phosphate aminotransferase [isomerizing] 1 [Bos taurus]	GFPT1 protein	AAI53839.1	-	chr11	69642779	69675130	ENSBTAG00000017626	GFPT1	glutamine--fructose-6-phosphate transaminase 1
ENSBTAG00000010048	BC103246	3	9	3	0	6	0	5	2	0.86	2.6	0.89	0	1.76	0	1.45	0.586667	0.0834553	3048	0.180108	1.30544	1.30544	GO:0000776//kinetochore;GO:0043231//intracellular membrane-bounded organelle	GO:0005488//binding	GO:0000087//M phase of mitotic cell cycle	gi|77735411|ref|NP_001029402.1|/2.87744e-124/kinetochore protein Spc25 [Bos taurus]	SPC25, NDC80 kinetochore complex component, homolog (S. cerevisiae)	AAI03247.1	+	chr2	28174557	28186942	ENSBTAG00000010048	SPC25	SPC25, NDC80 kinetochore complex component, homolog (S. cerevisiae)
ENSBTAG00000004225	BC149918	8	0	4	2	2	0	4	1	2.28	0	1.19	0.6	0.59	0	1.15667	0.396667	0.0794827	2902	0.180164	1.54397	1.54397	-	-	-	gi|156120515|ref|NP_001095403.1|/0/pre-rRNA-processing protein TSR1 homolog [Bos taurus]	TSR1 protein	AAI49919.1	-	chr19	23387839	23396993	ENSBTAG00000004225	TSR1	TSR1, 20S rRNA accumulation, homolog (S. cerevisiae)
ENSBTAG00000003212	BC103128	0	10	6	2	3	2	5	2	0	2.89	1.78	0.6	0.88	0.57	1.55667	0.683333	0.0834553	3047	0.180167	1.1878	1.1878	GO:0044424//intracellular part	-	GO:0007417//central nervous system development;GO:0050796//regulation of insulin secretion;GO:0009746;GO:0018065//protein-cofactor linkage;GO:0030154//cell differentiation;GO:0008104//protein localization	gi|148674292|gb|EDL06239.1|/5.95951e-59/neuronatin, isoform CRA_c [Mus musculus]	NNAT protein	AAI03129.1	+	chr13	67049876	67052265	ENSBTAG00000003212	NNAT	neuronatin
ENSBTAG00000001069	BC102440	2	11	3	6	0	0	5	2	0.57	3.18	0.89	1.79	0	0	1.54667	0.596667	0.0834553	3046	0.180226	1.37417	1.37417	GO:0034399//nuclear periphery;GO:0016604//nuclear body;GO:0005667//transcription factor complex;GO:0000267//cell fraction;GO:0044444//cytoplasmic part;GO:0044427//chromosomal part	GO:0030234//enzyme regulator activity;GO:0003690//double-stranded DNA binding;GO:0030528//transcription regulator activity;GO:0001071;GO:0032559//adenyl ribonucleotide binding;GO:0043565//sequence-specific DNA binding;GO:0046914//transition metal ion bind	GO:0007179//transforming growth factor beta receptor signaling pathway;GO:0007006//mitochondrial membrane organization;GO:0006281//DNA repair;GO:0010557//positive regulation of macromolecule biosynthetic process;GO:0002286//T cell activation involved in i	gi|28849929|ref|NP_776626.1|/0/cellular tumor antigen p53 [Bos taurus]	tumor protein p53	AAI02441.1	-	chr19	27879662	27892012	ENSBTAG00000001069	TP53	tumor protein p53
ENSBTAG00000015638	BC149797	3	4	6	0	2	2	4	1	0.86	1.16	1.78	0	0.59	0.57	1.26667	0.386667	0.0794827	2901	0.180227	1.71187	1.71187	-	-	-	gi|151557039|gb|AAI49798.1|/0/IL20RA protein [Bos taurus]	IL20RA protein	AAI49798.1	-	chr9	77272573	77305647	ENSBTAG00000015638	IL20RA	interleukin 20 receptor, alpha
ENSBTAG00000016378	BC149232	3	2	7	2	2	0	4	1	0.86	0.58	2.08	0.6	0.59	0	1.17333	0.396667	0.0794827	2899	0.180351	1.56461	1.56461	-	-	-	gi|198282009|ref|NP_001093841.1|/0/low-density lipoprotein receptor-related protein 10 [Bos taurus]	LRP10 protein	AAI49233.1	-	chr10	22241311	22246988	ENSBTAG00000016378	LRP10	low density lipoprotein receptor-related protein 10
ENSBTAG00000003279	X59419	3	12	3	5	0	3	6	3	0.86	3.47	0.89	1.49	0	0.86	1.74	0.783333	0.0834537	3043	0.1804	1.15139	1.15139	GO:0031980//mitochondrial lumen;GO:0005746//mitochondrial respiratory chain	GO:0016772//transferase activity, transferring phosphorus-containing groups;GO:0050136//NADH dehydrogenase (quinone) activity;GO:0032559//adenyl ribonucleotide binding	GO:0034641//cellular nitrogen compound metabolic process;GO:0042221//response to chemical stimulus;GO:0022904//respiratory electron transport chain;GO:0051234//establishment of localization	gi|28603782|ref|NP_788828.1|/0/NADH dehydrogenase [ubiquinone] 1 alpha subcomplex subunit 10, mitochondrial precursor [Bos taurus]	NADH dehydrogenase (ubiquinone) 39 kDa subunit	CAA42054.1	+	chrUn.004.25	253317	292381	ENSBTAG00000003279	NDUFA10	NADH dehydrogenase (ubiquinone) 1 alpha subcomplex, 10, 42kDa
ENSBTAG00000019574	BC142157	6	0	5	2	2	0	4	1	1.71	0	1.48	0.6	0.59	0	1.06333	0.396667	0.0794827	2898	0.180413	1.42259	1.42259	GO:0043231//intracellular membrane-bounded organelle;GO:0043234//protein complex;GO:0000267//cell fraction	GO:0046872//metal ion binding;GO:0005515//protein binding;GO:0004683//calmodulin-dependent protein kinase activity;GO:0032559//adenyl ribonucleotide binding;GO:0004702//receptor signaling protein serine/threonine kinase activity	GO:0006468//protein amino acid phosphorylation;GO:0022402//cell cycle process;GO:0051726//regulation of cell cycle;GO:0007264//small GTPase mediated signal transduction;GO:0042692//muscle cell differentiation;GO:0048513//organ development;GO:0005977//glyc	gi|149642961|ref|NP_001092423.1|/0/mitogen-activated protein kinase 12 [Bos taurus]	MAPK12 protein	AAI42158.1	+	chrUn.004.152	27245	35174	ENSBTAG00000019574	MAPK12	mitogen-activated protein kinase 12
ENSBTAG00000016124	BC151572	6	7	5	3	7	0	6	3	1.71	2.02	1.48	0.9	2.05	0	1.73667	0.983333	0.0834537	3042	0.18046	0.820568	0.820568	-	-	-	gi|155371933|ref|NP_001094571.1|/0/protein kinase C and casein kinase substrate in neurons protein 1 [Bos taurus]	PACSIN1 protein	AAI51573.1	+	chr23	8794037	8858999	ENSBTAG00000016124	PACSIN1	protein kinase C and casein kinase substrate in neurons 1
ENSBTAG00000005356	BC140494	6	5	2	0	2	0	4	1	1.71	1.44	0.59	0	0.59	0	1.24667	0.196667	0.0794827	2897	0.180475	2.66425	2.66425	-	GO:0005488//binding	GO:0043410//positive regulation of MAPKKK cascade	gi|148229445|ref|NP_001091562.1|/0/suppression of tumorigenicity 5 protein [Bos taurus]	ST5 protein	AAI40495.1	+	chr15	42764231	42908314	ENSBTAG00000005356	ST5	suppression of tumorigenicity 5
ENSBTAG00000001187	BC134570	2	5	4	0	2	0	4	1	0.57	1.44	1.19	0	0.59	0	1.06667	0.196667	0.0794827	2896	0.180538	2.43929	2.43929	GO:0016020//membrane	GO:0032561//guanyl ribonucleotide binding;GO:0017111//nucleoside-triphosphatase activity	GO:0035556//intracellular signal transduction;GO:0009207	gi|109093758|ref|XP_001105469.1|/6.29696e-106/PREDICTED: ras-like protein family member 10A-like isoform 2 [Macaca mulatta]	RASL10A protein	AAI34571.1	-	chr17	72043814	72046715	ENSBTAG00000001187	RASL10A	RAS-like, family 10, member A
ENSBTAG00000004221	BC140693	7	4	8	2	6	0	6	3	2	1.16	2.38	0.6	1.76	0	1.84667	0.786667	0.0834537	3040	0.180578	1.2311	1.2311	-	GO:0019838//growth factor binding;GO:0005102//receptor binding	GO:0016049//cell growth	gi|147906803|ref|NP_001091570.1|/2.91672e-88/endothelial cell-specific molecule 1 [Bos taurus]	ESM1 protein	AAI40694.1	+	chr20	25762187	25771020	ENSBTAG00000004221	ESM1	endothelial cell-specific molecule 1
ENSBTAG00000005360	BC133343	2	7	10	2	4	2	6	3	0.57	2.02	2.97	0.6	1.17	0.57	1.85333	0.78	0.0834537	3039	0.180638	1.24858	1.24858	GO:0043231//intracellular membrane-bounded organelle;GO:0015630//microtubule cytoskeleton;GO:0044444//cytoplasmic part;GO:0000267//cell fraction	GO:0046872//metal ion binding;GO:0015631//tubulin binding	GO:0031109//microtubule polymerization or depolymerization;GO:0031334//positive regulation of protein complex assembly	gi|27806767|ref|NP_776401.1|/8.27229e-104/tubulin polymerization-promoting protein [Bos taurus]	tubulin polymerization promoting protein	AAI33344.1	+	chr20	75497764	75516628	ENSBTAG00000005360	TPPP	tubulin polymerization promoting protein
ENSBTAG00000025589	BC114871	0	9	4	0	2	2	4	1	0	2.6	1.19	0	0.59	0.57	1.26333	0.386667	0.0794827	2894	0.180662	1.70807	1.70807	GO:0031224//intrinsic to membrane	GO:0051536//iron-sulfur cluster binding;GO:0043169//cation binding	GO:0016070//RNA metabolic process	gi|92096943|gb|AAI14872.1|/0/CDKAL1 protein [Bos taurus]	CDKAL1 protein	AAI14872.1	-	chr23	37379347	37851269	ENSBTAG00000025589	CDKAL1	CDK5 regulatory subunit associated protein 1-like 1
ENSBTAG00000018749	BC126814,BT025346	0	10	9	8	0	0	6	3	0	2.89	2.67	2.39	0	0	1.85333	0.796667	0.0834537	3038	0.180697	1.21807	1.21807	GO:0031981//nuclear lumen	GO:0003676//nucleic acid binding;GO:0003824//catalytic activity;GO:0043169//cation binding	-	gi|205831446|sp|A1A4Q9.1|NUD16_BOVIN/5.00614e-95/RecName: Full=U8 snoRNA-decapping enzyme; AltName: Full=Nucleoside diphosphate-linked moiety X motif 16; Short=Nudix motif 16	NUDT16 protein	AAI26815.1	+	chrUn.004.947	21674	23211	ENSBTAG00000018749	NUDT16	nudix (nucleoside diphosphate linked moiety X)-type motif 16
ENSBTAG00000019006	BC114046	2	9	0	0	2	0	4	1	0.57	2.6	0	0	0.59	0	1.05667	0.196667	0.0794827	2893	0.180725	2.4257	2.4257	-	-	-	gi|114051778|ref|NP_001039438.1|/0/WD repeat-containing protein 24 [Bos taurus]	WD repeat domain 24	AAI14047.1	-	chr25	1039272	1044420	ENSBTAG00000019006	WDR24	WD repeat domain 24
ENSBTAG00000020898	BC123592	5	6	7	2	4	3	6	3	1.43	1.73	2.08	0.6	1.17	0.86	1.74667	0.876667	0.0834537	3037	0.180757	0.994504	0.994504	-	-	-	gi|118150932|ref|NP_001071381.1|/0/carbohydrate sulfotransferase 12 [Bos taurus]	carbohydrate (chondroitin 4) sulfotransferase 12	AAI23593.1	-	chr25	42693874	42712223	ENSBTAG00000020898	CHST12	carbohydrate (chondroitin 4) sulfotransferase 12
ENSBTAG00000005150	BC109793	3	3	7	2	0	2	4	1	0.86	0.87	2.08	0.6	0	0.57	1.27	0.39	0.0794827	2892	0.180787	1.70328	1.70328	GO:0043231//intracellular membrane-bounded organelle	GO:0043566//structure-specific DNA binding	GO:0045577//regulation of B cell differentiation;GO:0045596//negative regulation of cell differentiation;GO:0006259//DNA metabolic process	gi|115495357|ref|NP_001069753.1|/2.91618e-94/high mobility group protein B3 isoform 1 [Bos taurus]	high-mobility group box 3	AAI09794.1	+	chrX	20925610	20932479	ENSBTAG00000005150	HMGB3	high-mobility group box 3
ENSBTAG00000007960	BC118461	6	3	8	4	4	2	6	3	1.71	0.87	2.38	1.2	1.17	0.57	1.65333	0.98	0.0834537	3036	0.180816	0.754524	0.754524	GO:0044452//nucleolar part;GO:0043025//neuronal cell body;GO:0005694//chromosome	GO:0005515//protein binding;GO:0003916//DNA topoisomerase activity;GO:0003682//chromatin binding;GO:0032559//adenyl ribonucleotide binding	GO:0008219//cell death;GO:0009628//response to abiotic stimulus;GO:0006796//phosphate metabolic process;GO:0051704//multi-organism process;GO:0006261//DNA-dependent DNA replication;GO:0009887//organ morphogenesis;GO:0034699//response to luteinizing hormon	gi|119905915|ref|XP_614691.3|/7.29618e-25/PREDICTED: DNA topoisomerase I [Bos taurus]	TOP1 protein	AAI18462.1	+	chr13	70393981	70488117	ENSBTAG00000007960	TOP1	topoisomerase (DNA) I
ENSBTAG00000006694	BC103335	6	0	7	0	2	0	4	1	1.71	0	2.08	0	0.59	0	1.26333	0.196667	0.0794827	2891	0.18085	2.68341	2.68341	GO:0044421//extracellular region part;GO:0043231//intracellular membrane-bounded organelle	GO:0005125//cytokine activity	GO:0002376//immune system process;GO:0042221//response to chemical stimulus;GO:0023060;GO:0007154//cell communication	gi|301754325|ref|XP_002913013.1|/1.75909e-52/PREDICTED: c-X-C motif chemokine 14-like [Ailuropoda melanoleuca]	chemokine (C-X-C motif) ligand 14	AAI03336.1	-	chr7	46269400	46277764	ENSBTAG00000006694	CXCL14	chemokine (C-X-C motif) ligand 14
ENSBTAG00000034430	BC111359	5	5	7	5	0	3	6	3	1.43	1.44	2.08	1.49	0	0.86	1.65	0.783333	0.0834537	3035	0.180876	1.07477	1.07477	-	-	-	gi|84000247|ref|NP_001033225.1|/0/hypothetical protein LOC523361 [Bos taurus]	hypothetical LOC523361	AAI11360.1	+	chr27	16989268	17002592	ENSBTAG00000034430	MGC133696	hypothetical LOC523361
ENSBTAG00000017830	BC102935	2	2	7	0	4	0	4	1	0.57	0.58	2.08	0	1.17	0	1.07667	0.39	0.0794827	2890	0.180913	1.46503	1.46503	GO:0043231//intracellular membrane-bounded organelle	GO:0003676//nucleic acid binding	GO:0010467//gene expression	gi|77735679|ref|NP_001029537.1|/0/RNA-binding motif, single-stranded-interacting protein 2 [Bos taurus]	RNA binding motif, single stranded interacting protein 2	AAI02936.1	-	chr5	61402889	61455557	ENSBTAG00000017830	RBMS2	RNA binding motif, single stranded interacting protein 2
ENSBTAG00000013463	BC111314	7	5	7	5	3	2	6	3	2	1.44	2.08	1.49	0.88	0.57	1.84	0.98	0.0834537	3034	0.180936	0.908852	0.908852	GO:0031224//intrinsic to membrane	GO:0022892;GO:0004888//transmembrane receptor activity	GO:0009790//embryo development;GO:0003002//regionalization;GO:0007224//smoothened signaling pathway;GO:0006810//transport;GO:0023060;GO:0009855//determination of bilateral symmetry	gi|84000305|ref|NP_001033250.1|/0/dispatched homolog 1 [Bos taurus]	dispatched homolog 1 (Drosophila)	AAI11315.1	+	chr16	23316109	23537982	ENSBTAG00000013463	DISP1	dispatched homolog 1 (Drosophila)
ENSBTAG00000001125	BC102756	7	4	0	0	3	0	4	1	2	1.16	0	0	0.88	0	1.05333	0.293333	0.0794827	2889	0.180975	1.84435	1.84435	GO:0031224//intrinsic to membrane	GO:0004175//endopeptidase activity;GO:0046914//transition metal ion binding;GO:0005102//receptor binding	GO:0019538//protein metabolic process;GO:0007166//cell surface receptor linked signaling pathway;GO:0007155//cell adhesion	gi|74267610|gb|AAI02757.1|/0/ADAMDEC1 protein [Bos taurus]	ADAMDEC1 protein	AAI02757.1	+	chr8	75174481	75192678	ENSBTAG00000001125	ADAMDEC1	ADAM-like, decysin 1
ENSBTAG00000030855	BC109788	2	11	4	0	3	5	6	3	0.57	3.18	1.19	0	0.88	1.44	1.64667	0.773333	0.0834537	3033	0.180995	1.09039	1.09039	-	-	-	gi|115497178|ref|NP_001069870.1|/6.41861e-121/coiled-coil-helix-coiled-coil-helix domain-containing protein 6 [Bos taurus]	coiled-coil-helix-coiled-coil-helix domain containing 6	AAI09789.1	+	chr3	127444997	127546004	ENSBTAG00000030855	CHCHD6	coiled-coil-helix-coiled-coil-helix domain containing 6
ENSBTAG00000019291	AY772475	6	5	0	0	0	3	4	1	1.71	1.44	0	0	0	0.86	1.05	0.286667	0.0794827	2888	0.181038	1.87294	1.87294	GO:0043231//intracellular membrane-bounded organelle;GO:0031090//organelle membrane;GO:0012505//endomembrane system;GO:0042598//vesicular fraction	GO:0030674//protein binding, bridging;GO:0004871//signal transducer activity;GO:0005102//receptor binding	GO:0023060;GO:0007169//transmembrane receptor protein tyrosine kinase signaling pathway;GO:0035467	gi|75070228|sp|Q5ICW4.1|GRB14_BOVIN/0/RecName: Full=Growth factor receptor-bound protein 14; AltName: Full=GRB14 adapter protein	retinal growth factor receptor bound protein-14	AAW47246.1	+	chr2	32728376	32856722	ENSBTAG00000019291	GRB14	growth factor receptor-bound protein 14
ENSBTAG00000005519	BC102724	12	2	3	4	0	4	6	3	3.42	0.58	0.89	1.2	0	1.15	1.63	0.783333	0.0834537	3031	0.181115	1.05717	1.05717	-	GO:0046914//transition metal ion binding	-	gi|37577175|ref|NP_073618.3|/0/RING finger protein 38 isoform 1 [Homo sapiens]	ring finger protein 38	AAI02725.1	-	chr8	63356714	63407507	ENSBTAG00000005519	RNF38	ring finger protein 38
ENSBTAG00000020338	BC102527	9	5	4	0	2	6	6	3	2.57	1.44	1.19	0	0.59	1.72	1.73333	0.77	0.0834537	3030	0.181174	1.17062	1.17062	GO:0043234//protein complex;GO:0044444//cytoplasmic part	GO:0005515//protein binding;GO:0022892;GO:0032559//adenyl ribonucleotide binding	GO:0051084//'de novo' posttranslational protein folding;GO:0043623//cellular protein complex assembly;GO:0048232//male gamete generation	gi|77736227|ref|NP_001029814.1|/0/T-complex protein 1 subunit zeta-2 [Bos taurus]	chaperonin containing TCP1, subunit 6B (zeta 2)	AAI02528.1	+	chr19	14581360	14617197	ENSBTAG00000020338	CCT6B	chaperonin containing TCP1, subunit 6B (zeta 2)
ENSBTAG00000032852	BC149868	3	3	8	13	5	4	5	7	0.86	0.87	2.38	3.88	1.46	1.15	1.37	2.16333	0.0962511	3238	0.195534	-0.65908	0.65908	-	-	-	gi|151556009|gb|AAI49869.1|/0/GPRASP1 protein [Bos taurus]	GPRASP1 protein	AAI49869.1	-	chrX	30254534	30257621	ENSBTAG00000032852	GPRASP1	G protein-coupled receptor associated sorting protein 1
ENSBTAG00000010668	BC118472	3	5	6	13	2	7	5	7	0.86	1.44	1.78	3.88	0.59	2.01	1.36	2.16	0.0962511	3232	0.195897	-0.667425	0.667425	GO:0016604//nuclear body;GO:0044444//cytoplasmic part;GO:0030529//ribonucleoprotein complex	GO:0005488//binding	GO:0000398//nuclear mRNA splicing, via spliceosome	gi|115496832|ref|NP_001069957.1|/1.35218e-53/gem-associated protein 7 [Bos taurus]	gem (nuclear organelle) associated protein 7	AAI18473.1	+	chr18	52538764	52545624	ENSBTAG00000010668	GEMIN7	gem (nuclear organelle) associated protein 7
ENSBTAG00000006920	BC114751	4	8	2	16	4	2	5	7	1.14	2.31	0.59	4.78	1.17	0.57	1.34667	2.17333	0.0962511	3229	0.196079	-0.690517	0.690517	-	GO:0017111//nucleoside-triphosphatase activity;GO:0032559//adenyl ribonucleotide binding	GO:0009207	gi|134085697|ref|NP_001076926.1|/0/ATP-binding cassette sub-family F member 3 [Bos taurus]	ABCF3 protein	AAI14752.1	-	chr1	84835494	84843338	ENSBTAG00000006920	ABCF3	ATP-binding cassette, sub-family F (GCN20), member 3
ENSBTAG00000020543	Z29475	9	3	10	2	5	7	7	5	2.57	0.87	2.97	0.6	1.46	2.01	2.13667	1.35667	0.0979293	3258	0.197722	0.655296	0.655296	GO:0031224//intrinsic to membrane;GO:0044459//plasma membrane part;GO:0005740//mitochondrial envelope	GO:0042802//identical protein binding;GO:0005529//sugar binding	GO:0016192//vesicle-mediated transport;GO:0023060;GO:0006461//protein complex assembly;GO:0030154//cell differentiation	gi|28603706|ref|NP_788784.1|/7.2205e-132/uroplakin-1a [Bos taurus]	uroplakin Ia	CAA82613.1	+	chr18	45821443	45829538	ENSBTAG00000020543	UPK1A	uroplakin 1A
ENSBTAG00000003604	BC147928	5	8	9	5	5	4	7	5	1.43	2.31	2.67	1.49	1.46	1.15	2.13667	1.36667	0.0979293	3253	0.198026	0.6447	0.6447	GO:0005578//proteinaceous extracellular matrix	GO:0004175//endopeptidase activity;GO:0019899//enzyme binding	GO:0043062//extracellular structure organization;GO:0006915//apoptosis	gi|155371853|ref|NP_001094531.1|/0/ADAMTS-like protein 4 [Bos taurus]	ADAMTSL4 protein	AAI47929.1	-	chr3	21681058	21689569	ENSBTAG00000003604	ADAMTSL4	ADAMTS-like 4
ENSBTAG00000007485	BC119971	8	5	9	3	3	8	7	5	2.28	1.44	2.67	0.9	0.88	2.3	2.13	1.36	0.0979293	3248	0.198331	0.647247	0.647247	GO:0031981//nuclear lumen	GO:0003676//nucleic acid binding	GO:0010468//regulation of gene expression;GO:0032501//multicellular organismal process	gi|115497798|ref|NP_001069918.1|/0/grainyhead-like protein 1 homolog [Bos taurus]	grainyhead-like 1 (Drosophila)	AAI19972.1	-	chr11	90362064	90412292	ENSBTAG00000007485	GRHL1	grainyhead-like 1 (Drosophila)
ENSBTAG00000031388	BC118485	7	4	11	4	4	6	7	5	2	1.16	3.27	1.2	1.17	1.72	2.14333	1.36333	0.0979293	3247	0.198392	0.652718	0.652718	GO:0043231//intracellular membrane-bounded organelle	-	-	gi|109939963|gb|AAI18486.1|/7.22956e-84/DYX1C1 protein [Bos taurus]	DYX1C1 protein	AAI18486.1	+	chr10	55718338	55752068	ENSBTAG00000031388	DYX1C1	dyslexia susceptibility 1 candidate 1
