# Supplementary material for: Combined analysis of DNA methylome and transcriptome reveal novel candidate genes with susceptibility to bovine Staphylococcus aureus subclinical mastitis
Source: Sci Rep. 2016 Jul 14;6:29390. doi: 10.1038/srep29390 (PMC4944166; doi:10.1038/srep29390)
Supplement: Supplementary Table S5 [file srep29390-s6.xls]

## Sheet: SA-versus-CK
Supplementary Table S5 Summary of differentially methylated and expressed genes
Note: S. aureus subclinical mastitis cows (SA): B105213, B108074, B108076; Healthy cows (CK): B106117, B108157, B108208
geneid	gene_identifier	B105213_raw_3505104_	B108074_raw_3460445_	B108076_raw_3367436_	B106117_raw_3346804_	B108157_raw_3413072_	B108208_raw_3484189_	TagsAverage_bacter	TagsAverage_noBacter	B105213_norm_TPM_	B108074_norm_TPM_	B108076_norm_TPM_	B106117_norm_TPM_	B108157_norm_TPM_	B108208_norm_TPM_	TPMAverage_bacter	TPMAverage_noBacter	p value	p_rank	FDR	lg2Ratio(Bacter/noBacter)	|lg2Ratio(Bacter/noBacter)|	GO_Component	GO_Function	GO_Process	blast_nr	Product	ProductID	Strand	Chromosome	TSS	TES	geneid	WikiGene_name	WikiGene_description	chr	peakstart	peakend	"-Log10 P-value	Up/Down	chr(region)	start(region)	end(region)	geneid	strand	symbol	Description	Pathway	GO Component
ENSBTAG00000000023	BC148044	24	49	43	31	17	24	39	24	6.85	14.16	12.77	9.26	4.98	6.89	11.26	7.04333	0.00909483	404	0.148084	0.676877	0.676877	GO:0035097//histone methyltransferase complex;GO:0000803	GO:0046914//transition metal ion binding;GO:0030528//transcription regulator activity;GO:0019904//protein domain specific binding;GO:0019787//small conjugating protein ligase activity	GO:0007369//gastrulation;GO:0006357//regulation of transcription from RNA polymerase II promoter;GO:0016567//protein ubiquitination;GO:0009798//axis specification;GO:0007049//cell cycle	gi|301770957|ref|XP_002920895.1|/0/PREDICTED: e3 ubiquitin-protein ligase RING2-like [Ailuropoda melanoleuca]	RNF2 protein	AAI48045.1	+	chr16	63842704	63848337	ENSBTAG00000000023	RNF2	ring finger protein 2	chr16	63841704	63842333	3.4	1	chr16	63840704	63842703	ENSBTAG00000000023	+	A6QLQ0_BOVIN	ring finger protein 2 [Source:RefSeq peptide;Acc:NP_001094673]	-	GO:0005694//chromosome;GO:0005634//nucleus;GO:0005623//cell;GO:0005622//intracellular;GO:0005575//cellular_component
ENSBTAG00000000084	BC122665	50	157	145	65	27	44	117	45	14.26	45.37	43.06	19.42	7.91	12.63	34.23	13.32	3.03e-09	5	3.99e-06	1.36167	1.36167	-	-	-	gi|118601778|ref|NP_001073063.1|/0/28S ribosomal protein S30, mitochondrial [Bos taurus]	mitochondrial ribosomal protein S30	AAI22666.1	-	chr20	31956397	31965698	ENSBTAG00000000084	MRPS30	mitochondrial ribosomal protein S30	chr20	31966243	31966723	3.61	1	chr20	31965699	31967698	ENSBTAG00000000084	-	RT30_BOVIN	28S ribosomal protein S30, mitochondrial (S30mt)(MRP-S30) [Source:UniProtKB/Swiss-Prot;Acc:P82924]	-	GO:0005737//cytoplasm;GO:0005623//cell;GO:0005622//intracellular;GO:0005575//cellular_component
ENSBTAG00000001615	BC118315	10	4	5	8	6	15	6	10	2.85	1.16	1.48	2.39	1.76	4.31	1.83	2.82	0.0602997	2489	0.159362	-0.623852	0.623852	GO:0044459//plasma membrane part;GO:0044444//cytoplasmic part	GO:0008047//enzyme activator activity;GO:0005488//binding;GO:0030695//GTPase regulator activity	GO:0035556//intracellular signal transduction	gi|115496232|ref|NP_001069790.1|/0/RUN domain-containing protein 3A [Bos taurus]	RUN domain containing 3A	AAI18316.1	+	chr19	45534696	45544284	ENSBTAG00000001615	RUNDC3A	RUN domain containing 3A	chr19	45533711	45534349	4.01	1	chr19	45532696	45534695	ENSBTAG00000001615	+	RUN3A_BOVIN	RUN domain-containing protein 3A [Source:UniProtKB/Swiss-Prot;Acc:Q17QK1]	-	-
ENSBTAG00000001632	BC149979	6	5	17	5	5	8	9	6	1.71	1.44	5.05	1.49	1.46	2.3	2.73333	1.75	0.0776902	2863	0.1785	0.643306	0.643306	-	-	-	gi|154152133|ref|NP_001093837.1|/0/next to BRCA1 gene 1 protein [Bos taurus]	NBR1 protein	AAI49980.1	+	chr19	44550550	44577461	ENSBTAG00000001632	NBR1	neighbor of BRCA1 gene 1	chr19	44578214	44578705	3.75	1	chr19	44577462	44579461	ENSBTAG00000001632	+	A6QQS9_BOVIN	neighbor of BRCA1 gene 1 [Source:RefSeq peptide;Acc:NP_001093837]	-	-
ENSBTAG00000001782	BC114019	9	6	3	12	9	6	6	9	2.57	1.73	0.89	3.59	2.64	1.72	1.73	2.65	0.0757017	2819	0.176646	-0.61522	0.61522	GO:0000313;GO:0043231//intracellular membrane-bounded organelle;GO:0033279	GO:0005488//binding;GO:0005198//structural molecule activity	GO:0010467//gene expression	gi|116004421|ref|NP_001070569.1|/1.07354e-68/28S ribosomal protein S12, mitochondrial precursor [Bos taurus]	mitochondrial ribosomal protein S12	AAI14020.1	+	chr18	48252086	48253979	ENSBTAG00000001782	MRPS12	mitochondrial ribosomal protein S12	chr18	48253364	48253692	3.06	1	chr18	48252086	48253979	ENSBTAG00000001782	+	RT12_BOVIN	28S ribosomal protein S12, mitochondrial Precursor (S12mt)(MRP-S12) [Source:UniProtKB/Swiss-Prot;Acc:Q29RU1]	-	GO:0005737//cytoplasm;GO:0005623//cell;GO:0005622//intracellular;GO:0005575//cellular_component
ENSBTAG00000001922	BC103200	0	7	3	14	0	6	3	7	0	2.02	0.89	4.18	0	1.72	0.97	1.96667	0.0578331	2409	0.157919	-1.0197	1.0197	GO:0043231//intracellular membrane-bounded organelle;GO:0044444//cytoplasmic part	GO:0005488//binding;GO:0016772//transferase activity, transferring phosphorus-containing groups	GO:0000904//cell morphogenesis involved in differentiation	gi|77735365|ref|NP_001029375.1|/3.44792e-101/proline-rich protein BCA3 [Bos taurus]	protein kinase A-interacting protein 1	AAI03201.1	-	chr15	42689093	42696591	ENSBTAG00000001922	AKIP1	protein kinase A-interacting protein 1	chr15	42697065	42697274	3.05	-1	chr15	42696592	42698591	ENSBTAG00000001922	-	Q3SZ30_BOVIN	protein kinase A-interacting protein 1 [Source:RefSeq peptide;Acc:NP_001029375]	-	-
ENSBTAG00000002002	BC142368	4	11	5	3	2	3	7	3	1.14	3.18	1.48	0.9	0.59	0.86	1.93333	0.783333	0.0598674	2476	0.15905	1.30339	1.30339	-	GO:0016787//hydrolase activity	-	gi|149642663|ref|NP_001092490.1|/2.92232e-140/ATPase family, AAA domain containing 2 [Bos taurus]	ATAD2 protein	AAI42369.1	+	chr14	16007999	16033228	ENSBTAG00000002002	ATAD2	ATPase family, AAA domain containing 2	chr14	16008255	16008744	3.04	1	chr14	16007999	16069913	ENSBTAG00000002002	+	A5PK58_BOVIN	ATPase family, AAA domain containing 2 [Source:RefSeq peptide;Acc:NP_001092490]	-	-
ENSBTAG00000003887	BC105549,BT021498	2	5	3	9	7	2	3	6	0.57	1.45	0.89	2.69	2.05	0.57	0.97	1.77	0.0813177	2985	0.179199	-0.867693	0.867693	-	-	-	gi|122135730|sp|Q2HJD5.1|ECHD1_BOVIN/1.43437e-170/RecName: Full=Enoyl-CoA hydratase domain-containing protein 1	enoyl Coenzyme A hydratase domain containing 1	AAI05550.1	+	chr9	24801084	24833161	ENSBTAG00000003887	ECHDC1	enoyl CoA hydratase domain containing 1	chr9	24801442	24801955	3.58	1	chr9	24801084	24833161	ENSBTAG00000003887	+	ECHD1_BOVIN	Enoyl-CoA hydratase domain-containing protein 1 [Source:UniProtKB/Swiss-Prot;Acc:Q2HJD5]	-	-
ENSBTAG00000003959	BC151437	24	19	11	28	19	40	18	29	6.85	5.49	3.27	8.37	5.57	11.48	5.20333	8.47333	0.0155377	604	0.169217	-0.703493	0.703493	-	-	-	gi|186972118|ref|NP_001095704.1|/0/rho GTPase-activating protein 24 [Bos taurus]	ARHGAP24 protein	AAI51438.1	+	chr6	104745744	104914366	ENSBTAG00000003959	ARHGAP24	Rho GTPase activating protein 24	chr6	104744759	104745155	3.59	-1	chr6	104743744	104745743	ENSBTAG00000003959	+	A7MB96_BOVIN	ARHGAP24 protein [Source:UniProtKB/TrEMBL;Acc:A7MB96]	-	GO:0016020//membrane;GO:0005737//cytoplasm;GO:0005623//cell;GO:0005622//intracellular;GO:0005575//cellular_component
ENSBTAG00000004150	L12259,AB098986	15	20	20	13	2	9	18	8	4.28	5.78	5.94	3.88	0.59	2.58	5.33333	2.35	0.0122034	503	0.159591	1.18238	1.18238	GO:0043231//intracellular membrane-bounded organelle;GO:0044459//plasma membrane part;GO:0016021//integral to membrane;GO:0044421//extracellular region part	GO:0005102//receptor binding;GO:0008134//transcription factor binding;GO:0030296//protein tyrosine kinase activator activity	GO:0055007//cardiac muscle cell differentiation;GO:0051149//positive regulation of muscle cell differentiation;GO:0008284//positive regulation of cell proliferation;GO:0043112//receptor metabolic process;GO:0048732//gland development;GO:0032989//cellular	gi|27806513|ref|NP_776553.1|/5.05452e-98/neuregulin 1 [Bos taurus]	neuregulin 1	AAA30540.1	+	chr27	30513813	30746567	ENSBTAG00000004150	NRG1	neuregulin 1	chr27	30513007	30513481	3.09	-1	chr27	30511813	30513812	ENSBTAG00000004150	+	Q07112_BOVIN	neuregulin 1 [Source:RefSeq peptide;Acc:NP_776553]	ko04012//ErbB signaling pathway	GO:0016020//membrane;GO:0005737//cytoplasm;GO:0005623//cell;GO:0005622//intracellular;GO:0005575//cellular_component
ENSBTAG00000004409	BC102836	12	15	20	30	42	37	16	36	3.42	4.33	5.94	8.96	12.31	10.62	4.56333	10.63	0.00105933	130	0.0536021	-1.21998	1.21998	GO:0031980//mitochondrial lumen;GO:0005740//mitochondrial envelope	GO:0003995//acyl-CoA dehydrogenase activity;GO:0030554//adenyl nucleotide binding	GO:0006551//leucine metabolic process;GO:0051259//protein oligomerization;GO:0006635//fatty acid beta-oxidation	gi|77735711|ref|NP_001029554.1|/0/isovaleryl-CoA dehydrogenase, mitochondrial precursor [Bos taurus]	isovaleryl Coenzyme A dehydrogenase	AAI02837.1	+	chr10	35937793	35949566	ENSBTAG00000004409	IVD	isovaleryl-CoA dehydrogenase	chr10	35950393	35950792	3.84	-1	chr10	35949567	35951566	ENSBTAG00000004409	+	IVD_BOVIN	Isovaleryl-CoA dehydrogenase, mitochondrial Precursor (IVD)(EC 1.3.99.10) [Source:UniProtKB/Swiss-Prot;Acc:Q3SZI8]	ko01100//Metabolic pathways;ko00280//Valine, leucine and isoleucine degradation	GO:0005737//cytoplasm;GO:0005623//cell;GO:0005622//intracellular;GO:0005575//cellular_component
ENSBTAG00000004635	BC126630	18	13	11	14	18	35	14	22	5.14	3.76	3.27	4.18	5.27	10.05	4.05667	6.5	0.0267894	1014	0.173788	-0.680145	0.680145	GO:0015629//actin cytoskeleton	GO:0019900//kinase binding	GO:0007417//central nervous system development;GO:0065003;GO:0016192//vesicle-mediated transport;GO:0030036//actin cytoskeleton organization;GO:0030011//maintenance of cell polarity	gi|122692395|ref|NP_001073811.1|/0/lethal(2) giant larvae protein homolog 1 [Bos taurus]	lethal giant larvae homolog 1 (Drosophila)	AAI26631.1	-	chr19	35437915	35452743	ENSBTAG00000004635	LLGL1	lethal giant larvae homolog 1 (Drosophila)	chr19	35440356	35440675	3.1	1	chr19	35437915	35452743	ENSBTAG00000004635	-	A1A4K4_BOVIN	lethal giant larvae homolog 1 [Source:RefSeq peptide;Acc:NP_001073811]	ko04530//Tight junction	GO:0005737//cytoplasm;GO:0005623//cell;GO:0005622//intracellular;GO:0005575//cellular_component
ENSBTAG00000004996	BC113223	9	7	7	3	14	20	8	12	2.57	2.02	2.08	0.9	4.1	5.74	2.22333	3.58	0.0592819	2446	0.159426	-0.687235	0.687235	GO:0043234//protein complex;GO:0043231//intracellular membrane-bounded organelle	-	GO:0006544//glycine metabolic process	gi|114051912|ref|NP_001039421.1|/2.81602e-103/hypothetical protein LOC507081 [Bos taurus]	chromosome 9 open reading frame 6 ortholog	AAI13224.1	+	chr8	103591970	103598472	ENSBTAG00000004996	C8H9orf6	chromosome 9 open reading frame 6 ortholog	chr8	103590978	103591557	3.84	-1	chr8	103589970	103591969	ENSBTAG00000004996	+	CI006_BOVIN	UPF0436 protein C9orf6 homolog [Source:UniProtKB/Swiss-Prot;Acc:Q29S16]	-	GO:0005737//cytoplasm;GO:0005623//cell;GO:0005622//intracellular;GO:0005575//cellular_component
ENSBTAG00000005115	BC102362	78	54	57	73	133	113	63	106	22.25	15.6	16.93	21.81	38.97	32.43	18.26	31.07	0.000104519	51	0.0134809	-0.766835	0.766835	GO:0016021//integral to membrane	-	GO:0006812//cation transport	gi|77736059|ref|NP_001029728.1|/9.05207e-48/probable low affinity copper uptake protein 2 [Bos taurus]	solute carrier family 31 (copper transporters), member 2	AAI02363.1	+	chr8	107724673	107733055	ENSBTAG00000005115	SLC31A2	solute carrier family 31 (copper transporters), member 2	chr8	107724255	107724934	3.63	1	chr8	107722673	107724672	ENSBTAG00000005115	+	Q3T0K0_BOVIN	solute carrier family 31 (copper transporters), member 2 [Source:RefSeq peptide;Acc:NP_001029728]	-	GO:0016020//membrane;GO:0005623//cell;GO:0005575//cellular_component
ENSBTAG00000006262	BC105544	5	3	6	3	0	3	5	2	1.43	0.87	1.78	0.9	0	0.86	1.36	0.586667	0.0834553	3049	0.180049	1.21299	1.21299	GO:0044444//cytoplasmic part;GO:0005924//cell-substrate adherens junction;GO:0043231//intracellular membrane-bounded organelle	GO:0046914//transition metal ion binding	-	gi|195539529|ref|NP_001124223.1|/0/LIM and senescent cell antigen-like-containing domain protein 2 [Bos taurus]	LIMS2 protein	AAI05545.2	+	chr2	4914708	4953595	ENSBTAG00000006262	LIMS2	LIM and senescent cell antigen-like domains 2	chr2	4945907	4946236	3.14	1	chr2	4914708	4953595	ENSBTAG00000006262	+	LIMS2_BOVIN	LIM and senescent cell antigen-like-containing domain protein 2 (Particularly interesting new Cys-His protein 2)(PINCH-2) [Source:UniProtKB/Swiss-Prot;Acc:Q2KJ33]	-	GO:0016020//membrane;GO:0005623//cell;GO:0005575//cellular_component
ENSBTAG00000007190	BC150060	10	35	11	41	27	21	19	30	2.85	10.11	3.27	12.25	7.91	6.03	5.41	8.73	0.016028	620	0.170052	-0.690353	0.690353	-	-	-	gi|157074096|ref|NP_001096760.1|/1.40911e-101/THAP domain-containing protein 6 [Bos taurus]	THAP6 protein	AAI50061.1	+	chr6	93568842	93597135	ENSBTAG00000007190	THAP6	THAP domain containing 6	chr6	93567845	93567987	3.02	1	chr6	93566842	93568841	ENSBTAG00000007190	+	A6QR02_BOVIN	THAP domain containing 6 [Source:RefSeq peptide;Acc:NP_001096760]	-	GO:0005623//cell;GO:0005622//intracellular;GO:0005575//cellular_component
ENSBTAG00000008548	BC123587	2	5	5	8	6	6	4	7	0.57	1.44	1.48	2.39	1.76	1.72	1.16333	1.95667	0.0798641	2933	0.179116	-0.750133	0.750133	-	-	-	gi|134085803|ref|NP_001076924.1|/2.23386e-171/hypothetical protein LOC530070 [Bos taurus]	LOC530070 protein	AAI23588.1	-	chr11	16893947	16909768	ENSBTAG00000008548	LOC530070	hypothetical protein LOC530070	chr11	16909432	16910227	3.11	-1	chr11	16909769	16911768	ENSBTAG00000008548	-	A4FV11_BOVIN	hypothetical protein LOC530070 [Source:RefSeq peptide;Acc:NP_001076924]	-	-
ENSBTAG00000009188	BC122573	25	18	25	32	69	34	23	45	7.13	5.2	7.42	9.56	20.22	9.76	6.58333	13.18	0.00123991	142	0.0574376	-1.00146	1.00146	-	-	-	gi|94966767|ref|NP_001035563.1|/0/trifunctional purine biosynthetic protein adenosine-3 [Bos taurus]	phosphoribosylglycinamide formyltransferase, phosphoribosylglycinamide synthetase, phosphoribosylaminoimidazole synthetase	AAI22574.1	+	chr1	1074722	1101008	ENSBTAG00000009188	GART	phosphoribosylglycinamide formyltransferase, phosphoribosylglycinamide synthetase, phosphoribosylaminoimidazole synthetase	chr1	1074608	1075027	3.31	-1	chr1	1074722	1101008	ENSBTAG00000009188	+	PUR2_BOVIN	Trifunctional purine biosynthetic protein adenosine-3 [Includes Phosphoribosylamine--glycine ligase(EC 6.3.4.13)(Glycinamide ribonucleotide synthetase)(GARS)(Phosphoribosylglycinamide synthetase);Phosphoribosylformylglycinamidine cyclo-ligase(EC 6.3.3.1)(	ko01100//Metabolic pathways;ko00230//Purine metabolism;ko00670//One carbon pool by folate	GO:0005737//cytoplasm;GO:0005623//cell;GO:0005622//intracellular;GO:0005575//cellular_component
ENSBTAG00000009470	BC103261	17	53	16	13	8	32	29	18	4.85	15.32	4.75	3.88	2.34	9.18	8.30667	5.13333	0.0170873	650	0.172924	0.694374	0.694374	GO:0012506//vesicle membrane;GO:0005815//microtubule organizing center;GO:0034399//nuclear periphery;GO:0000267//cell fraction;GO:0034702;GO:0042995//cell projection;GO:0030054//cell junction	GO:0005254//chloride channel activity;GO:0005515//protein binding	GO:0033043//regulation of organelle organization;GO:0015698//inorganic anion transport;GO:0051592//response to calcium ion;GO:0009913//epidermal cell differentiation;GO:0061245;GO:0034220//ion transmembrane transport;GO:0016477//cell migration;GO:0043269/	gi|122692293|ref|NP_001073687.1|/6.03389e-144/chloride intracellular channel protein 4 [Bos taurus]	chloride intracellular channel 4	AAI03262.1	-	chr2	132520934	132573340	ENSBTAG00000009470	CLIC4	chloride intracellular channel 4	chr2	132573040	132573779	3.98	1	chr2	132573342	132575341	ENSBTAG00000009470	-	CLIC4_BOVIN	Chloride intracellular channel protein 4 (Intracellular chloride ion channel protein p64H1) [Source:UniProtKB/Swiss-Prot;Acc:Q9XSA7]	-	GO:0016020//membrane;GO:0005737//cytoplasm;GO:0005623//cell;GO:0005622//intracellular;GO:0005575//cellular_component;GO:0016020//membrane;GO:0005623//cell;GO:0005575//cellular_component
ENSBTAG00000009518	BC109832	9	14	14	37	14	14	12	22	2.57	4.05	4.16	11.06	4.1	4.02	3.59333	6.39333	0.0153454	596	0.169366	-0.831246	0.831246	GO:0031981//nuclear lumen	GO:0019842//vitamin binding;GO:0016706//oxidoreductase activity, acting on paired donors, with incorporation or reduction of molecular oxygen, 2-oxoglutarate as one donor, and incorporation of one atom each of oxygen into both donors;GO:0016701//oxidoredu	GO:0006281//DNA repair;GO:0035511//oxidative DNA demethylation	gi|83035077|ref|NP_001032691.1|/1.32645e-172/alpha-ketoglutarate-dependent dioxygenase alkB homolog 3 [Bos taurus]	alkB, alkylation repair homolog 3 (E. coli)	AAI09833.1	+	chr15	74086163	74127217	ENSBTAG00000009518	ALKBH3	alkB, alkylation repair homolog 3 (E. coli)	chr15	74085166	74085655	3.17	-1	chr15	74084163	74086162	ENSBTAG00000009518	+	ALKB3_BOVIN	Alpha-ketoglutarate-dependent dioxygenase alkB homolog 3 (EC 1.14.11.-)(Alkylated DNA repair protein alkB homolog 3) [Source:UniProtKB/Swiss-Prot;Acc:Q32L00]	-	GO:0005634//nucleus;GO:0005737//cytoplasm;GO:0005623//cell;GO:0005622//intracellular;GO:0005575//cellular_component
ENSBTAG00000009548	BC118446	11	16	10	0	2	7	12	3	3.14	4.62	2.97	0	0.59	2.01	3.57667	0.866667	0.00724826	349	0.136616	2.04507	2.04507	GO:0043231//intracellular membrane-bounded organelle;GO:0015630//microtubule cytoskeleton	GO:0005488//binding	GO:0000075//cell cycle checkpoint;GO:0045841//negative regulation of mitotic metaphase/anaphase transition	gi|115496948|ref|NP_001069849.1|/5.91476e-161/MAD2L1-binding protein [Bos taurus]	MAD2L1 binding protein	AAI18447.1	+	chr23	17771278	17775398	ENSBTAG00000009548	MAD2L1BP	MAD2L1 binding protein	chr23	17776912	17777141	3.15	-1	chr23	17775399	17777398	ENSBTAG00000009548	+	Q148D4_BOVIN	MAD2L1 binding protein [Source:RefSeq peptide;Acc:NP_001069849]	-	GO:0005634//nucleus;GO:0005623//cell;GO:0005622//intracellular;GO:0005575//cellular_component
ENSBTAG00000009711	BC119986	88	58	34	83	86	110	60	93	25.11	16.76	10.1	24.8	25.2	31.57	17.3233	27.19	0.000793749	112	0.0466186	-0.65036	0.65036	GO:0043234//protein complex;GO:0005856//cytoskeleton;GO:0000228//nuclear chromosome;GO:0016604//nuclear body;GO:0043073//germ cell nucleus	GO:0043169//cation binding;GO:0043566//structure-specific DNA binding	GO:0006289//nucleotide-excision repair;GO:0006996//organelle organization;GO:0001894//tissue homeostasis;GO:0043009//chordate embryonic development;GO:0006260//DNA replication;GO:0000725//recombinational repair;GO:0048534;GO:0022403;GO:0008283//cell proli	gi|115496244|ref|NP_001068644.1|/0/replication protein A 70 kDa DNA-binding subunit [Bos taurus]	replication protein A1, 70kDa	AAI19987.1	+	chr19	22990542	23036948	ENSBTAG00000009711	RPA1	replication protein A1, 70kDa	chr19	22989542	22989946	3.52	-1	chr19	22988542	22990541	ENSBTAG00000009711	+	Q0VCV0_BOVIN	replication protein A1, 70kDa [Source:RefSeq peptide;Acc:NP_001068644]	ko03420//Nucleotide excision repair;ko03030//DNA replication;ko03440//Homologous recombination;ko03430//Mismatch repair	GO:0005694//chromosome;GO:0005634//nucleus;GO:0005737//cytoplasm;GO:0005623//cell;GO:0005622//intracellular;GO:0005575//cellular_component
ENSBTAG00000009746	BC110128	18	12	17	20	53	7	16	27	5.14	3.47	5.05	5.98	15.53	2.01	4.55333	7.84	0.0144304	561	0.169204	-0.783931	0.783931	GO:0031981//nuclear lumen	GO:0005488//binding	GO:0000278//mitotic cell cycle	gi|115497438|ref|NP_001069032.1|/4.25661e-73/M-phase phosphoprotein 6 [Bos taurus]	M-phase phosphoprotein 6	AAI10129.1	-	chr18	7853551	7865320	ENSBTAG00000009746	MPHOSPH6	M-phase phosphoprotein 6	chr18	7865216	7866365	3.54	-1	chr18	7865321	7867320	ENSBTAG00000009746	-	Q2TBI9_BOVIN	M-phase phosphoprotein 6 [Source:RefSeq peptide;Acc:NP_001069032]	ko03018//RNA degradation	-
ENSBTAG00000009768	BC123421	0	0	5	6	0	16	2	7	0	0	1.48	1.79	0	4.59	0.493333	2.12667	0.0345506	1462	0.155454	-2.10796	2.10796	-	-	-	gi|115495365|ref|NP_001068882.1|/0/interferon-induced protein with tetratricopeptide repeats 3 [Bos taurus]	interferon-induced protein with tetratricopeptide repeats 3	AAI23422.1	+	chr26	11443452	11450568	ENSBTAG00000009768	IFIT3	interferon-induced protein with tetratricopeptide repeats 3	chr26	11443296	11443790	3.22	-1	chr26	11443452	11450568	ENSBTAG00000009768	+	Q08E48_BOVIN	interferon-induced protein with tetratricopeptide repeats 3 [Source:RefSeq peptide;Acc:NP_001068882]	-	-
ENSBTAG00000009806	BC126527	3	17	16	24	12	27	12	21	0.86	4.91	4.75	7.17	3.52	7.75	3.50667	6.14667	0.019945	758	0.173084	-0.809704	0.809704	GO:0043231//intracellular membrane-bounded organelle;GO:0015630//microtubule cytoskeleton	GO:0005515//protein binding	GO:0007166//cell surface receptor linked signaling pathway;GO:0060972//left/right pattern formation;GO:0048513//organ development	gi|118151062|ref|NP_001071451.1|/0/inversin [Bos taurus]	inversin	AAI26528.1	+	chr8	68015810	68154662	ENSBTAG00000009806	INVS	inversin	chr8	68016358	68016512	3.02	-1	chr8	68015810	68154662	ENSBTAG00000009806	+	A0JN59_BOVIN	inversin [Source:RefSeq peptide;Acc:NP_001071451]	-	-
ENSBTAG00000010180	BC148096	13	16	13	6	3	16	14	8	3.71	4.62	3.86	1.79	0.88	4.59	4.06333	2.42	0.0392818	1692	0.152716	0.747657	0.747657	GO:0031981//nuclear lumen	-	-	gi|156120655|ref|NP_001095474.1|/0/unhealthy ribosome biogenesis protein 2 homolog [Bos taurus]	URB2 protein	AAI48097.1	+	chr28	1732053	1758192	ENSBTAG00000010180	URB2	URB2 ribosome biogenesis 2 homolog (S. cerevisiae)	chr28	1739448	1739772	3.24	1	chr28	1732053	1758192	ENSBTAG00000010180	+	A6QLV2_BOVIN	hypothetical protein LOC514623 [Source:RefSeq peptide;Acc:NP_001095474]	-	GO:0005634//nucleus;GO:0005623//cell;GO:0005622//intracellular;GO:0005575//cellular_component
ENSBTAG00000010311	BC151494,BT029848	2	11	4	4	0	0	6	1	0.57	3.18	1.19	1.2	0	0	1.64667	0.4	0.0280599	1086	0.169961	2.04148	2.04148	GO:0043231//intracellular membrane-bounded organelle	GO:0003676//nucleic acid binding;GO:0008168//methyltransferase activity	GO:0006730//one-carbon metabolic process;GO:0010467//gene expression;GO:0009451//RNA modification	gi|155371979|ref|NP_001094596.1|/0/rRNA methyltransferase 1, mitochondrial [Bos taurus]	MRM1 protein	AAI51495.1	+	chr19	12267070	12275952	ENSBTAG00000010311	MRM1	mitochondrial rRNA methyltransferase 1 homolog (S. cerevisiae)	chr19	12266337	12267106	4.4	1	chr19	12265070	12267069	ENSBTAG00000010311	+	A7MBD2_BOVIN	mitochondrial rRNA methyltransferase 1 homolog [Source:RefSeq peptide;Acc:NP_001094596]	-	GO:0005737//cytoplasm;GO:0005623//cell;GO:0005622//intracellular;GO:0005575//cellular_component
ENSBTAG00000010832	BC111343	14	36	33	82	26	25	28	44	3.99	10.4	9.8	24.5	7.62	7.18	8.06333	13.1	0.00749237	358	0.137667	-0.700119	0.700119	GO:0031224//intrinsic to membrane;GO:0031090//organelle membrane;GO:0043231//intracellular membrane-bounded organelle	-	-	gi|114050907|ref|NP_001039915.1|/1.11974e-89/protein jagunal homolog 1 [Bos taurus]	jagunal homolog 1 (Drosophila)	AAI11344.1	-	chr22	17282515	17285316	ENSBTAG00000010832	JAGN1	jagunal homolog 1 (Drosophila)	chr22	17285458	17285877	3.18	-1	chr22	17285317	17287316	ENSBTAG00000010832	-	JAGN1_BOVIN	Protein jagunal homolog 1 [Source:UniProtKB/Swiss-Prot;Acc:Q2NKY9]	-	GO:0016020//membrane;GO:0005737//cytoplasm;GO:0005623//cell;GO:0005622//intracellular;GO:0005575//cellular_component
ENSBTAG00000011327	BC120075	11	9	9	8	5	6	10	6	3.14	2.6	2.67	2.39	1.46	1.72	2.80333	1.85667	0.0624207	2559	0.160455	0.594428	0.594428	-	-	GO:0032501//multicellular organismal process	gi|115497736|ref|NP_001068665.1|/0/olfactomedin-like protein 3 precursor [Bos taurus]	olfactomedin-like 3	AAI20076.1	-	chr3	31838461	31841465	ENSBTAG00000011327	OLFML3	olfactomedin-like 3	chr3	31842048	31842460	3.15	1	chr3	31841466	31843465	ENSBTAG00000011327	-	OLFL3_BOVIN	Olfactomedin-like protein 3 Precursor [Source:UniProtKB/Swiss-Prot;Acc:Q0VCP3]	-	GO:0005576//extracellular region;GO:0005575//cellular_component
ENSBTAG00000011387	BC149879	34	26	26	41	46	49	29	45	9.7	7.51	7.72	12.25	13.48	14.06	8.31	13.2633	0.00775345	368	0.138593	-0.674523	0.674523	-	-	-	gi|285818424|gb|ADC38885.1|/1.56925e-92/N-acetyltransferase 9 [Sus scrofa]	NAT9 protein	AAI49880.1	+	chr19	58301790	58304820	ENSBTAG00000011387	NAT9	N-acetyltransferase 9 (GCN5-related, putative)	chr19	58301544	58302123	4.02	1	chr19	58301790	58304820	ENSBTAG00000011387	+	A6QQK9_BOVIN	N-acetyltransferase 9 [Source:RefSeq peptide;Acc:NP_001096716]	-	GO:0005575//cellular_component
ENSBTAG00000011498	BC148089	22	24	26	11	14	19	24	15	6.28	6.94	7.72	3.29	4.1	5.45	6.98	4.28	0.0238663	910	0.172519	0.705616	0.705616	GO:0043231//intracellular membrane-bounded organelle	GO:0046914//transition metal ion binding;GO:0003676//nucleic acid binding	GO:0006351//transcription, DNA-dependent	gi|154152119|ref|NP_001093842.1|/0/zinc finger protein 184 [Bos taurus]	ZNF184 protein	AAI48090.1	+	chr23	31213700	31233975	ENSBTAG00000011498	ZNF184	zinc finger protein 184	chr23	31212711	31213100	3.45	1	chr23	31211700	31213699	ENSBTAG00000011498	+	ZN184_BOVIN	Zinc finger protein 184 [Source:UniProtKB/Swiss-Prot;Acc:A6QLU5]	-	GO:0005634//nucleus;GO:0005737//cytoplasm;GO:0005623//cell;GO:0005622//intracellular;GO:0005575//cellular_component;GO:0005623//cell;GO:0005622//intracellular;GO:0005575//cellular_component
ENSBTAG00000011585	BC114002	14	15	18	10	9	12	16	10	3.99	4.33	5.35	2.99	2.64	3.44	4.55667	3.02333	0.0407807	1784	0.150367	0.591839	0.591839	-	GO:0046872//metal ion binding;GO:0004175//endopeptidase activity	GO:0048870//cell motility;GO:0007599//hemostasis;GO:0019538//protein metabolic process;GO:0007275//multicellular organismal development;GO:0048232//male gamete generation	gi|115496876|ref|NP_001069145.1|/0/hepatocyte growth factor-like protein [Bos taurus]	macrophage stimulating 1 (hepatocyte growth factor-like)	AAI14003.1	+	chr22	51416063	51420964	ENSBTAG00000011585	MST1	macrophage stimulating 1 (hepatocyte growth factor-like)	chr22	51418999	51419398	3.05	-1	chr22	51416063	51420964	ENSBTAG00000011585	+	MST1	macrophage stimulating 1 (hepatocyte growth factor-like) [Source:RefSeq peptide;Acc:NP_001069145]	-	GO:0005576//extracellular region;GO:0005575//cellular_component
ENSBTAG00000011677	BC133454	16	16	14	13	20	39	15	24	4.56	4.62	4.16	3.88	5.86	11.19	4.44667	6.97667	0.0220802	843	0.172294	-0.649814	0.649814	GO:0000785//chromatin;GO:0043231//intracellular membrane-bounded organelle	GO:0003676//nucleic acid binding	GO:0034728	gi|301786330|ref|XP_002928596.1|/2.92871e-24/PREDICTED: histone H1.4-like [Ailuropoda melanoleuca]	HIST1H1C protein	AAI33455.1	+	chr23	31978104	31979300	ENSBTAG00000011677	HIST1H1C	histone cluster 1, H1c	chr23	31977375	31978033	3.26	-1	chr23	31976104	31978103	ENSBTAG00000011677	+	H11_BOVIN	Histone H1.1 Fragment (CTL-1) [Source:UniProtKB/Swiss-Prot;Acc:P02253]	-	GO:0005694//chromosome;GO:0005634//nucleus;GO:0005623//cell;GO:0005622//intracellular;GO:0005575//cellular_component
ENSBTAG00000012741	BC111294	7	5	8	2	2	0	7	1	2	1.44	2.38	0.6	0.59	0	1.94	0.396667	0.0161035	625	0.169486	2.29006	2.29006	-	-	-	gi|83405432|gb|AAI11295.1|/0/CCPG1 protein [Bos taurus]	CCPG1 protein	AAI11295.1	+	chr10	55815768	55841942	ENSBTAG00000012741	CCPG1	cell cycle progression 1	chr10	55830466	55831040	3.83	-1	chr10	55815768	55841942	ENSBTAG00000012741	+	Q2T9S1_BOVIN	CCPG1 protein Fragment [Source:UniProtKB/TrEMBL;Acc:Q2T9S1]	-	-
ENSBTAG00000013042	BC112515	4	10	9	4	3	4	8	4	1.14	2.89	2.67	1.2	0.88	1.15	2.23333	1.07667	0.0617371	2525	0.160834	1.05263	1.05263	GO:0044444//cytoplasmic part	GO:0005515//protein binding	GO:0048193//Golgi vesicle transport;GO:0022406//membrane docking	gi|301754421|ref|XP_002913082.1|/0/PREDICTED: exocyst complex component 5-like [Ailuropoda melanoleuca]	EXOC5 protein	AAI12516.1	-	chr10	71650648	71700057	ENSBTAG00000013042	EXOC5	exocyst complex component 5	chr10	71700640	71701053	3.16	1	chr10	71700058	71702057	ENSBTAG00000013042	-	Q2KIT7_BOVIN	EXOC5 protein Fragment [Source:UniProtKB/TrEMBL;Acc:Q2KIT7]	-	GO:0005737//cytoplasm;GO:0005623//cell;GO:0005622//intracellular;GO:0005575//cellular_component
ENSBTAG00000013776	BC112688	40	63	18	68	70	41	40	60	11.41	18.21	5.35	20.32	20.51	11.77	11.6567	17.5333	0.00498984	273	0.120231	-0.588945	0.588945	GO:0044424//intracellular part	GO:0016462//pyrophosphatase activity;GO:0043169//cation binding	GO:0006753	gi|115495389|ref|NP_001069750.1|/6.76255e-121/inosine triphosphate pyrophosphatase [Bos taurus]	inosine triphosphatase (nucleoside triphosphate pyrophosphatase)	AAI12689.1	-	chr13	52548088	52560891	ENSBTAG00000013776	ITPA	inosine triphosphatase (nucleoside triphosphate pyrophosphatase)	chr13	52562793	52563547	3.27	-1	chr13	52560892	52562891	ENSBTAG00000013776	-	ITPA_BOVIN	Inosine triphosphate pyrophosphatase (Inosine triphosphatase)(ITPase)(EC 3.6.1.19) [Source:UniProtKB/Swiss-Prot;Acc:Q2KIC5]	ko01100//Metabolic pathways;ko00230//Purine metabolism;ko00240//Pyrimidine metabolism;ko00983//Drug metabolism - other enzymes	GO:0005737//cytoplasm;GO:0005623//cell;GO:0005622//intracellular;GO:0005575//cellular_component
ENSBTAG00000014541	BC105569	5	3	2	6	8	5	3	6	1.43	0.87	0.59	1.79	2.34	1.44	0.963333	1.85667	0.0813177	2986	0.179139	-0.946608	0.946608	GO:0031091//platelet alpha granule;GO:0042995//cell projection;GO:0044421//extracellular region part	GO:0042802//identical protein binding;GO:0019838//growth factor binding;GO:0046983//protein dimerization activity;GO:0070851	GO:0010543;GO:0001932//regulation of protein amino acid phosphorylation;GO:0007178//transmembrane receptor protein serine/threonine kinase signaling pathway;GO:0008284//positive regulation of cell proliferation;GO:0007169//transmembrane receptor protein t	gi|296472920|gb|DAA15035.1|/1.03834e-94/platelet-derived growth factor subunit A precursor [Bos taurus]	platelet-derived growth factor alpha polypeptide	AAI05570.1	-	chr25	43789426	43873188	ENSBTAG00000014541	PDGFA	platelet-derived growth factor alpha polypeptide	chr25	43820738	43821132	3.27	-1	chr25	43789426	43873188	ENSBTAG00000014541	-	PDGFA_BOVIN	Platelet-derived growth factor subunit A Precursor (PDGF subunit A)(Platelet-derived growth factor A chain)(Platelet-derived growth factor alpha polypeptide) [Source:UniProtKB/Swiss-Prot;Acc:Q2KJ15]	ko05200//Pathways in cancer;ko04010//MAPK signaling pathway;ko04060//Cytokine-cytokine receptor interaction;ko04810//Regulation of actin cytoskeleton;ko04510//Focal adhesion;ko05215//Prostate cancer;ko04540//Gap junction;ko05211//Renal cell carcinoma;ko05	GO:0009986//cell surface;GO:0005615//extracellular space;GO:0005576//extracellular region;GO:0016020//membrane;GO:0005623//cell;GO:0005575//cellular_component
ENSBTAG00000015164	BC148156	7	2	6	3	0	3	5	2	2	0.58	1.78	0.9	0	0.86	1.45333	0.586667	0.0834553	3060	0.179402	1.30875	1.30875	GO:0032991//macromolecular complex;GO:0043231//intracellular membrane-bounded organelle;GO:0031090//organelle membrane;GO:0016323//basolateral plasma membrane;GO:0042598//vesicular fraction	GO:0015645//fatty acid ligase activity;GO:0016878//acid-thiol ligase activity;GO:0005515//protein binding;GO:0000166//nucleotide binding;GO:0005319//lipid transporter activity	GO:0044249//cellular biosynthetic process;GO:0006631//fatty acid metabolic process;GO:0006641//triglyceride metabolic process;GO:0008202//steroid metabolic process;GO:0015909//long-chain fatty acid transport	gi|157074064|ref|NP_001096743.1|/0/bile acyl-CoA synthetase [Bos taurus]	SLC27A5 protein	AAI48157.1	-	chr18	66056129	66064981	ENSBTAG00000015164	SLC27A5	solute carrier family 27 (fatty acid transporter), member 5	chr18	66065034	66065520	3.49	-1	chr18	66065271	66067270	ENSBTAG00000015164	-	A6QM10_BOVIN	solute carrier family 27 (fatty acid transporter), member 5 [Source:RefSeq peptide;Acc:NP_001096743]	ko01100//Metabolic pathways;ko04976//Bile secretion;ko03320//PPAR signaling pathway;ko00120//Primary bile acid biosynthesis	GO:0016020//membrane;GO:0005623//cell;GO:0005575//cellular_component
ENSBTAG00000015837	BC122591	7	0	6	2	3	15	4	7	2	0	1.78	0.6	0.88	4.31	1.26	1.93	0.0798641	2932	0.179177	-0.615177	0.615177	-	-	-	gi|114326290|ref|NP_001001174.2|/4.80258e-177/P2Y purinoceptor 12 [Bos taurus]	purinergic receptor P2Y, G-protein coupled, 12	AAI22592.1	+	chr1	118273822	118326091	ENSBTAG00000015837	P2RY12	purinergic receptor P2Y, G-protein coupled, 12	chr1	118272895	118273478	3.54	1	chr1	118271822	118273821	ENSBTAG00000015837	+	Q0IIL0_BOVIN	purinergic receptor P2Y12 [Source:RefSeq peptide;Acc:NP_001001174]	-	GO:0016020//membrane;GO:0005623//cell;GO:0005575//cellular_component
ENSBTAG00000016312	BC102444	4	3	0	8	5	11	2	8	1.14	0.87	0	2.39	1.46	3.16	0.67	2.33667	0.0215008	829	0.170606	-1.80222	1.80222	GO:0016020//membrane;GO:0044444//cytoplasmic part	GO:0030246//carbohydrate binding	GO:0009987//cellular process	gi|77736481|ref|NP_001029940.1|/2.96375e-176/galectin-4 [Bos taurus]	lectin, galactoside-binding, soluble, 4	AAI02445.1	-	chr18	48054728	48061633	ENSBTAG00000016312	LGALS4	lectin, galactoside-binding, soluble, 4	chr18	48061411	48062359	4.3	1	chr18	48061634	48063633	ENSBTAG00000016312	-	LEG4_BOVIN	Galectin-4 (Gal-4) [Source:UniProtKB/Swiss-Prot;Acc:Q3T0D6]	-	-
ENSBTAG00000016367	BC102518	42	23	18	15	14	21	28	17	11.98	6.65	5.35	4.48	4.1	6.03	7.99333	4.87	0.0165028	636	0.170684	0.714875	0.714875	-	GO:0003676//nucleic acid binding	-	gi|77735601|ref|NP_001029496.1|/6.0893e-106/probable RNA-binding protein 18 [Bos taurus]	RNA binding motif protein 18	AAI02519.1	-	chr11	96190034	96210468	ENSBTAG00000016367	RBM18	RNA binding motif protein 18	chr11	96210176	96210475	3.38	-1	chr11	96190034	96210468	ENSBTAG00000016367	-	RBM18_BOVIN	Probable RNA-binding protein 18 (RNA-binding motif protein 18) [Source:UniProtKB/Swiss-Prot;Acc:Q3ZCC5]	-	-
ENSBTAG00000017574	BC102842	22	6	12	16	15	56	13	29	6.28	1.73	3.56	4.78	4.39	16.07	3.85667	8.41333	0.00271797	193	0.0926361	-1.12532	1.12532	GO:0034399//nuclear periphery;GO:0044444//cytoplasmic part;GO:0000267//cell fraction;GO:0012505//endomembrane system;GO:0005882//intermediate filament	GO:0005488//binding	GO:0000060//protein import into nucleus, translocation;GO:0007569//cell aging;GO:0055013//cardiac muscle cell development;GO:0048232//male gamete generation;GO:0006997//nucleus organization	gi|74220666|dbj|BAE31539.1|/0/unnamed protein product [Mus musculus]	lamin A/C	AAI02843.1	-	chr3	15979457	15997687	ENSBTAG00000017574	LMNA	lamin A/C	chr3	15997003	15997757	3.56	-1	chr3	15979457	15997687	ENSBTAG00000017574	-	Q3SZI2_BOVIN	lamin A/C [Source:RefSeq peptide;Acc:NP_001029225]	ko05414//Dilated cardiomyopathy;ko05410//Hypertrophic cardiomyopathy (HCM);ko05412//Arrhythmogenic right ventricular cardiomyopathy (ARVC)	GO:0016020//membrane;GO:0005634//nucleus;GO:0005737//cytoplasm;GO:0005623//cell;GO:0005622//intracellular;GO:0005575//cellular_component
ENSBTAG00000017751	AF011357	33	51	55	115	101	51	46	89	9.41	14.74	16.33	34.36	29.59	14.64	13.4933	26.1967	2.83e-05	28	0.00665346	-0.957136	0.957136	GO:0043231//intracellular membrane-bounded organelle;GO:0019897//extrinsic to plasma membrane	GO:0008047//enzyme activator activity;GO:0060089//molecular transducer activity;GO:0005515//protein binding	GO:0048731;GO:0048545//response to steroid hormone stimulus;GO:0043087//regulation of GTPase activity;GO:0007186//G-protein coupled receptor protein signaling pathway;GO:0050953//sensory perception of light stimulus;GO:0007165//signal transduction	gi|27806433|ref|NP_776595.1|/0/regulator of G-protein signaling 9 [Bos taurus]	regulator of G-protein signaling 9	AAC99480.1	+	chr19	63856935	63905599	ENSBTAG00000017751	RGS9	regulator of G-protein signaling 9	chr19	63870850	63871514	3.18	1	chr19	63856935	63905599	ENSBTAG00000017751	+	RGS9_BOVIN	Regulator of G-protein signaling 9 (RGS9) [Source:UniProtKB/Swiss-Prot;Acc:O46469]	ko04744//Phototransduction	GO:0016020//membrane;GO:0005623//cell;GO:0005575//cellular_component
ENSBTAG00000017781	BC113219	14	5	3	12	12	11	7	12	3.99	1.44	0.89	3.59	3.52	3.16	2.10667	3.42333	0.0472214	2068	0.150204	-0.70044	0.70044	-	GO:0016741//transferase activity, transferring one-carbon groups	GO:0008152//metabolic process	gi|115497872|ref|NP_001068684.1|/1.01837e-156/probable methyltransferase BCDIN3D [Bos taurus]	BCDIN3 domain containing	AAI13220.1	+	chr5	33072481	33077963	ENSBTAG00000017781	BCDIN3D	BCDIN3 domain containing	chr5	33071659	33072140	3.35	-1	chr5	33070481	33072480	ENSBTAG00000017781	+	BN3D2_BOVIN	Probable methyltransferase BCDIN3D (EC 2.1.1.-)(BCDIN3 domain-containing protein) [Source:UniProtKB/Swiss-Prot;Acc:Q29S19]	-	-
ENSBTAG00000017811	BC148060	4	2	6	24	10	18	4	17	1.14	0.58	1.78	7.17	2.93	5.17	1.16667	5.09	0.00135455	148	0.0602041	-2.12527	2.12527	GO:0031224//intrinsic to membrane	GO:0008324//cation transmembrane transporter activity	GO:0000041//transition metal ion transport	gi|155372105|ref|NP_001094661.1|/4.7164e-145/zinc transporter ZIP9 [Bos taurus]	SLC39A9 protein	AAI48061.1	+	chr10	83461139	83504508	ENSBTAG00000017811	SLC39A9	solute carrier family 39 (zinc transporter), member 9	chr10	83461194	83461698	3.03	1	chr10	83461139	83504508	ENSBTAG00000017811	+	A6QLR6_BOVIN	solute carrier family 39 (zinc transporter), member 9 [Source:RefSeq peptide;Acc:NP_001094661]	-	GO:0016020//membrane;GO:0005623//cell;GO:0005575//cellular_component;GO:0016020//membrane;GO:0005623//cell;GO:0005575//cellular_component
ENSBTAG00000018922	BC123639	31	26	22	41	52	42	26	45	8.84	7.51	6.53	12.25	15.24	12.05	7.62667	13.18	0.00345143	224	0.101355	-0.789226	0.789226	-	-	-	gi|116003937|ref|NP_001070327.1|/1.34432e-172/RNA (guanine-9-)-methyltransferase domain-containing protein 3 [Bos taurus]	RNA (guanine-9-) methyltransferase domain containing 3	AAI23640.1	+	chr8	64600171	64665878	ENSBTAG00000018922	RG9MTD3	RNA (guanine-9-) methyltransferase domain containing 3	chr8	64659757	64660237	3.27	-1	chr8	64600171	64665884	ENSBTAG00000018922	+	RG9D3_BOVIN	RNA (guanine-9-)-methyltransferase domain-containing protein 3 (EC 2.1.1.-) [Source:UniProtKB/Swiss-Prot;Acc:Q08DP1]	-	-
ENSBTAG00000019082	BC113309	6	4	8	0	5	2	6	2	1.71	1.16	2.38	0	1.46	0.57	1.75	0.676667	0.0558773	2359	0.155812	1.37084	1.37084	GO:0043231//intracellular membrane-bounded organelle	GO:0003676//nucleic acid binding;GO:0042623//ATPase activity, coupled;GO:0032559//adenyl ribonucleotide binding	GO:0006310//DNA recombination;GO:0033554//cellular response to stress	gi|114052709|ref|NP_001039769.1|/7.70902e-160/DNA repair protein RAD51 homolog 4 [Bos taurus]	RAD51-like 3 (S. cerevisiae)	AAI13310.1	+	chr19	14439013	14450701	ENSBTAG00000019082	RAD51L3	RAD51-like 3 (S. cerevisiae)	chr19	14437767	14438354	3.3	1	chr19	14437013	14439012	ENSBTAG00000019082	+	RA51D_BOVIN	DNA repair protein RAD51 homolog 4 (R51H3)(RAD51-like protein 3) [Source:UniProtKB/Swiss-Prot;Acc:Q2HJ51]	ko03440//Homologous recombination	GO:0005634//nucleus;GO:0005623//cell;GO:0005622//intracellular;GO:0005575//cellular_component
ENSBTAG00000019995	BC103227	20	21	12	29	43	13	18	28	5.71	6.07	3.56	8.66	12.6	3.73	5.11333	8.33	0.0192574	742	0.170721	-0.704052	0.704052	GO:0044424//intracellular part	-	GO:0030323//respiratory tube development;GO:0006996//organelle organization	gi|77735403|ref|NP_001029398.1|/6.98265e-110/hypothetical protein LOC504867 [Bos taurus]	chromosome 11 open reading frame 73 ortholog	AAI03228.1	-	chr29	9548500	9585891	ENSBTAG00000019995	C29H11orf73	chromosome 11 open reading frame 73 ortholog	chr29	9585571	9586330	3.53	-1	chr29	9585892	9587891	ENSBTAG00000019995	-	CK073_BOVIN	Uncharacterized protein C11orf73 homolog [Source:UniProtKB/Swiss-Prot;Acc:Q56JY0]	-	GO:0005737//cytoplasm;GO:0005623//cell;GO:0005622//intracellular;GO:0005575//cellular_component
ENSBTAG00000021222	BC151714	25	13	14	19	41	23	17	28	7.13	3.76	4.16	5.68	12.01	6.6	5.01667	8.09667	0.0150061	583	0.169314	-0.690599	0.690599	-	-	-	gi|165973960|ref|NP_001107201.1|/2.47522e-150/zinc finger protein 771 [Bos taurus]	ZNF771 protein	AAI51715.1	+	chr25	28409818	28418192	ENSBTAG00000021222	ZNF771	zinc finger protein 771	chr25	28409364	28409928	3.03	-1	chr25	28407818	28409817	ENSBTAG00000021222	+	A7E347_BOVIN	ZNF771 protein [Source:UniProtKB/TrEMBL;Acc:A7E347]	-	GO:0005623//cell;GO:0005622//intracellular;GO:0005575//cellular_component
ENSBTAG00000021325	BC151720	6	2	6	0	2	2	5	1	1.71	0.58	1.78	0	0.59	0.57	1.35667	0.386667	0.0478957	2124	0.148332	1.8109	1.8109	-	-	-	gi|156121043|ref|NP_001095668.1|/0/thiamine transporter 2 [Bos taurus]	SLC19A3 protein	AAI51721.1	-	chr2	120455758	120480665	ENSBTAG00000021325	SLC19A3	solute carrier family 19, member 3	chr2	120480368	120480697	3.12	1	chr2	120455758	120480665	ENSBTAG00000021325	-	A7E352_BOVIN	solute carrier family 19, member 3 [Source:RefSeq peptide;Acc:NP_001095668]	ko04977//Vitamin digestion and absorption	GO:0016020//membrane;GO:0005623//cell;GO:0005575//cellular_component
ENSBTAG00000021996	BC133475	6	3	7	0	5	2	5	2	1.71	0.87	2.08	0	1.46	0.57	1.55333	0.676667	0.0834553	3056	0.179636	1.19885	1.19885	-	GO:0046914//transition metal ion binding;GO:0003677//DNA binding;GO:0001071	GO:0006351//transcription, DNA-dependent	gi|73976237|ref|XP_539418.2|/4.63765e-133/PREDICTED: similar to ocular development-associated gene [Canis familiaris]	GATA zinc finger domain containing 1	AAI33476.1	+	chr4	10006504	10013936	ENSBTAG00000021996	GATAD1	GATA zinc finger domain containing 1	chr4	10005504	10006168	3.41	-1	chr4	10004504	10006503	ENSBTAG00000021996	+	GATA1_BOVIN	GATA zinc finger domain-containing protein 1 [Source:UniProtKB/Swiss-Prot;Acc:A2VDY6]	-	-
ENSBTAG00000023632	BC123762	0	0	3	7	2	2	1	4	0	0	0.89	2.09	0.59	0.57	0.296667	1.08333	0.0774484	2847	0.178945	-1.86856	1.86856	-	-	-	gi|116004091|ref|NP_001070405.1|/4.95025e-161/F-box/LRR-repeat protein 8 [Bos taurus]	F-box and leucine-rich repeat protein 8	AAI23763.1	+	chr18	33814470	33818421	ENSBTAG00000023632	FBXL8	F-box and leucine-rich repeat protein 8	chr18	33818610	33819364	4.12	1	chr18	33818422	33820421	ENSBTAG00000023632	+	FBXL8_BOVIN	F-box/LRR-repeat protein 8 (F-box and leucine-rich repeat protein 8) [Source:UniProtKB/Swiss-Prot;Acc:Q08DG4]	-	-
ENSBTAG00000031358	BC151489,U20981	22	43	50	84	53	72	38	70	6.28	12.43	14.85	25.1	15.52	20.66	11.1867	20.4267	0.000284631	76	0.0246356	-0.868674	0.868674	GO:0044444//cytoplasmic part;GO:0000267//cell fraction	GO:0043169//cation binding;GO:0030554//adenyl nucleotide binding;GO:0051536//iron-sulfur cluster binding;GO:0016628//oxidoreductase activity, acting on the CH-CH group of donors, NAD or NADP as acceptor;GO:0004152//dihydroorotate dehydrogenase activity;GO	GO:0006144//purine base metabolic process;GO:0019856//pyrimidine base biosynthetic process;GO:0031667//response to nutrient levels;GO:0009174;GO:0048511//rhythmic process;GO:0031960//response to corticosteroid stimulus;GO:0046104//thymidine metabolic proc	gi|154425763|gb|AAI51490.1|/0/DPYD protein [Bos taurus]	DPYD protein	AAI51490.1	+	chr3	48406400	49553571	ENSBTAG00000031358	DPYD	dihydropyrimidine dehydrogenase	chr3	48405416	48405810	3.07	-1	chr3	48404400	48406399	ENSBTAG00000031358	+	DPYD_BOVIN	Dihydropyrimidine dehydrogenase [NADP+] (DHPDHase)(DPD)(EC 1.3.1.2)(Dihydrouracil dehydrogenase)(Dihydrothymine dehydrogenase) [Source:UniProtKB/Swiss-Prot;Acc:Q28007]	ko01100//Metabolic pathways;ko00240//Pyrimidine metabolism;ko00983//Drug metabolism - other enzymes;ko00410//beta-Alanine metabolism;ko00770//Pantothenate and CoA biosynthesis	GO:0005737//cytoplasm;GO:0005623//cell;GO:0005622//intracellular;GO:0005575//cellular_component;GO:0005737//cytoplasm;GO:0005623//cell;GO:0005622//intracellular;GO:0005575//cellular_component
ENSBTAG00000032097	BC109931	16	21	33	10	11	16	23	12	4.56	6.07	9.8	2.99	3.22	4.59	6.81	3.6	0.0127849	523	0.160801	0.919658	0.919658	GO:0043234//protein complex	GO:0019787//small conjugating protein ligase activity	GO:0019941//modification-dependent protein catabolic process	gi|118151222|ref|NP_001071539.1|/0/F-box only protein 21 [Bos taurus]	F-box protein 21	AAI09932.1	+	chr17	61019969	61042044	ENSBTAG00000032097	FBXO21	F-box protein 21	chr17	61019615	61019940	3.01	1	chr17	61017969	61019968	ENSBTAG00000032097	+	Q2TBM0_BOVIN	F-box only protein 21 [Source:RefSeq peptide;Acc:NP_001071539]	-	-
ENSBTAG00000038173	BC109769	60	61	97	40	30	67	73	46	17.12	17.63	28.81	11.95	8.79	19.23	21.1867	13.3233	0.00192215	170	0.0743758	0.669202	0.669202	GO:0000785//chromatin;GO:0043231//intracellular membrane-bounded organelle	GO:0003676//nucleic acid binding	GO:0034728	gi|126165296|ref|NP_001075211.1|/2.96114e-43/histone H2B type 1-N [Bos taurus]	histone cluster 1, H2bn	AAI09770.1	-	chr23	31033958	31038205	ENSBTAG00000038173	HIST1H2BN	H2B histone family, member T	chr23	31366581	31367150	3.91	-1	chr23	31365018	31367017	ENSBTAG00000038173	+	H2B1K_BOVIN	Histone H2B type 1-K [Source:UniProtKB/Swiss-Prot;Acc:Q2M2T1]	ko05322//Systemic lupus erythematosus	GO:0005694//chromosome;GO:0005634//nucleus;GO:0005623//cell;GO:0005622//intracellular;GO:0005575//cellular_component
ENSBTAG00000038189	BC147938	11	10	8	0	3	13	10	5	3.14	2.89	2.38	0	0.88	3.73	2.80333	1.53667	0.0470187	2054	0.150579	0.867339	0.867339	GO:0016021//integral to membrane	GO:0004888//transmembrane receptor activity	GO:0007166//cell surface receptor linked signaling pathway;GO:0023060	gi|154152063|ref|NP_001093774.1|/0/probable G-protein coupled receptor 52 [Bos taurus]	GPR52 protein	AAI47939.1	+	chr16	53210879	53215219	ENSBTAG00000038189	GPR52	G protein-coupled receptor 52	chr16	53210507	53210994	3.27	1	chr16	53208879	53210878	ENSBTAG00000038189	+	GPR52_BOVIN	Probable G-protein coupled receptor 52 [Source:UniProtKB/Swiss-Prot;Acc:A6QLE7]	-	GO:0016020//membrane;GO:0005623//cell;GO:0005575//cellular_component
ENSBTAG00000040155	AF001288,BC141999,BC142359	6	4	2	0	15	6	4	7	1.71	1.16	0.59	0	4.4	1.72	1.15333	2.04	0.0798641	2924	0.179667	-0.82276	0.82276	GO:0043231//intracellular membrane-bounded organelle;GO:0000785//chromatin	GO:0003676//nucleic acid binding	GO:0045638//negative regulation of myeloid cell differentiation;GO:0034728	gi|194223075|ref|XP_001498098.2|/1.4462e-39/PREDICTED: similar to Hist1h4c protein [Equus caballus]	LOC617875 protein	AAI42000.1	+	chr5	102089922	102090327	ENSBTAG00000040155	522961,524294,LOC787485,LOC617905,LOC617875,LOC530773,LOC529647,LOC528329,LOC527645,LOC527388,LOC526789,LOC526226,LOC518961,LOC517481,LOC517138,LOC516742,H4		chr1	8244897	8245226	3.17	-1	chr1	8244914	8245225	ENSBTAG00000040155	+	H4_BOVIN	Histone H4 (H4.1) [Source:UniProtKB/Swiss-Prot;Acc:P62803]	ko05322//Systemic lupus erythematosus	GO:0005694//chromosome;GO:0005634//nucleus;GO:0005623//cell;GO:0005622//intracellular;GO:0005575//cellular_component;GO:0005694//chromosome;GO:0005634//nucleus;GO:0005623//cell;GO:0005622//intracellular;GO:0005575//cellular_component;GO:0005694//chromosom
ENSBTAG00000040190	BC149491	53	78	137	52	21	52	89	42	15.12	22.54	40.68	15.54	6.15	14.92	26.1133	12.2033	8.24e-06	17	0.00319026	1.09751	1.09751	-	-	-	gi|151555860|gb|AAI49492.1|/3.87855e-120/CCDC88B protein [Bos taurus]	CCDC88B protein	AAI49492.1	+	chr29	44419790	44430087	ENSBTAG00000040190	CCDC88B	coiled-coil domain containing 88B	chr29	44431064	44431543	3.5	1	chr29	44430088	44432087	ENSBTAG00000040190	+	A6QPU4_BOVIN	CCDC88B protein Fragment [Source:UniProtKB/TrEMBL;Acc:A6QPU4]	-	-
[truncated: 2 more columns]
