# Supplementary material for: Combined analysis of DNA methylome and transcriptome reveal novel candidate genes with susceptibility to bovine Staphylococcus aureus subclinical mastitis
Source: Sci Rep. 2016 Jul 14;6:29390. doi: 10.1038/srep29390 (PMC4944166; doi:10.1038/srep29390)
Supplement: Supplementary Table S6 [file srep29390-s7.xls]

## Sheet: Sheet1
Supplementary Table S6 The primers used for PCR and qPCR
Gene name	Primer sequence (5’ to 3’)	Product size (bp)	Tm (oC)	Annotation
NUC	F: GCGATTGATGGTGATACGGTT	279	59	Bacterial gene
	R: AGCCAAGCCTTGACGAACTAAAGC
NRG1	F: TCCGTAGAAAACAGTAGGCACA	169	60	Bovine gene
	R: GGGTGGTCATTGCTGATACATA
MST1	F: AGCCCTCCTGAGTGTCATCT	193	60	Bovine gene
	R: GCACACTCGGTTGGGGATTA
NAT9	F: TGAGGCTAAAATTGGGCAAG	165	60	Bovine gene
	R: TCTTGTACGTGGCTGGTCTG
GAPDH	F: GGTGCTGAGTATGTGGTGGA	195	60	Bovine housekeeping gene
	R: GGCATTGCTGACAATCTTGA
β-Actin	F: AGCAAGCAGGAGTACGATGAGT	239	60	Bovine housekeeping gene
	R: ATCCAACCGACTGCTGTCA
18S rRNA	F: GTAACCCGTTGAACCCCATT	152	60	Bovine housekeeping gene
	F: CCATCCAATCGGTAGTAGCG
