# Supplementary material for: Combined analysis of DNA methylome and transcriptome reveal novel candidate genes with susceptibility to bovine Staphylococcus aureus subclinical mastitis
Source: Sci Rep. 2016 Jul 14;6:29390. doi: 10.1038/srep29390 (PMC4944166; doi:10.1038/srep29390)
Supplement: Supplementary Table S7 [file srep29390-s8.xls]

## Sheet: Sheet1
Supplementary Table S7 The primers used for Bisulphite sequencing-PCR (BSP)
Gene name	Primer sequence (5’ to 3’)	Product size (bp)	CpGs1	Tm (oC)	Location2	Annotation
CCR6	F: AAGTTTTTTATTTAGAAAAATGTTTTGG	352	20	60	chr9: 105806032-105806384	Bovine gene
	R: CACCAAACTAACTAAAATCAAAAAAACAAA
JUNB	F: TTTGGTATTAGGGAGGGGAAAT	151	13	60	chr7: 11004242-11004393	Bovine gene
	R: CCTAAATCCTACCCAACCCAC
HOXA6	F: TTTTTTTTGGGTTAGTTGTTTTTTT	238	18	60	chr4: 71627584-71627822	Bovine gene
	R: AACCCCTCTATTTACCACTACCC
Note: 1. CpGs: total CpG site.
2. Location: indicated the PCR amplified locations in bovine chromosomes.
